# Supplementary material for: Metabolomic Evidence for Bee-Driven Detoxification, Nutritional Remodeling, and Geographic Homogenization in Rapeseed Floral Products
Source: Metabolites. 2026 Jun 10;16(6):403. doi: 10.3390/metabo16060403 (PMC13303756; doi:10.3390/metabo16060403)
Supplement: Supplementary file 1 [file metabolites-16-00403-s001.zip]

Archive with 6 entries (6 files):
- supplementary file contents.pdf
- Table S1. Sample Information.xlsx
- Table S2. Metabolite identification across sample types..xlsx
- Table S3. Statistical summary of differential metabolites in negative ion mode..xlsx
- Table S4. Statistical summary of differential metabolites in positive ion mode.xlsx
- Table S5. Summary table of cluster membership for metabolites annotated in Mufzz analysis under positive and negative ion modes..xlsx
