# Supplementary material for: Metabolomic Evidence for Bee-Driven Detoxification, Nutritional Remodeling, and Geographic Homogenization in Rapeseed Floral Products
Source: Metabolites. 2026 Jun 10;16(6):403. doi: 10.3390/metabo16060403 (PMC13303756; doi:10.3390/metabo16060403)
Supplement: Supplementary file 1 [file metabolites-16-00403-s001.zip › Table S1. Sample Information.xlsx]

## Sheet: Sheet1
Sample abbreviation	Remarks
LD-M	Sample of Rape Pollen from LD Origin
DD-M	Sample of Rape Pollen from DD Origin
LDY-M	Sample of Pollen-Containing Anther from LD Origin
DDY-M	Sample of Pollen-Containing Anther from DD Origin
FLD-M	Sample of Rape Bee Pollen from LD Origin
FDD-M	Sample of Rape Bee Pollen from DD Origin
LDFM-M	Sample of Honey from LD Origin
DDFM-M	Sample of Honey from DD Origin
