# Supplementary material for: Metabolomic Evidence for Bee-Driven Detoxification, Nutritional Remodeling, and Geographic Homogenization in Rapeseed Floral Products
Source: Metabolites. 2026 Jun 10;16(6):403. doi: 10.3390/metabo16060403 (PMC13303756; doi:10.3390/metabo16060403)
Supplement: Supplementary file 1 [file metabolites-16-00403-s001.zip › Table S2. Metabolite identification across sample types..xlsx]

## Sheet: Summary Table
ID	rt(min)	m/z	Name	adduct	Formula	INCHIKEY	SMILES	Superclass	Class	Subclass	KEGG	score	DDFM-M-1	DDFM-M-2	DDFM-M-3	DDFM-M-4	DDFM-M-5	DD-M-1	DD-M-2	DD-M-3	DD-M-4	DD-M-5	DDY-M-1	DDY-M-2	DDY-M-3	DDY-M-4	DDY-M-5	FDD-M-1	FDD-M-2	FDD-M-3	FDD-M-4	FDD-M-5	FLD-M-1	FLD-M-2	FLD-M-3	FLD-M-4	FLD-M-5	LDFM-M-1	LDFM-M-2	LDFM-M-3	LDFM-M-4	LDFM-M-5	LD-M-1	LD-M-2	LD-M-3	LD-M-4	LD-M-5	LDY-M-1	LDY-M-2
NEG_23443	8.345	533.311	(1alpha,2alpha,3beta,5xi,9xi,13xi,14xi,18xi)-1,2,3,22,23,29-Hexahydroxy-13,27-cycloolean-11-en-28-oic acid	[M-H]-	C30H46O8	IXIMDUAPYHOVHL-QQQCTMDWSA-N	CC1(CO)CC(O)[C@@]2(CCC34CC3(C=CC5[C@@]4(C)CCC6C(C)(CO)[C@@H](O)[C@H](O)[C@H](O)[C@]56C)C2C1)C(O)=O	Lipids and lipid-like molecules	Prenol lipids	Sesterterpenoids		0.758	764.496	861.459	492.016	58.8934	549.855	4568.38	5681.39	6527.84	11048.7	11183.5	15995.6	11240.1	11405.4	12717.9	12830.4	683752	657787	444358	682728	314973	217346	319441	627789	496199	100300	1533.94	1011.29	651.234	523.696	947.831	9258.36	3287.91	4469.01	15116.8	16694.9	14097.7	14887.4
NEG_20037	10.616	485.324	(1R,2S,5aR,5bR,7aS,10R,12bR)-2-Hydroxy-10-isopropenyl-3,3,5a,5b,12b-pentamethyloctadecahydrodicyclopenta[a,i]phenanthrene-1,7a(1H)-dicarboxylic acid	[M-H]-	C30H46O5	WLCHQSHZHFLMJH-GAVPBTRYSA-N	CC(=C)C1CCC2(CCC3(C)C(CCC4C5(C)C(CCC34C)C(C)(C)C(O)C5C(O)=O)C12)C(O)=O	Lipids and lipid-like molecules	Prenol lipids	Triterpenoids		0.792	358.705	74.2722	39.962	271.051	63.2418	68366.5	88414.7	92313.1	64573	92645.9	5148.92	2129.45	3852.5	6439.46	5062.17	6506.23	6681.72	568.129	688.554	1137.67	310.743	2244.08	3909.45	653.814	4334.07	109.862	243.636	79.3665	88.9653	1860.29	4899.52	1911.06	4664.41	19526.1	29983.8	3143.25	4052.45
NEG_17878	10.018	455.352	(1S,2R,4As,6aS,6bR,10S,12aR)-10-hydroxy-1,2,6a,6b,9,9,12a-heptamethyl-2,3,4,5,6,6a,7,8,8a,10,11,12,13,14b-tetradecahydro-1H-picene-4a-carboxylic acid	[M-H]-	C30H48O3	WCGUUGGRBIKTOS-POPPTPIPSA-N	CC1CCC2(CCC3(C)C(=CCC4C5(C)CCC(O)C(C)(C)C5CCC34C)C2C1C)C(O)=O	Lipids and lipid-like molecules	Prenol lipids	Triterpenoids		0.858	233.459	210.059	11.8529	16.128	14.838	21.2614	47.9991	215.852	3414.42	3122.9	686.413	167.662	354.683	70.8409	181.037	476341	504566	644855	820959	229487	208117	240064	401299	555648	82851	121.477	139.113	57.2402	89.0314	33.3645	397.348	49.5973	129.228	36.0203	617.677	390.869	41.6077
NEG_14855	3.997	413.186	(1S,2S,13R)-22-(2-Methylprop-2-enyl)-14-oxa-11,22-diazaheptacyclo[13.9.1.01,13.02,21.04,12.05,10.019,25]pentacosa-4(12),5,7,9,15,17,19(25)-heptaene-2,16-diol	[M-H]-	C26H26N2O3	ZFMVWAWSKLAVOE-OOGIKFLQSA-N	CC(=C)CN1CCC23C4OC5=C2C(=CC=C5O)CC1C3(O)CC6=C4[NH]C7=C6C=CC=C7	Alkaloids and derivatives	Morphinans			0.741	597.376	583.813	402.5	414.195	436.541	5814.25	3893.58	5599.92	20659.9	18867.3	18139.8	13787	11499.7	14481.5	15955.5	210.765	309.67	134.69	851.278	213.821	37.6027	153.683	52.9095	121.028	147.557	215.521	440.989	266.839	315.243	198.615	10892.1	4996.79	6980.17	29019	31313.8	19128.6	27463.8
NEG_21436	7.645	503.337	(1S,4aR,6aS,6bR,9R,10R,11R,12aR,14bS)-1,10,11-trihydroxy-9-(hydroxymethyl)-2,2,6a,6b,9,12a-hexamethyl-1,3,4,5,6,6a,7,8,8a,10,11,12,13,14b-tetradecahydropicene-4a-carboxylic acid	[M-H]-	C30H48O6	IFIQVSCCFRXSJV-ZIZFEDMCSA-N	CC1(C)CCC2(CCC3(C)C(=CCC4C5(C)CC(O)C(O)C(C)(CO)C5CCC34C)C2C1O)C(O)=O	Lipids and lipid-like molecules	Prenol lipids	Triterpenoids		0.916	257.849	64.3008	17.3914	0	156.921	417.011	237.172	274.255	867.605	1255.58	445.155	70.1239	53.5885	74.0667	201.363	469247	299932	199097	478704	121753	108489	60127.4	409204	120947	48413.7	510.302	280.346	198.986	329.37	135.33	170.91	21.6857	30.122	48.9938	190.8	152.699	94.2106
NEG_25520	11.216	566.344	(2-Hydroxy-3-octadec-9-enoyloxypropyl) 2-(trimethylazaniumyl)ethyl phosphate	[M+HCOO]-	C26H52NO7P	YAMUFBLWGFFICM-UHFFFAOYSA-N	CCCCCCCCC=CCCCCCCCC(=O)OCC(O)CO[P]([O-])(=O)OCC[N+](C)(C)C	Lipids and lipid-like molecules	Glycerophospholipids	Glycerophosphocholines		0.9	1738.87	6890.74	2074.83	2869.38	3105.61	29374.8	25539.1	31448.5	14736.5	26225	19853.1	15722.3	16026.2	17081.2	17400.3	396310	536615	412703	220454	504517	82864.2	849105	507386	390199	68122.3	3141.33	1964.96	1092.24	617.599	662.617	24094.3	13435.3	18252.8	53456	37140	22858.1	35639.3
NEG_25396	10.97	564.329	(2-Hydroxy-3-octadeca-9,12-dienoyloxypropyl) 2-(trimethylazaniumyl)ethyl phosphate	[M+HCOO]-	C26H50NO7P	SPJFYYJXNPEZDW-UHFFFAOYSA-N	CCCCCC=CCC=CCCCCCCCC(=O)OCC(O)CO[P]([O-])(=O)OCC[N+](C)(C)C	Lipids and lipid-like molecules	Glycerophospholipids	Glycerophosphocholines		0.905	18855.2	37769.1	7066.48	14280.2	9011.28	372314	361138	420362	225794	316741	326754	70745.2	212696	132881	163001	2.59205e+07	2.49e+07	2.02649e+07	3.1048e+07	1.44403e+07	7.81545e+06	1.73984e+07	3.05674e+07	2.17132e+07	1.30117e+06	117205	64977.7	17121	11216.9	19983.4	423571	183311	292096	852919	825386	436114	339650
NEG_25275	10.425	562.315	(2-Hydroxy-3-octadeca-9,12,15-trienoyloxypropyl) 2-(trimethylazaniumyl)ethyl phosphate	[M+HCOO]-	C26H48NO7P	WKQNRCYKYCKESD-UHFFFAOYSA-N	CCC=CCC=CCC=CCCCCCCCC(=O)OCC(O)CO[P]([O-])(=O)OCC[N+](C)(C)C	Lipids and lipid-like molecules	Glycerophospholipids	Glycerophosphocholines		0.953	13778.4	21491.3	11613.8	7517.94	14334.4	387291	348673	370008	230018	474678	122806	105310	145066	132785	170058	3.47075e+06	2.93216e+06	6.27494e+06	1.55784e+06	5.73747e+06	1.32282e+06	5.06614e+06	2.20199e+06	8.47075e+06	727854	36731.1	14064	5382.65	5627.24	15610.4	363573	221487	243947	974317	791347	160497	240912
NEG_31251	8.267	665.388	(2E,4E)-12-[(10E,12E)-13-Carboxy-3-hydroxy-2-(hydroxymethyl)-8,10,12-trimethyltrideca-10,12-dienoyl]oxy-13-(hydroxymethyl)-3,5,7-trimethyltetradeca-2,4-dienedioic acid	[M-H]-	C36H58O11	DQBXBQIOPVLJEV-SLTMLOGKSA-N	CC(CCCCC(O)C(CO)C(=O)OC(CCCCC(C)CC(C)=CC(C)=CC(O)=O)C(CO)C(O)=O)CC(C)=CC(C)=CC(O)=O	Lipids and lipid-like molecules	Fatty Acyls	Fatty acid esters		0.801	54.4523	124.851	23.4438	24.8406	39.7488	388.768	476.801	633.554	794.73	2346.37	1707.23	533.505	1287.95	1543.35	1590.45	110681	109959	73401	133338	47842.9	26496.4	50987.9	109815	70282.1	9569.32	111.456	46.4684	63.5465	55.2823	85.2108	624.82	517.897	441.835	3863.51	2326.67	2018.16	2022.58
NEG_1242	0.866	149.046	(2R,3R,4R)-2,3,4,5-Tetrahydroxypentanal	[M-H]-	C5H10O5	PYMYPHUHKUWMLA-LMVFSUKVSA-N	OC[C@@H](O)[C@@H](O)[C@@H](O)C=O	Organic oxygen compounds	Organooxygen compounds	Carbohydrates and carbohydrate conjugates		0.811	2.58414e+06	2.57526e+06	2.65421e+06	2.16839e+06	2.73547e+06	3.6378e+06	4.05144e+06	4.20891e+06	4.65936e+06	4.37519e+06	5.54035e+06	5.34776e+06	5.35568e+06	6.14234e+06	7.33152e+06	1.33564e+06	1.18506e+06	1.1406e+06	1.27014e+06	1.2086e+06	780181	1.08708e+06	1.43223e+06	1.28813e+06	876392	2.27017e+06	2.52468e+06	2.40601e+06	2.20873e+06	2.03181e+06	5.69799e+06	4.27213e+06	4.68709e+06	8.48155e+06	8.55428e+06	5.88423e+06	6.96412e+06
NEG_16557	2.41	438.052	(2R)-2-Hydroxy-2-phenethylglucosinolate	[M-H]-	C15H21NO10S2	GAPDDBFHNYHZIS-UHFFFAOYNA-N	O=S(=O)(O)ON=C(SC1OC(CO)C(O)C(O)C1O)CC(O)C=2C=CC=CC2					0.818	531.942	514.403	474.641	535.125	658.076	12759.6	9471.12	12437.7	45219.7	44615.6	14652.9	14494.8	15939.3	22578.1	21152.1	534.821	293.637	2098.95	737.916	5943.93	545.6	698.747	1431.2	6210.14	1582.89	138.841	254.539	133.888	196.928	143.591	18161.1	8849.16	11396.7	50124.4	57275.9	19612.2	96437.1
NEG_38656	10.075	837.42	(2S,3R,4R,5R,6S)-2-[(2R,3S,4R,5R,6R)-4,5-dihydroxy-2-(hydroxymethyl)-6-[[7-[2-hydroxy-1-[3,4,5-trihydroxy-6-(hydroxymethyl)oxan-2-yl]oxyethyl]-1,1,4a,7-tetramethyl-3,4,4b,5,6,8,10,10a-octahydro-2H-phenanthren-2-yl]oxy]oxan-3-yl]oxy-6-methyloxane-3,4,5-triol	[M+FA-H]-	C38H64O17	IYTSQVVPSDQONH-BINIWEQPSA-N	CC1OC(OC2C(CO)OC(OC3CCC4(C)C5CCC(C)(CC5=CCC4C3(C)C)C(CO)OC6OC(CO)C(O)C(O)C6O)C(O)C2O)C(O)C(O)C1O	Lipids and lipid-like molecules	Prenol lipids	Terpene glycosides		0.738	20.3388	32.6207	10.1278	54.4616	10.0979	1828.32	741.684	1123.25	2267.23	2915.67	800.958	213.685	442.694	449.077	541.403	1229.5	30093.8	31817.4	14101.1	4394.61	8944.37	2691.83	38948.6	20404	155.28	24.3308	25.1523	66.3641	21.488	53.7519	1797.59	789.413	1283.62	7295.61	6603.84	1040.17	501.655
NEG_12349	3.806	371.097	(2S,3S,4S,5R,6R)-6-(3-benzoyloxy-2-hydroxypropoxy)-3,4,5-trihydroxyoxane-2-carboxylic acid	[M-H]-	C16H20O10	DLZMKPZOEYKXHQ-MQCRQNCBSA-N	OC(COC1OC(C(O)C(O)C1O)C(O)=O)COC(=O)C2=CC=CC=C2	Organic oxygen compounds	Organooxygen compounds	Carbohydrates and carbohydrate conjugates		0.782	1851	1845.18	1676.84	811.17	1720.41	15496.7	12966.7	15109.1	45324.8	35836.9	23222.5	20181.8	24722.5	25797.2	22619.4	22741.8	10823.3	11034.6	16178.4	8308.55	2409.27	5741.04	10638.3	26559.5	6034.2	2315.23	2303.44	2553.51	2044.4	2101.94	36170.7	22439.8	25833.7	94647.7	100809	35449.5	173443
NEG_38292	12.224	825.422	(2S,3S,4S,5R,6R)-6-[[(2S,3R,4R,6Ar,6bS,8aS,14bR)-2-hydroxy-4-(hydroxymethyl)-4,6a,6b,11,11,14b-hexamethyl-8a-[(2S,3R,4S,5S,6R)-3,4,5-trihydroxy-6-(hydroxymethyl)oxan-2-yl]oxycarbonyl-1,2,3,4a,5,6,7,8,9,10,12,12a,14,14a-tetradecahydropicen-3-yl]oxy]-3,4,5-trihydroxyoxane-2-carboxylic acid	[M-H]-	C42H66O16	YQDXYGOKFNYKCJ-FIXUWSFMSA-N	CC1(C)CCC2(CCC3(C)C(=CCC4C5(C)CC(O)C(OC6OC(C(O)C(O)C6O)C(O)=O)C(C)(CO)C5CCC34C)C2C1)C(=O)OC7OC(CO)C(O)C(O)C7O	Lipids and lipid-like molecules	Prenol lipids	Terpene glycosides		0.81	2250.35	328.851	4793.24	512.677	1710.84	3951.52	6631.26	17769.8	1019.83	716.145	6849.59	7947.56	12076	17793.2	10240.1	1110.95	393.27	3466.3	783.933	2712.61	3418.71	4751.19	1437.79	10404	346.516	646.62	427.849	3382.66	1407.76	1645	18477.4	5319.32	10267.3	13343.6	14934.5	10356.9	16839.9
NEG_43254	6.142	1097.46	(2S,3S)-2-[(2S,4R,5R,6R)-4-[(4R,5S,6R)-4-[(2S,4S,5R,6R)-4,5-Dihydroxy-4,6-dimethyloxan-2-yl]oxy-5-hydroxy-6-methyloxan-2-yl]oxy-5-hydroxy-6-methyloxan-2-yl]oxy-3-[(1S,3S,4R)-3,4-dihydroxy-1-methoxy-2-oxopentyl]-6-[(2S,4R,5R,6R)-4-[(2S,4R,5S,6R)-4,5-dihydroxy-6-methyloxan-2-yl]oxy-5-methoxy-6-methyloxan-2-yl]oxy-8,9-dihydroxy-7-methyl-3,4-dihydro-2H-anthracen-1-one	[M-H]-	C53H78O24	GRZRQKSQIMICPO-RSCYJRMKSA-N	COC1C(C)OC(CC1OC2CC(O)C(O)C(C)O2)OC3=C(C)C(=C4C(=C5C(=O)C(OC6CC(OC7CC(OC8CC(C)(O)C(O)C(C)O8)C(O)C(C)O7)C(O)C(C)O6)C(CC5=CC4=C3)C(OC)C(=O)C(O)C(C)O)O)O	Organic oxygen compounds	Organooxygen compounds	Carbohydrates and carbohydrate conjugates		0.726	129.318	150.817	42.039	68.921	120.286	4135.64	7918.16	6829.1	1390.23	5785.51	6279.29	8130.93	5432.28	12387.2	5971.31	0	0	210.909	196.477	221.329	154.631	0	0	0	107.748	59.2632	118.671	130.574	84.0606	73.4795	16559.1	6281.84	7269.2	24957.5	23061.5	7236.91	31427.3
NEG_7188	5.127	287.055	(2S,3S)-3,4',5,7-Tetrahydroxyflavanone	[M-H]-	C15H12O6	PADQINQHPQKXNL-CABCVRRESA-N	OC1C(OC2=C(C(=CC(=C2)O)O)C1=O)C3=CC=C(O)C=C3	Phenylpropanoids and polyketides	Flavonoids	Flavans		0.976	107100	110516	109774	88507.3	93914.4	106496	128914	142093	333900	257091	358816	148978	257630	160934	201329	2.15184e+07	3.92833e+07	3.06258e+06	1.74608e+07	3.65625e+07	5.99627e+06	3.90872e+07	5.20012e+07	3.20556e+07	1.80687e+07	329190	159866	116130	94882.3	94263.8	245293	116620	169528	322735	278723	367292	127088
NEG_18539	4.465	465.101	(2S,3S)-3,5,7-Trihydroxy-2-[4-hydroxy-3-[(2S,3R,4S,5S,6R)-3,4,5-trihydroxy-6-(hydroxymethyl)oxan-2-yl]oxyphenyl]-2,3-dihydrochromen-4-one	[M-H]-	C21H22O12	CZOXIGOPZRIBJM-TZWBTVLISA-N	OC[C@H]1O[C@@H](OC2=C(O)C=CC(=C2)[C@@H]3OC4=CC(=CC(=C4C(=O)[C@H]3O)O)O)[C@H](O)[C@@H](O)[C@@H]1O	Phenylpropanoids and polyketides	Flavonoids	Flavonoid glycosides		0.868	677.178	452.94	565.352	246.147	418.135	7105.67	10043.2	8209.46	15675.1	19664	13247.7	12503	12001.9	15800.3	16291.9	51291.8	69857.1	20205.3	24398.3	96452.2	7797.77	161829	93690.4	50723.6	21702.7	829.85	984.12	909.687	590.259	866.456	23304	9211.72	10268.2	34190	44712.3	9706.79	11210.4
NEG_13462	1.071	388.038	(2S)-2-Hydroxy-3-butenyl-glucosinolate	[M-H]-	C11H19NO10S2	MYHSVHWQEVDFQT-UHFFFAOYNA-N	O=S(=O)(O)ON=C(SC1OC(CO)C(O)C(O)C1O)CC(O)C=C					0.841	25565.9	27523.9	23954.1	9903.32	21558.3	2.06472e+06	1.85936e+06	2.04233e+06	490710	635132	170520	103685	197211	220488	135130	5268.07	569.794	14265.6	2530.84	165384	40654.6	15061.7	618.014	171444	133669	6693.26	16001.6	8077.99	9690.15	8801.72	1.98858e+06	1.51923e+06	1.67085e+06	1.3799e+06	1.22256e+06	279001	1.8403e+06
NEG_9890	7.422	329.069	(2Z)-4,6-Dihydroxy-2-[(4-hydroxy-3,5-dimethoxyphenyl)methylidene]-1-benzofuran-3-one	[M-H]-	C17H14O7	LOVMOOUQHWMIHZ-RZNTYIFUSA-N	COC1=CC(=CC(=C1O)OC)C=C2OC3=C(C(=CC(=C3)O)O)C2=O	Phenylpropanoids and polyketides	Aurone flavonoids			0.848	7452.75	11130.9	14014.2	27763.1	5646.23	4251.2	7182.29	6771.44	29708.7	17129.5	14321.6	4726.78	9432.24	6655.98	4231.9	202998	74829.1	53735.1	120593	21042.9	17669.6	46212	42172.6	63460.6	10295	5972.2	5736.74	4343.86	3062.41	8465.51	14080.2	5512.77	3213.62	19476	28801	7552.03	4609.82
NEG_8719	8.049	311.186	(3E,5S,8R,11E,13S,16R)-5,13-Dihydroxy-8,16-dimethyl-1,9-dioxacyclohexadeca-3,11-diene-2,10-dione	[M-H]-	C16H24O6	RBQNDQOKFICJGL-UTBFYLPBSA-N	CC1CCC(O)C=CC(=O)OC(C)CCC(O)C=CC(=O)O1	Phenylpropanoids and polyketides	Macrolides and analogues			0.805	122.087	223.854	277.929	122.754	357.627	24518.5	22806.4	25565.2	142444	125035	46333.1	36567.4	33457.5	46898.7	33856.3	156475	229748	148872	371883	75661.9	32308.3	59232.8	135714	97504	42429.6	217.78	207.834	281.374	155.243	387.441	55681	19694.9	25201.2	169276	144889	42323.3	50055.7
NEG_17552	1.097	451.122	(3R,3'R,4R,6'S,7R)-5-Hydroxy-6',7-dimethyl-6,8-dioxo-3',4,4',5',6,6',7,8-octahydrospiro[isochromene-3,2'-pyran]-3',4,7-triyl triacetate	[M-H]-	C21H24O11	BLUQBEZYLPEUCP-FOFCMSCHSA-N	C[C@H]1CC[C@@H](OC(C)=O)[C@]2(OC=C3C(=O)[C@@](C)(OC(C)=O)C(=O)C(=C3[C@H]2OC(C)=O)O)O1	Organoheterocyclic compounds	Benzopyrans			0.765	3745.22	3316.36	4829.46	2489.72	3877.32	4973.64	4837.69	8309.26	16958.8	16855	18243.2	18259.9	18110.3	21009.3	21026.6	35698.5	31552.9	152461	35319.1	131256	59818.1	35778.6	29483.9	97962.5	28913.2	6173.82	7610.66	7912.9	5475.04	5215.93	16483.1	11556.6	9961.37	25919.3	28049.8	18249.8	13948.2
NEG_11866	6.514	363.201	(3R,8R)-10-[(2R,5R)-3,5-Dihydroxy-6-methyloxan-2-yl]oxy-3,8-dihydroxyundecanoic acid	[M-H]-	C17H32O8	KOPWGKUEIMDQOP-YSEGPLCXSA-N	CC(C[C@H](O)CCCC[C@@H](O)CC(O)=O)O[C@@H]1OC(C)[C@H](O)CC1O	Organic oxygen compounds	Organooxygen compounds	Carbohydrates and carbohydrate conjugates		0.709	35.3042	61.5687	99.5723	6.43512	29.5479	2200.58	1277.41	1611.39	8039.34	7479.27	3374.5	2503.42	2657.09	2546.27	2694.97	272.707	322.551	54.0879	82.0142	620.528	30.2167	162.194	123.006	308.533	365.57	213.643	92.8988	130.338	63.3194	254.616	2504.71	1151.25	1481.38	10597.8	10239.8	3450.14	6958.21
NEG_8725	9.368	311.223	(9Z,15Z)-12,13-Dihydroxyoctadeca-9,15-dienoate	[M-H]-	C18H32O4	NMONGVDUESEHOK-UHFFFAOYSA-N	CC\C=C/CC(O)C(O)C\C=C/CCCCCCCC(O)=O	Lipids and lipid-like molecules	Fatty Acyls	Fatty acids and conjugates		0.809	575.357	5435.02	556.36	2723.19	1708.75	12139.4	9738.9	12452.9	19080.7	24375.9	52260.9	48486.2	49267.6	45634.8	73003.4	5806.08	14449	7228.15	9519.6	3976.5	1703.49	8873.41	5246.08	2700.2	1035.32	2316.46	1352.68	632.642	673.421	3587.35	39367.3	15363.9	19829.7	103258	102553	31384.4	35651.7
NEG_12106	2.887	367.102	(E)-3-(3,4-Dihydroxyphenyl)acrylic acid (1R,2R,3R)-2,3,5-trihydroxy-5-(methoxycarbonyl)cyclohexyl ester	[M-H]-	C17H20O9	MZNIJRAPCCELQX-MHYYFZQMSA-N	COC(=O)[C@]1(O)C[C@@H](O)[C@@H](O)[C@@H](C1)OC(=O)\\C=C\\C2=CC=C(O)C(=C2)O	Organic oxygen compounds	Organooxygen compounds	Alcohols and polyols		0.762	206956	54944.1	277908	12470	136708	28544.5	14490.1	17541.6	25077.5	33819.9	36099	28485.3	25689.6	28665	42422.8	138025	82484.1	28550.4	121475	35364	8499.24	78818.6	101713	117734	80047.7	39456.7	108590	63555.2	92449.8	127974	18295.8	12611.3	10442.3	57527.6	99174.8	25409.9	36140.3
NEG_7937	11.608	299.257	(R)-2-Hydroxystearic acid	[M-H]-	C18H36O3	KIHBGTRZFAVZRV-QGZVFWFLSA-N	CCCCCCCCCCCCCCCC[C@H](C(=O)O)O					0.781	76454.2	85260.1	97313.1	62430.8	86849.4	203784	200179	209477	396809	331033	262686	294797	308280	269201	275254	174558	281432	336953	248235	248667	126563	253996	223519	295949	198101	88621.3	91858.1	95750.3	74294.7	70891.7	386068	164416	225410	706097	526160	224063	262622
NEG_12883	5.675	379.162	(Z)-3-(4-Hydroxyphenyl)-N-[4-[[(E)-3-(4-hydroxyphenyl)prop-2-enoyl]amino]butyl]prop-2-enamide	[M-H]-	C22H24N2O4	PYVBFDCHJDMSMM-MFUUIURDSA-N	OC1=CC=C(C=C1)C=CC(O)=NCCCCN=C(O)C=CC2=CC=C(O)C=C2	Phenylpropanoids and polyketides	Cinnamic acids and derivatives	Hydroxycinnamic acids and derivatives		0.793	10943.6	10071.6	13933.7	7680.02	10883.2	16785.5	13935	18306.7	47099.4	38721.2	26999.9	32881.5	27801.6	29296.8	42392.4	74371	83112.1	49846.7	115031	68775	29017.6	31426.5	211920	75465.1	453991	3248.14	4843.35	3906.44	4958.38	6577.33	18413.4	11257.4	11716.3	36991.1	32997.8	24530.8	31195.4
NEG_43571	6.332	1181.51	[(2R,3R,4R,6S)-6-[[(6S,7S)-6-[(2S,4R,5R,6R)-4-[(4R,5S,6R)-4-[(2S,4S,5R,6R)-5-Acetyloxy-4-hydroxy-4,6-dimethyloxan-2-yl]oxy-5-hydroxy-6-methyloxan-2-yl]oxy-5-hydroxy-6-methyloxan-2-yl]oxy-7-[(1S,3S,4R)-3,4-dihydroxy-1-methoxy-2-oxopentyl]-4,10-dihydroxy-3-methyl-5-oxo-7,8-dihydro-6H-anthracen-2-yl]oxy]-4-[(2S,4R,5S,6R)-4-hydroxy-5-methoxy-6-methyloxan-2-yl]oxy-2-methyloxan-3-yl] acetate	[M-H]-	C57H82O26	ZYVSOIYQKUDENJ-YVQLHGKOSA-N	COC1C(O)CC(OC1C)OC2CC(OC(C)C2OC(C)=O)OC3=C(C)C(=C4C(=C5C(=O)C(OC6CC(OC7CC(OC8CC(C)(O)C(OC(C)=O)C(C)O8)C(O)C(C)O7)C(O)C(C)O6)C(CC5=CC4=C3)C(OC)C(=O)C(O)C(C)O)O)O	Organic oxygen compounds	Organooxygen compounds	Carbohydrates and carbohydrate conjugates		0.725	31.2346	180.743	6.14028	0	32.6288	30.2674	90.6914	0	0	0	216.683	273.151	82.581	83.2268	0	17353.7	61914.7	20743.9	38913	3832.68	2709.34	3450.58	19581.4	33773.1	198.428	49.8992	140.061	138.777	58.6153	165.743	321.721	29.5317	70.6968	116.983	102.225	266.089	101.954
NEG_18922	4.008	471.17	[(2R,3R,4S,5S,6R)-4,5-dihydroxy-6-(hydroxymethyl)-2-[(2R,3R,4S,5S,6R)-3,4,5-trihydroxy-6-(hydroxymethyl)oxan-2-yl]oxyoxan-3-yl] 2-methylbutanoate	[M+FA-H]-	C17H30O12	FNVXTGOURNXUCQ-NVGKCVISSA-N	CCC(C)C(=O)O[C@@H]1[C@@H](O)[C@H](O)[C@@H](CO)O[C@@H]1O[C@H]2O[C@H](CO)[C@@H](O)[C@H](O)[C@H]2O	Lipids and lipid-like molecules	Saccharolipids	Acyltrehaloses		0.766	1064.13	791.1	1209.68	216.676	1091.5	88472.2	78966.8	83761.1	40317.1	73792.4	148998	144509	173148	167598	181917	1225.34	1951.2	852.428	1667.78	1072.21	451.51	736.084	770.824	2817.67	661.377	737.432	1410.88	1101.21	725.483	939.091	132191	80955.5	95349.7	245362	268356	223953	345966
NEG_24252	3.342	547.17	[(2R,3S,4S,5R,6R)-6-[(2S,3S,4S,5R)-3,4-Dihydroxy-2,5-bis(hydroxymethyl)oxolan-2-yl]oxy-3,4,5-trihydroxyoxan-2-yl]methyl (E)-3-(4-hydroxy-3,5-dimethoxyphenyl)prop-2-enoate	[M-H]-	C23H32O15	DJBWDHVUJCXYBH-IBVGEFGBSA-N	COC1=C(O)C(=CC(=C1)C=CC(=O)OCC2OC(OC3(CO)OC(CO)C(O)C3O)C(O)C(O)C2O)OC	Phenylpropanoids and polyketides	Cinnamic acids and derivatives	Hydroxycinnamic acids and derivatives		0.806	1564.43	1752.03	1350.88	623.93	1438.73	125785	93348.1	108924	103201	206842	54303.1	34721.7	69938.7	86756.8	119359	156.688	660.944	288.889	359.804	435.655	27.7373	309.277	161.629	457.698	15.3505	467.971	1305.44	768.816	398.369	867.006	222060	117576	140546	448229	489801	168773	253268
NEG_20027	9.777	485.278	[1-Hydroxy-3-[3,4,5-trihydroxy-6-(hydroxymethyl)oxan-2-yl]oxypropan-2-yl] hexadeca-7,10,13-trienoate	[M-H]-	C25H42O9	LJVATEUJGAWSPM-UHFFFAOYSA-N	CCC=CCC=CCC=CCCCCCC(=O)OC(CO)COC1OC(CO)C(O)C(O)C1O	Lipids and lipid-like molecules	Glycerolipids	Glycosylglycerols		0.749	6.70807	90.2365	6.56621	44.8223	5.65361	4038.56	4895.08	5448.47	9798.1	11846	642.04	598.149	536.586	439.014	1303.35	301.964	1417.67	2609.43	1420.51	853.569	524.212	163.417	365.067	1078.72	2634.55	20.2062	6.13361	13.3522	14.1693	35.4702	5032.61	2333.53	3729.88	9292.46	9879.3	1081.72	1342.04
NEG_29743	10.713	638.33	[1-Hydroxy-3-[hydroxy-[2-[[3,4,5-trihydroxy-6-(hydroxymethyl)oxan-2-yl]amino]ethoxy]phosphoryl]oxypropan-2-yl] (9E,12E)-octadeca-9,12-dienoate	[M-H]-	C29H54NO12P	HQYLDWZNTJHJNQ-AVQMFFATSA-N	CCCCC\\C=C\\C\\C=C\\CCCCCCCC(=O)OC(CO)CO[P](O)(=O)OCCNC1OC(CO)C(O)C(O)C1O	Organic oxygen compounds	Organooxygen compounds	Carbohydrates and carbohydrate conjugates		0.898	271.798	504.078	130.654	110.694	145.286	1748.75	1347.67	1928.5	1607.26	2207.27	7382.82	374.287	2030.64	59.0279	961.167	669953	1.41288e+06	417069	1.65711e+06	390808	156877	1.10204e+06	1.26446e+06	260846	40425.1	2998.85	1304.87	416.96	186.853	570.045	3042.5	450.134	2507.9	2952.82	4531.43	6493.43	138.489
NEG_25107	10.678	559.311	[2-Hydroxy-3-[3,4,5-trihydroxy-6-(hydroxymethyl)oxan-2-yl]oxypropyl] octadeca-9,12,15-trienoate	[M+HCOO]-	C27H46O9	HUSISCNTLUEZCN-UHFFFAOYSA-N	CCC=CCC=CCC=CCCCCCCCC(=O)OCC(O)COC1OC(CO)C(O)C(O)C1O	Lipids and lipid-like molecules	Glycerolipids	Glycosylglycerols		0.809	241.129	251.651	246.881	54.1287	445.437	25724.5	22682.7	26780.5	69397.2	27639.1	11800.7	6632.67	7415.2	7468.13	6389.15	42463	47865.5	61381.5	47822.8	29936.8	11222.3	53948.9	59510.1	28922.1	24558.2	344.919	365.11	427.397	232.67	422.117	36449.4	21442.4	24275.4	71182.6	81267.3	13656.3	11261
NEG_31767	12.618	675.354	[2-Hydroxy-3-[3,4,5-trihydroxy-6-[[3,4,5-trihydroxy-6-(hydroxymethyl)oxan-2-yl]oxymethyl]oxan-2-yl]oxypropyl] octadeca-9,12,15-trienoate	[M-H]-	C33H56O14	MPSGDHOYFIUPSO-UHFFFAOYSA-N	CCC=CCC=CCC=CCCCCCCCC(=O)OCC(O)COC1OC(COC2OC(CO)C(O)C(O)C2O)C(O)C(O)C1O	Lipids and lipid-like molecules	Glycerolipids	Glycosylglycerols		0.883	180.046	36.6285	156.631	0	210.2	48385.5	30381.9	50459	12699.9	10528.5	115560	57233.7	67068.9	76120.3	124857	24701.1	36518.6	9658.66	26973.8	18790.1	19122	44387.4	64984.4	31923.5	2562.97	29.1859	181.682	71.94	66.537	56.8327	66972.5	52107.9	50134	166433	132674	170958	128165
NEG_19459	10.983	476.279	[3-[2-Aminoethoxy(hydroxy)phosphoryl]oxy-2-hydroxypropyl] octadeca-9,12-dienoate	[M-H]-	C23H44NO7P	DBHKHNGBVGWQJE-UHFFFAOYSA-N	CCCCCC=CCC=CCCCCCCCC(=O)OCC(O)CO[P](O)(=O)OCCN	Lipids and lipid-like molecules	Glycerophospholipids	Glycerophosphoethanolamines		0.912	15272.7	22264.8	4732.57	8615.48	9079.12	427990	464322	542498	633462	757660	445099	226795	433287	321950	406440	2.55505e+07	2.32166e+07	1.36721e+07	2.26511e+07	1.07893e+07	4.72836e+06	1.44908e+07	2.86747e+07	1.46142e+07	2.3624e+06	60076.5	34876.1	8981.25	6580.42	15399.1	524506	179947	265198	961858	1.0534e+06	607873	624591
NEG_37240	5.021	797.197	[3,4-Dihydroxy-6-[5-hydroxy-2-(4-hydroxyphenyl)-4-oxo-7-[3,4,5-trihydroxy-6-(hydroxymethyl)oxan-2-yl]oxychromen-3-yl]oxy-5-[(2S,3R,4R,5R,6S)-3,4,5-trihydroxy-6-methyloxan-2-yl]oxyoxan-2-yl]methyl acetate	[M-H]-	C35H42O21	HRRAIHOSJIFLNS-FXFIXYPNSA-N	CC1OC(OC2C(O)C(O)C(COC(C)=O)OC2OC3=C(OC4=CC(=CC(=C4C3=O)O)OC5OC(CO)C(O)C(O)C5O)C6=CC=C(O)C=C6)C(O)C(O)C1O	Phenylpropanoids and polyketides	Flavonoids	Flavonoid glycosides		0.804	85.5475	93.8445	29.8135	51.4406	83.9729	601.662	258.688	415.595	220.553	212.028	316.849	441.89	140.576	280.05	213.769	23372.9	53235.6	22465.1	27107.6	21234.9	6714.3	77574.3	22849.8	23446.1	4131.35	276.744	197.668	220.574	57.7713	151.465	259.358	205.379	409.917	639.749	880.848	841.814	659.612
NEG_36724	4.912	785.244	[4-[4,5-Dihydroxy-6-methyl-3-[3,4,5-trihydroxy-6-(hydroxymethyl)oxan-2-yl]oxyoxan-2-yl]oxy-6-[2-(3,4-dihydroxyphenyl)ethoxy]-3,5-dihydroxyoxan-2-yl]methyl (E)-3-(3,4-dihydroxyphenyl)prop-2-enoate	[M-H]-	C35H46O20	PSFMBXYUQFAGAM-QPJJXVBHSA-N	CC1OC(OC2C(O)C(COC(=O)C=CC3=CC=C(O)C(=C3)O)OC(OCCC4=CC=C(O)C(=C4)O)C2O)C(OC5OC(CO)C(O)C(O)C5O)C(O)C1O	Organic oxygen compounds	Organooxygen compounds	Carbohydrates and carbohydrate conjugates		0.737	39.7051	69.9971	136.225	13.2452	90.4027	759.474	771.252	250.586	1118.48	1046.16	1695.24	673.703	606.533	951.126	267.28	43748.8	35402.7	2280.71	9437.23	41977.1	1461.77	63981.8	34123.3	8690.41	70831.6	117.632	136.192	169.053	165.711	57.2947	1754.28	500.721	818.967	3037.45	5062.52	1311.72	1675.44
NEG_10900	1.098	346.054	[5-(2-Amino-6-oxo-1H-purin-9-yl)-3-hydroxyoxolan-2-yl]methyl dihydrogen phosphate	[M-H]-	C10H14N5O7P	LTFMZDNNPPEQNG-UHFFFAOYSA-N	C1C(C(OC1N2C=NC3=C2N=C(NC3=O)N)COP(=O)(O)O)O					0.894	3325.44	3228.19	3299.27	2237.65	3805.06	11410.7	9326.59	11234.1	13834.4	18518.5	12137.9	9927.51	12810.5	11337.8	14843.9	87229.5	74808.2	35584	28976.1	92756.7	21866.8	79041.1	62979.8	164185	134112	22434.1	27178.9	23998.9	26242	24842.5	12402.4	5732.61	7958.07	22941.5	20966.8	9612.81	5603.46
NEG_26905	6.275	593.13	[6-[5,7-Dihydroxy-2-(4-hydroxyphenyl)-4-oxochromen-3-yl]oxy-3,4,5-trihydroxyoxan-2-yl]methyl 3-(4-hydroxyphenyl)prop-2-enoate	[M-H]-	C30H26O13	DVGGLGXQSFURLP-UHFFFAOYSA-N	OC1C(O)C(COC(=O)C=CC2=CC=C(O)C=C2)OC(OC3=C(OC4=C(C(=CC(=C4)O)O)C3=O)C5=CC=C(O)C=C5)C1O	Phenylpropanoids and polyketides	Flavonoids	Flavonoid glycosides		0.929	327.933	1610.85	130.615	235.689	107.841	207.251	248.52	1101.86	93.202	874.486	24279.5	784.359	297.411	525.065	78.1852	73507.4	720606	19646.1	24756.3	16441.6	6486.89	11434.9	14227.5	9505.23	2468.08	417.221	623.879	859.953	226.623	2575.59	1369.48	839.637	1145.81	4078.11	3702.85	1033.28	170.785
NEG_6038	8.79	271.096	1-(2,6-Dihydroxy-4-methoxyphenyl)-3-phenylpropan-1-one	[M-H]-	C16H16O4	MDMCODCJMHTFIZ-UHFFFAOYSA-N	COC1=CC(=C(C(=O)CCC2=CC=CC=C2)C(=C1)O)O	Phenylpropanoids and polyketides	Linear 1,3-diarylpropanoids	Chalcones and dihydrochalcones	C09644	0.861	6217.08	7608.12	55201.6	42801.5	7062.27	48.7873	69.9946	127.845	1329.97	126.229	30.2974	54.2687	148.366	146.134	113.4	103.243	9889.92	151.184	421.115	124.39	9749.94	1906.94	500.884	205.314	2009.45	128.275	174.752	129.251	58.3633	188.655	220.99	58.8342	251.168	394.628	111.058	80.5285	93.1494
NEG_19458	10.835	476.276	1-(9Z,12Z-Octadecadienoyl)-2-hydroxy-sn-glycero-3-phosphoethanolamine	[M]-	[C23H43NO7P]-	DBHKHNGBVGWQJE-USWSLJGRSA-M	CCCCC/C=C\\C\\C=C/CCCCCCCC(=O)OC[C@@H](O)CO[P]([O-])(=O)OCCN	Lipids and lipid-like molecules	Fatty Acyls	Lineolic acids and derivatives		0.882	5090.53	8730.43	2855.02	6618.96	3812.1	114494	104575	130818	455686	422591	121348	65760	103595	90742.8	114790	8.49011e+06	1.29963e+07	4.82176e+06	8.04234e+06	6.02006e+06	1.04941e+06	1.4371e+07	1.52221e+07	6.45209e+06	3.02152e+06	19364	10461.8	3291.77	1738.58	5956.67	100843	38355.2	60877	217579	239353	202244	180935
NEG_1686	13.512	166.994	1-Carboxyethenoxy(oxonio)phosphinate	[M-H]-	C3H5O6P	DTBNBXWJWCWCIK-UHFFFAOYSA-N	OC(=O)C(=C)O[P](O)(O)=O	Organic acids and derivatives	Organic phosphoric acids and derivatives	Phosphate esters		0.859	48750.8	46416.3	48319.6	49422.4	46915.1	52124.6	53339.8	50168.5	53479.9	50842.6	55591.7	48261	55640.1	54773.6	53587.8	42767.1	53228	54281.5	56962.5	49502.4	50265	54682.1	54369.5	52173.6	47383.6	51665.5	55700.7	55701.6	51318.8	54060.6	55856.2	55634.2	57979.3	57182.7	58053.4	48248.4	52957.1
NEG_19478	4.094	477.062	1-Methoxyindol-3-ylmethyl glucosinolate	[M-H]-	C17H22N2O10S2	PKKMITFKYRCCOL-CMZRPVNOSA-N	O=S(=O)(O)ON=C(SC1OC(CO)C(O)C(O)C1O)CC2=CN(OC)C=3C=CC=CC32					0.866	131.467	232.913	72.8212	61.1005	164.519	30659.8	22603.6	24735.4	26100.6	42886.4	104341	78386.3	99655.6	131103	96975.9	594.5	462.577	3977.14	674.221	3794.24	861.164	2506.62	1370.75	4593.97	989.04	82.7748	409.298	85.8669	157.795	215.909	66156.8	30216.9	37488.6	181052	190966	230092	336239
NEG_4791	3.521	247.059	1-Nitropyrene	[M]-	C16H9NO2	ALRLPDGCPYIVHP-UHFFFAOYSA-N	[O-][N+](=O)C1=C2C=CC3=CC=CC4=CC=C(C=C1)C2=C34	Benzenoids	Pyrenes			0.712	1147.12	2836.93	2183.76	790.75	1550.51	50275.7	26503.4	26957.2	45143.5	43673.1	3548.56	3635.46	4826.97	4678.28	5063.55	730.674	434.76	918.183	850.568	895.01	132.325	820.826	761.881	855.948	450.104	639.63	2744.63	2671.32	872.818	1260.76	19646.2	12464.2	15048.6	20415	25143.9	6466.23	6989.41
NEG_13263	3.671	385.118	1-O-Sinapoyl-beta-D-glucose	[M-H]-	C17H22O10	XRKBRPFTFKKHEF-DGDBGZAXSA-N	COC1=C(O)C(=CC(=C1)C=CC(=O)OC2OC(CO)C(O)C(O)C2O)OC	Phenylpropanoids and polyketides	Cinnamic acids and derivatives	Hydroxycinnamic acids and derivatives		0.902	4086.77	5827.56	3728.68	3139.61	5028.85	407047	297640	335282	478724	639842	22339.8	9044.49	37446.2	40639.2	81913.2	1004.86	2776.77	1761.56	779.467	1477.27	234.499	1063.61	1304.15	1127.48	1327.1	2768.09	5139.84	1822.57	2301.48	1759.4	145266	82026.2	95152.8	181999	174434	148340	331857
NEG_23898	11.249	540.33	1-Palmitoylphosphatidylcholine	[M+HCOO]-	C24H50NO7P	ASWBNKHCZGQVJV-UHFFFAOYSA-N	CCCCCCCCCCCCCCCC(=O)OCC(O)CO[P]([O-])(=O)OCC[N+](C)(C)C	Lipids and lipid-like molecules	Glycerophospholipids	Glycerophosphocholines		0.923	88195.1	126158	56934.5	31816.2	73205.6	3.04468e+06	2.38496e+06	2.99558e+06	893001	1.58186e+06	2.72943e+06	2.26333e+06	1.95418e+06	2.75262e+06	5.23525e+06	3.44227e+07	2.28951e+07	3.57752e+07	3.30869e+07	2.81129e+07	1.58292e+07	1.6899e+07	3.34385e+07	4.02257e+07	3.66819e+06	232462	147386	63457.4	60135.4	105159	2.52724e+06	1.76048e+06	2.39705e+06	6.62151e+06	4.58628e+06	3.26989e+06	4.28477e+06
NEG_10176	10.148	333.204	1,10a-Dihydroxy-4,4,7,11b-tetramethyl-2,3,4,4a,5,6,6a,7,10a,11,11a,11b-dodecahydrophenanthro[3,2-b]furan-9(1H)-one	[M-H]-	C20H30O4	PUFYSEQCTZERQM-UHFFFAOYSA-N	CC1C2CCC3C(C)(C)CCC(O)C3(C)C2CC4(O)OC(=O)C=C14	Organoheterocyclic compounds	Naphthofurans			0.786	313.799	621.292	271.825	132.712	179.699	56929.7	56401.6	54664.4	114253	111531	10281.6	8839.69	12113.8	13149.1	14835.5	3995.53	3520.19	662.829	47300.3	1292.82	225.694	1754.28	9554.17	0	182.186	210.429	602.383	291.281	402.327	482.551	117987	56086.6	69221.8	203528	230747	19429.4	31360.4
NEG_10357	2.756	337.101	1,3,4-Trihydroxy-5-[[3-(4-hydroxyphenyl)-1-oxo-2-propenyl]oxy]-,(1r,3r,4s,5r)-cyclohexanecarboxylic acid	[M-H]-	C16H18O8	BMRSEYFENKXDIS-UHFFFAOYSA-N	OC1CC(O)(CC(OC(=O)C=CC2=CC=C(O)C=C2)C1O)C(O)=O	Organic oxygen compounds	Organooxygen compounds	Alcohols and polyols		0.842	324.336	409.834	294.17	343.416	969.125	58878.2	35320.2	37660.2	156601	147318	15788.8	19850.5	22067.7	26957.7	34526.5	7073.34	1353.28	22127.2	2728.54	10979.5	149.86	17351.2	5938.38	6950.96	10306.4	755.081	1668.87	499.587	240.911	242.224	23525.5	10285.1	12784.6	67264.9	73086.7	38506	47761.2
NEG_31183	1.781	664.12	1,4-Dihydronicotinamide adenine dinucleotide	[M-H]-	C21H29N7O14P2	BOPGDPNILDQYTO-NNYOXOHSSA-N	NC(=O)C1=CN(C=CC1)[C@@H]2O[C@H](CO[P](O)(=O)O[P](O)(=O)OC[C@H]3O[C@H]([C@H](O)[C@@H]3O)[N]4C=NC5=C4N=CN=C5N)[C@@H](O)[C@H]2O	Nucleosides, nucleotides, and analogues	(5'->5')-dinucleotides			0.804	20.484	10.75	15.5166	5.98408	31.9942	518.501	227.037	317.725	1215.62	1536.53	256.157	292.654	428.937	250.694	281.943	6924.74	4208.26	5786.18	5185.49	11276.7	8727.51	5982.54	7086.32	15901.9	2627.53	42.4867	28.1482	6.88168	42.8203	17.3587	2051.64	1173.77	1680.72	2444.16	519.347	451.287	392.244
NEG_22285	11.38	515.301	1,5-Dicaffeoyl quinic acid	[M-H]-	C25H24O12	YDDUMTOHNYZQPO-ZSGFIFMUSA-N	C1[C@@H]([C@@H]([C@H](C[C@]1(C(=O)O)OC(=O)/C=C/C2=CC(=C(C=C2)O)O)OC(=O)/C=C/C3=CC(=C(C=C3)O)O)O)O					0.764	130.612	93.3561	314.831	0	57.6852	901.059	233.153	1419.64	304.848	438.672	1646.8	1257.96	688.08	1827.24	1885.17	65265.6	66125.4	65301.7	53531.1	46576.4	31203.4	45691.4	92358.4	41206.1	4791.81	149.124	119.454	225.218	249.917	87.1468	588.263	540.103	1408.69	1152.47	808.863	1064.01	1047.42
NEG_2420	6.536	187.132	10-Hydroxydecanoic acid	[M-H]-	C10H20O3	YJCJVMMDTBEITC-UHFFFAOYSA-N	OCCCCCCCCCC(O)=O	Organic acids and derivatives	Hydroxy acids and derivatives	Medium-chain hydroxy acids and derivatives	C02774	0.835	1533.44	1016.11	1717.29	910.472	1717.26	5516.48	5404.07	5645.94	15925.5	14717.5	1303.54	1860.98	3134.38	2126.42	2356.42	5984.38	8086.61	21818.6	17454.6	23208	3804.37	8068.62	6468.38	7642.69	76892.7	36667.3	59385.4	78431.1	56721.1	65883.7	7649.04	3912.78	4206.23	16414.3	16875.1	6075.4	8697.24
NEG_11654	9.897	359.223	12-Acetoxypimara-7,15-dien-18-oic acid	[M-H]-	C22H32O4	TUKYTUMQZQFKNX-UHFFFAOYSA-N	CC(=O)OC1CC2C(=CCC3C2(C)CCCC3(C)C(O)=O)CC1(C)C=C	Lipids and lipid-like molecules	Prenol lipids	Diterpenoids		0.822	40.2478	63.0879	126.668	23.2688	96.6514	97.9716	66.2984	117.412	369.951	487.239	130.483	67.8835	31.4805	143.186	118.505	297.238	684.132	1725.53	476.729	577.345	1082.99	928.937	148.797	8806.27	77.169	10.6973	63.9058	66.3705	72.0191	41.6851	14178.8	1604.16	242.91	3097.42	916.125	278.236	131.889
NEG_8639	8.36	309.207	12-Hydroperoxyoctadeca-9,13,15-trienoic acid	[M-H]-	C18H30O4	FLJRXICXLUZYBE-UHFFFAOYSA-N	CCC=CC=CC(CC=CCCCCCCCC(O)=O)OO	Lipids and lipid-like molecules	Fatty Acyls	Lineolic acids and derivatives		0.716	2512.98	6525.35	1212.48	11066.6	2826.39	134821	153597	160243	695928	601330	762903	672508	632578	506699	613485	18462.9	16228.8	52245.5	17127.1	45350	3884.28	16036.2	7331.22	29712.4	17093	1204.91	2591.9	888.212	798.754	2316.82	404577	164826	198091	1.3068e+06	1.37993e+06	368587	256367
NEG_3271	7.424	213.155	12-Hydroxydodec-3-enoic acid	[M-H]-	C12H22O3	RRJILZUCEDMMNU-UHFFFAOYSA-N	OCCCCCCCCC=CCC(O)=O	Organic acids and derivatives	Hydroxy acids and derivatives	Medium-chain hydroxy acids and derivatives		0.717	2421.81	3819.85	2652.48	2626.12	2417.59	11796.7	9330.01	6409.12	31889.9	33482.4	4143.58	5808.2	1514.13	2087.38	186.6	6117.74	6924.71	7978.51	9741.1	10162.3	1015.41	7413.87	5205.96	1734.54	8456.84	11520.6	11934.5	11547.3	9950.53	9472.48	1043.69	516.426	778.123	4085.19	2374.68	2309.56	1636.47
NEG_7776	10.452	297.256	12-Hydroxyoctadec-9-enoic acid	[M-H]-	C18H34O3	WBHHMMIMDMUBKC-UHFFFAOYSA-N	CCCCCCC(O)CC=CCCCCCCCC(O)=O	Lipids and lipid-like molecules	Fatty Acyls	Fatty acids and conjugates		0.877	47835.1	46912.2	13894.5	55672.2	52386.8	258464	118761	153327	673911	488769	118730	52522.7	18333.8	181948	95557.7	103048	160791	17104.3	34172.6	29478.4	8722.27	48071.5	57482.7	77053.4	172483	56670.7	52047	49744.7	51179.7	74551.9	212542	47163.9	180373	130967	123574	111528	164206
NEG_8874	9.274	313.239	12,13-Dihydroxyoctadec-9-enoic acid	[M-H]-	C18H34O4	CQSLTKIXAJTQGA-UHFFFAOYSA-N	CCCCCC(O)C(O)CC=CCCCCCCCC(O)=O	Lipids and lipid-like molecules	Fatty Acyls	Fatty acids and conjugates		0.78	4806.97	6662.26	5266.37	5234.77	4417.06	24395.8	26247.3	28476.8	110189	97474.3	51950.2	46914.1	48764.2	43737.8	30382.8	4.06919e+06	3.56803e+06	3.20391e+06	1.57679e+07	821448	1.22832e+06	745430	5.54239e+06	1.69386e+06	1.20041e+06	13387.8	9236.01	7815.2	6410.46	7084.59	52350.8	17875.5	26190.7	125672	112745	65915.2	66836.7
NEG_13416	3.557	387.164	12:4+3O Fatty acyl hexoside	[M-H]-	C18H28O9	JFDNMLUPLXZXGV-UHFFFAOYSA-N	OCC1OC(OCCC=CCC2C(CCC2=O)CC(O)=O)C(O)C(O)C1O	Lipids and lipid-like molecules	Fatty Acyls	Fatty acyl glycosides		0.751	254.546	190.381	71.2603	41.8898	93.4317	29983.6	22656.6	28144.1	111262	99799	61743.1	52753	52877.9	76347.7	75095.6	2008.35	2711.65	1380.51	2312.82	1774.55	131.973	2452.78	2251.41	1172.67	249.056	1106.3	756.737	1256.74	1127.14	1067.08	67851.6	26888.7	33392.1	182900	197804	122805	195230
NEG_9262	10.536	317.211	12S-Hepe	[M-H]-	C20H30O3	MCRJLMXYVFDXLS-UOLHMMFFSA-N	CC\\C=C/C/C=C\\C[C@H](O)\\C=C\\C=C/C/C=C\\CCCC(O)=O	Lipids and lipid-like molecules	Fatty Acyls	Eicosanoids		0.72	142.024	197.372	99.6585	122.027	101.529	1519.68	1874.27	4010.77	39012.8	6489.61	227.53	111.353	209.705	237.417	349.607	1979.09	2425.04	3706.3	313.941	276.638	1323.17	1189.86	295.273	5065.46	1323.65	225.406	171.712	202.003	237.96	84.5199	85409.5	3073.53	11742	89416.1	90491.5	310.689	481.794
NEG_7514	9.86	293.212	14-(3-Ethyloxiran-2-YL)tetradeca-9,12-dienoic acid	[M-H]-	C18H30O3	HKSDVVJONLXYKL-UHFFFAOYSA-N	CCC1OC1CC=CCC=CCCCCCCCC(O)=O	Lipids and lipid-like molecules	Fatty Acyls	Fatty acids and conjugates		0.747	1324.68	2025.03	1120.66	790.917	674.507	213851	228533	248863	406921	511015	656798	516235	817645	850497	492550	1429.17	4760.46	9964.18	6950.3	5468.48	2645.65	6036.37	237087	5184.22	2021.63	815.264	3177.91	1051.93	669.849	1553.66	1.0564e+06	499142	631896	2.7823e+06	2.64237e+06	883320	997134
NEG_29437	11.254	633.371	16-Hydroxy-3-(beta-D-xylopyranosyloxy)-, (3beta,5xi,9xi,16alpha)-olean-12-ene-23,28-dioic acid	[M-H]-	C35H54O10	CFAJIMXUZRPYDP-GHCUZIKHSA-N	CC1(C)CCC2(C(O)CC3(C)C(=CCC4C5(C)CCC(OC6OCC(O)C(O)C6O)C(C)(C5CCC34C)C(O)=O)C2C1)C(O)=O	Lipids and lipid-like molecules	Prenol lipids	Triterpenoids		0.73	120.744	464.392	8.64395	42.6435	111.053	15887.6	43829.9	29078.2	527.749	664.384	32782.3	6911.34	15676.2	16482.3	7805.39	226.152	1134.41	821.952	578.236	242.843	144.043	476.106	320.567	983.613	752.891	136.224	408.58	164.713	10.8534	165.867	22044.5	16567.7	46270	105128	250898	19072.4	21334.7
NEG_8513	7.94	307.189	16-Hydroxy-9-oxooctadeca-10,12,14-trienoic acid	[M-H]-	C18H28O4	KLFMLBSZQZVKDC-UHFFFAOYSA-N	CCC(O)C=CC=CC=CC(=O)CCCCCCCC(O)=O	Lipids and lipid-like molecules	Fatty Acyls	Lineolic acids and derivatives		0.786	131.429	355.538	69.1243	36.9642	156.694	28196.7	32884.6	32209.8	47241.3	58089	458467	343279	342284	269415	26855.1	3961.21	10114.2	10001.4	4570.44	7433.58	613.061	6013.55	5805.33	5813.12	2969.79	70.7688	116.989	164.278	29.9177	231.494	62199.9	24957.8	36721.9	143739	142822	337973	181868
NEG_11301	10.065	353.188	19S-Methoxytubotaiwine	[M-H]-	C21H26N2O3	LTOOPESWVADEAE-UHFFFAOYNA-N	O=C(OC)C1=C2NC=3C=CC=CC3C24CCN5CCC1C(C(OC)C)C54					0.721	1702.54	1513.25	1815.14	702.064	1757.28	14751.5	18584.6	15642.4	52845	40120.8	12871.9	13260	6806.23	10565.2	5087.57	48439.1	115163	79501	56442.3	31712.6	12999.4	28903	131907	15163.7	49520.8	1154.26	1395.1	1126.34	1489.9	1271.46	15422.7	6986.76	11624.9	42931.9	29451.2	17994	17545.7
NEG_1579	8.303	162.037	1H-Benzotriazole-5-carboxylic acid	[M-H]-	C7H5N3O2	GUOVBFFLXKJFEE-UHFFFAOYSA-N	OC(=O)C1=CC=C2[NH]N=NC2=C1	Organoheterocyclic compounds	Benzotriazoles			0.713	281.538	437.436	2658.96	14721.9	312.253	187.028	204.508	32.2284	57.3733	142.78	133.63	298.533	221.577	170.204	42.2716	73.9136	39.0938	113.273	320.392	230.831	152.222	219.001	173.686	253.124	125.756	102.855	226.537	390.754	220.549	126.469	41.1288	52.2994	168.102	120.955	344.298	249.413	361.039
NEG_9268	11.927	317.248	2-(3-Hydroxycyclohexyl)-5-(2-methyloctan-2-YL)phenol	[M-H]-	C21H34O2	ZWWRREXSUJTKNN-UHFFFAOYSA-N	CCCCCCC(C)(C)C1=CC(=C(C=C1)C2CCCC(O)C2)O	Benzenoids	Benzene and substituted derivatives	Cyclohexylphenols		0.707	195.648	98.8586	198.714	199.656	51.4248	241.927	65.5901	117.177	946.812	317.72	139.274	126.226	151.007	72.5098	388.547	148.988	435.479	2967.59	666.217	6826.1	210.937	7531.24	1005.08	3464.7	2396.1	6038.23	5996.79	7377.75	5844.43	5221.86	136.428	399.426	116.808	1059.38	0	112.059	209.497
NEG_27019	4.606	595.13	2-(3,4-Dihydroxyphenyl)-5,7-dihydroxy-3-[(2S,3R,4S,5S,6R)-3,4,5-trihydroxy-6-[[(2S,3R,4S,5R)-3,4,5-trihydroxyoxan-2-yl]oxymethyl]oxan-2-yl]oxychromen-4-one	[M-H]-	C26H28O16	YNMFDPCLPIMRFD-PEXUZNNCSA-N	OC1COC(OCC2OC(OC3=C(OC4=C(C(=CC(=C4)O)O)C3=O)C5=CC(=C(O)C=C5)O)C(O)C(O)C2O)C(O)C1O	Phenylpropanoids and polyketides	Flavonoids	Flavonoid glycosides		0.963	4922.16	7433.17	2715.47	1705.36	2690.88	7678.47	7683.41	14995	8976.66	16557.8	57539	9654.19	20524.5	12672.4	15184.2	3.93258e+06	6.84232e+06	2.14353e+06	7.25888e+06	849212	858479	1.09174e+06	1.95377e+06	1.95897e+06	162709	7309.63	7415.06	6534.01	3213.14	4255.13	28497.4	6069.59	14462.8	30202.4	37036.2	34134.5	13898.1
NEG_41062	12.095	915.486	2-[[6-[[17-[5,6-Dimethyl-3-[3,4,5-trihydroxy-6-(hydroxymethyl)oxan-2-yl]oxyhept-5-en-2-yl]-1-hydroxy-10,13-dimethyl-2,3,4,7,8,9,11,12,14,15,16,17-dodecahydro-1H-cyclopenta[a]phenanthren-3-yl]oxy]-3,4,5-trihydroxyoxan-2-yl]methoxy]-6-(hydroxymethyl)oxane-3,4,5-triol	[M-H]-	C46H76O18	HBCGNAJUSBIBGA-UHFFFAOYSA-N	CC(C(CC(C)=C(C)C)OC1OC(CO)C(O)C(O)C1O)C2CCC3C4CC=C5CC(CC(O)C5(C)C4CCC23C)OC6OC(COC7OC(CO)C(O)C(O)C7O)C(O)C(O)C6O	Lipids and lipid-like molecules	Steroids and steroid derivatives	Steroidal glycosides		0.754	23.8126	125.566	45.427	33.1352	379.803	23704.1	20309.1	27302	14920.7	16795.2	34337.4	27241.7	24499.9	45293.5	58848.1	2390.74	482.098	626.45	718.874	6367.32	1971.68	598.531	765.917	9265.86	8328.4	190.055	256.101	176.346	194.718	167.663	31893.7	17095.1	17174.1	48020.3	42857.3	31635	46499.6
NEG_23818	4.272	539.211	2-[3-[4-[1,3-Dihydroxy-1-(4-hydroxy-3-methoxyphenyl)propan-2-yl]oxy-3-methoxyphenyl]propoxy]-6-(hydroxymethyl)oxane-3,4,5-triol	[M-H]-	C26H36O12	NFUHNVZGHNEYRG-UHFFFAOYSA-N	COC1=C(O)C=CC(=C1)C(O)C(CO)OC2=C(OC)C=C(CCCOC3OC(CO)C(O)C(O)C3O)C=C2	Lignans, neolignans and related compounds	Lignan glycosides			0.752	481.8	287.167	105.236	116.105	238.314	9034.43	7598.83	10416.1	9206.04	9340.71	14067.8	11396.9	13030.3	19142.9	17297	912.254	2473.5	2370.57	1296.59	1333.46	378.139	1836	2293.25	775.928	296.576	1232.51	1037.29	1355.92	510.393	714.128	15987.3	8903.78	10041.2	28182.6	32317.8	17028.7	25196.6
NEG_22220	8.832	514.298	2-[4-[(3R,5S,7R,8R,9S,12S,14S,17R)-3,7,12-Trihydroxy-10,13-dimethyl-2,3,4,5,6,7,8,9,11,12,14,15,16,17-tetradecahydro-1H-cyclopenta[a]phenanthren-17-yl]pentanoylamino]ethanesulfonic acid	[M-H]-	C26H45NO7S	WBWWGRHZICKQGZ-GITWXTAWSA-N	C[C@H](CCC(=O)NCC[S](O)(=O)=O)[C@H]1CC[C@H]2[C@@H]3[C@H](O)C[C@@H]4C[C@H](O)CC[C@]4(C)[C@H]3C[C@H](O)[C@]12C	Lipids and lipid-like molecules	Steroids and steroid derivatives	Bile acids, alcohols and derivatives		0.712	23.2655	16.5743	40.479	30.2625	9.79124	2698.09	2867.68	2532.3	12641.2	11494.8	408.763	242.595	67.1435	348.986	298.578	973.84	825.021	1082.93	3051.85	537.425	833.171	400.101	2028.61	1319.67	845.493	11.6099	14.9616	14.2937	22.1392	31.9042	4340.27	1254.83	1707.13	5957.49	12336.4	304.453	1054.37
NEG_34417	4.061	727.238	2-[4-[(3S,3Ar,6S,6aR)-6-[3-methoxy-4-[3,4,5-trihydroxy-6-(hydroxymethyl)oxan-2-yl]oxyphenyl]-1,3,3a,4,6,6a-hexahydrofuro[3,4-c]furan-3-yl]-2-methoxyphenoxy]-6-(hydroxymethyl)oxane-3,4,5-triol	[M+FA-H]-	C32H42O16	ZJSJQWDXAYNLNS-XJUVHSKASA-N	COC1=CC(=CC=C1OC2OC(CO)C(O)C(O)C2O)C3OCC4C3COC4C5=CC=C(OC6OC(CO)C(O)C(O)C6O)C(=C5)OC	Lignans, neolignans and related compounds	Lignan glycosides			0.797	99.2445	35.1961	38.5098	48.3597	200.121	55374.4	47508.3	58342.6	9868.28	17746.6	55966.2	61453	55411.8	65783.5	73814.3	196.902	152.492	128.067	440.978	311.428	123.951	177.765	135.265	276.331	139.522	25.1612	450.249	232.894	27.9312	186.043	69757.2	40540.8	46641.9	120831	132822	70105.8	150483
NEG_23698	3.828	537.196	2-[4-[4-[Hydroxy-(4-hydroxy-3-methoxyphenyl)methyl]-3-(hydroxymethyl)oxolan-2-yl]-2-methoxyphenoxy]-6-(hydroxymethyl)oxane-3,4,5-triol	[M-H]-	C26H34O12	AWTYKUNFPBFFHC-UHFFFAOYSA-N	COC1=CC(=CC=C1O)C(O)C2COC(C2CO)C3=CC=C(OC4OC(CO)C(O)C(O)C4O)C(=C3)OC	Lignans, neolignans and related compounds	Lignan glycosides			0.825	259.445	241.536	188.601	80.8266	113.954	21486.7	18192.5	20990.5	46624.3	39964.1	28081.6	20454.9	23989	31267.9	37927.8	712.89	1548.45	200.974	873.728	820.627	29.4834	1123.86	561.847	364.181	360.929	272.371	403.078	219.425	160.828	160.473	29549.5	20717	24458.9	65081.5	69468	44381.5	55820.3
NEG_26680	13.019	587.497	2-Alahaa	[M-H]-	C38H68O4	KPKGZJSDGDTXSC-HLMRNWPHSA-N	CCCCCCCCCCCCCCCCCCC(OC(=O)CCCCCCCC=CCC=CCC=CCC)C(O)=O	Lipids and lipid-like molecules	Fatty Acyls	Fatty acids and conjugates		0.854	4157.32	10883.8	746.92	1428.24	798.896	5919.21	876.302	6943.67	1348.61	1463.78	7529.92	709.172	9284.53	945.802	421.119	1941.35	6588.84	1178.52	3282.67	7997.34	1618.42	5361.95	817.137	4470.47	660.334	17853.8	7859.13	878.792	361.078	19571	6740.38	115.386	1502.54	29.6189	4574.02	3834.36	756.693
NEG_23331	13.112	531.438	2-Alahpa	[M-H]-	C34H60O4	PWGAOWIRNDVXSV-SVNQLWEDSA-N	CCCCCCCCCCCCCCC(OC(=O)CCCCCCCC=CCC=CCC=CCC)C(O)=O	Lipids and lipid-like molecules	Fatty Acyls	Fatty acids and conjugates		0.939	6926.63	6549.32	11608.5	843.344	4867.37	3860.02	5678.05	99233.7	62.0487	251.811	83.8014	131.015	50.8215	12038.3	141.423	21708.5	17134.4	162393	24589.2	69319.4	22766.7	129572	8490.51	56909.9	51373.8	5325.55	5589.82	4198.52	3885.52	3681.04	244056	485.964	5273.61	511.108	1062.93	767.263	0
NEG_19636	11.353	478.292	2-Azaniumylethyl (2-hydroxy-3-octadec-9-enoyloxypropyl) phosphate	[M-H]-	C23H46NO7P	PYVRVRFVLRNJLY-UHFFFAOYSA-N	CCCCCCCCC=CCCCCCCCC(=O)OCC(O)CO[P](O)(=O)OCCN	Lipids and lipid-like molecules	Glycerophospholipids	Glycerophosphoethanolamines		0.962	9085.57	8323.63	4130.9	3725.8	10472.2	473298	368038	459607	560721	560676	540091	460748	652378	612389	657984	443196	453558	1.65902e+06	333193	1.47749e+06	304044	585585	363680	1.60298e+06	408932	16423.2	12895.8	2288.41	2943.8	9485.73	385702	147043	195592	794444	841874	622510	735271
NEG_17662	11.266	452.275	2-Azaniumylethyl (3-hexadecanoyloxy-2-hydroxypropyl) phosphate	[M-H]-	C21H44NO7P	YVYMBNSKXOXSKW-UHFFFAOYSA-N	CCCCCCCCCCCCCCCC(=O)OCC(O)CO[P](O)(=O)OCCN	Lipids and lipid-like molecules	Glycerophospholipids	Glycerophosphoethanolamines		0.908	120843	187937	48594.8	115653	121417	5.5206e+06	6.26869e+06	6.42061e+06	2.4023e+07	2.13546e+07	1.59546e+07	1.08895e+07	1.45641e+07	1.38831e+07	2.22669e+07	6.17522e+07	4.97884e+07	7.85383e+07	5.90033e+07	5.44684e+07	1.9198e+07	3.09632e+07	5.52228e+07	6.6014e+07	4.12145e+07	410872	225818	47805.1	39810	141715	8.37074e+06	2.75682e+06	4.52902e+06	1.83091e+07	1.7904e+07	1.31313e+07	1.09378e+07
NEG_11389	2.951	355.102	2-beta-D-Glucopyranosyloxy-4-methoxy-cis-cinnamic acid	[M-H]-	C16H20O9	FQWZGEBZILOCET-QEQKPWIDSA-N	COC1=CC=C(C=CC(O)=O)C(=C1)OC2OC(CO)C(O)C(O)C2O	Organic oxygen compounds	Organooxygen compounds	Carbohydrates and carbohydrate conjugates		0.742	658.46	187.989	591.21	249.908	865.998	286366	234251	227018	1.00798e+06	961748	900315	787760	856668	1.00533e+06	1.0384e+06	9386.63	63416.2	22156.6	9477.45	27872.6	3389.33	11725.8	9859.69	27866.3	38912.9	53.0076	3793.05	177.077	350.08	295.623	882706	533193	601603	1.80136e+06	1.88709e+06	1.07649e+06	1.43406e+06
NEG_2535	0.82	193.035	2-Dehydro-D-gluconic acid	[M-H]-	C12H24O9	VBUYCZFBVCCYFD-JJYYJPOSSA-N	OCC(O)C(O)C(O)C(=O)C(O)=O	Organic oxygen compounds	Organooxygen compounds	Carbohydrates and carbohydrate conjugates		0.805	664628	621527	710210	449325	667157	14020.8	11165.6	12442.4	16124.8	15023	19520.5	20619	18340.9	21735.4	24545.4	247222	224869	165959	256260	44437	141123	323787	228951	131217	103991	604025	612672	658068	588955	523579	17515.7	13297.5	11825.9	23689	24007.2	20984.1	22467.6
NEG_8628	10.081	309.174	2-Dodecoxyethyl hydrogen sulfate	[M-H]-	C14H30O5S	QTDIEDOANJISNP-UHFFFAOYSA-N	CCCCCCCCCCCCOCCO[S](O)(=O)=O	Organic acids and derivatives	Organic sulfuric acids and derivatives	Sulfuric acid esters		0.912	48287.2	45644.5	40215.1	36206.2	44190.2	59429.3	69027.2	63368.1	168095	146144	50327.1	53881.1	58595.6	91829.4	75280	72593.6	67023.2	64111.3	105648	50773	39796	63137.1	106646	62653.9	33485.7	37556.9	62252.7	39549.4	32583.7	43982.9	165418	58501.2	78879.8	170511	184345	63825.9	83637.7
NEG_21958	12.313	509.453	2-Hexadecanoyloxyhexadecanoic acid	[M-H]-	C32H62O4	KLBCBDGSFYFOEK-UHFFFAOYSA-N	CCCCCCCCCCCCCCCC(=O)OC(CCCCCCCCCCCCCC)C(O)=O	Lipids and lipid-like molecules	Fatty Acyls	Fatty acids and conjugates		0.866	5059.21	4180.99	60143.6	692.978	1512.98	1174.81	0	823.397	666.008	8057.58	22867.1	558.705	14475.1	158.737	0	1304.04	90924.5	967.43	475.938	60245.3	847818	23923	6309.74	4188.96	5693.99	43293.7	31444	49014.7	10862.5	4635.69	17551.9	5343.09	0	246.325	21511.3	5111.51	200.744
NEG_10620	10.362	341.249	2-Hydroxy-6-[(8Z,11Z)-pentadeca-8,11,14-trienyl]benzoic acid	[M-H]-	C22H30O3	QUVGEKPNSCFQIR-UTOQUPLUSA-N	OC(=O)C1=C(CCCCCCCC=CCC=CCC=C)C=CC=C1O	Benzenoids	Benzene and substituted derivatives	Benzoic acids and derivatives		0.713	713.18	481.287	834.456	903.741	590.49	3903.88	8792.86	4347.8	26725.7	15305.7	5295.39	5873.97	7369.72	9494.17	6403.14	5738.52	29641.1	7764.55	5643.58	11494.3	2400.86	6381.85	4974.12	3048.56	5765.57	453.039	733.16	251.811	263.002	539.311	8269.47	5635.21	7199.98	11598.9	13332.4	6224.21	17490.6
NEG_11436	12.45	355.319	2-Hydroxydocosanoic acid	[M-H]-	C22H44O3	RPGJJWLCCOPDAZ-UHFFFAOYSA-N	O=C(O)C(O)CCCCCCCCCCCCCCCCCCCC	Lipids and lipid-like molecules	Fatty Acyls	Fatty acids and conjugates		0.936	395021	372243	446367	337279	272728	427927	262868	378351	684381	846504	970804	1.03208e+06	1.25087e+06	1.06888e+06	960870	1.67652e+06	2.1061e+06	788462	2.06247e+06	811704	641942	1.47545e+06	2.12416e+06	809141	592625	251603	343258	310572	285985	263332	541317	443548	486470	970500	950079	1.0889e+06	798220
NEG_1293	5.278	151.04	2-Hydroxyphenylacetic acid	[M-H]-	C8H8O3	CCVYRRGZDBSHFU-UHFFFAOYSA-N	OC(=O)CC1=C(O)C=CC=C1	Benzenoids	Benzene and substituted derivatives	Phenylacetic acids	C05852	0.854	72745.5	71850.6	73991.2	50324.8	70781.7	139368	148160	161952	379835	339177	276829	265156	271446	324535	281069	1499.14	4608.93	19777	901.721	21460.3	9015.31	12093.1	3301	15135.2	32489.5	44443.8	50958.4	49920.3	43564	39645.2	239517	139338	156171	511760	478999	372879	489908
NEG_19849	13.29	481.427	2-Mahpa	[M-H]-	C30H58O4	DEQTWTHTRVNQIQ-UHFFFAOYSA-N	CCCCCCCCCCCCCCC(OC(=O)CCCCCCCCCCCCC)C(O)=O	Lipids and lipid-like molecules	Fatty Acyls	Fatty acids and conjugates		0.738	151.071	514.871	9329.92	137.333	549.037	2333.65	1996	3000.09	2562.74	3623.49	1479.25	1914.47	2414.09	1711.67	1731.41	647.886	3227.38	3718.1	4547.45	1100.62	595.534	3072.25	552.499	1463.21	27.0946	46.3479	94.5254	202.355	49.2223	72.8796	7563.44	1796.62	3950.5	13982.4	10183.6	2045.21	3787.34
NEG_7764	10.64	297.242	2-Methyl-4-oxo-heptadecanoic acid	[M-H]-	C18H34O3	FYKXUGIGKHKTDH-UHFFFAOYSA-N	CCCCCCCCCCCCCC(=O)CC(C)C(O)=O	Lipids and lipid-like molecules	Fatty Acyls	Fatty acids and conjugates		0.737	80530	88633.9	76612.3	79589.9	95941.5	122343	120619	105451	42146.7	63315.9	74926.1	70903.4	76173.6	88369.3	84417.3	94329.6	82517	90204.1	101150	99886	122053	91292.9	78085.8	164736	181836	81544	61988.5	47705.2	72437.3	99876.5	130062	81615.7	139093	121175	105404	84697.5	100219
NEG_1119	2.615	145.048	2-Methylglutaric acid	[M-H]-	C6H10O4	AQYCMVICBNBXNA-UHFFFAOYSA-N	CC(CCC(O)=O)C(O)=O	Lipids and lipid-like molecules	Fatty Acyls	Fatty acids and conjugates		0.748	7517.77	3605.75	4297.27	3638.34	3660.53	20437.8	17557.3	16962.8	99113.7	91049.7	92148.4	79117.2	97613.2	109931	99204.8	5859.4	11329.3	10355.7	17333.5	23791.2	2796.67	16537.3	10268	11426.4	6602.02	6839.92	8959.81	8684.51	5049.3	6386.8	79607.2	17899.8	45949.2	178340	190022	140301	147187
NEG_10572	2.944	341.099	2-O-alpha-D-Mannopyranosyl-D-mannopyranose	[M-H]-	C12H22O11	HIWPGCMGAMJNRG-VXSGSMIHSA-N	OCC1OC(O)C(OC2OC(CO)C(O)C(O)C2O)C(O)C1O	Organic oxygen compounds	Organooxygen compounds	Carbohydrates and carbohydrate conjugates		0.757	31291.7	24028	33305.7	5204.39	30799.2	18917.4	30454.9	19128.5	51475.3	43979.7	3490.65	5113.39	7812.28	4448.69	7484.01	33453.4	28763.1	16677.2	24937.2	21030.1	2086.04	9991.93	19365.3	8334.5	13760.1	5351.28	14432.9	14564.9	20493.6	9131.94	15010.1	5740.82	9108.77	22949	15973.8	9193.73	19854.1
NEG_14175	2.951	401.108	2-O-Glucosyloxy-4-methoxycinnamic acid	[M+FA-H]-	C16H20O9	FQWZGEBZILOCET-BJGSYIFTSA-N	COC1=CC(=C(\\C=C\\C(O)=O)C=C1)O[C@@H]2O[C@H](CO)[C@@H](O)[C@H](O)[C@H]2O	Organic oxygen compounds	Organooxygen compounds	Carbohydrates and carbohydrate conjugates		0.811	578.077	479.758	255.245	192.117	629.943	108361	106570	111169	242091	251168	238259	213481	223848	281653	270783	5222.9	33910.7	7519.95	19274.9	10134.1	1687.38	10207.9	17154.4	10774.3	16120.1	173.373	1434.6	515.07	202.933	349.824	280368	169641	193360	598773	611761	292892	357296
NEG_23404	2.405	533.151	2-O-hexopyranosyl-6-O-[(2E)-3-(4-hydroxyphenyl)-1-oxo-2-propen-1-yl]-hexopyranose	[M+FA-H]-	C21H28O13	ZPHQZULZLQMWGY-ZZXKWVIFSA-N	OCC1OC(OC2C(O)OC(COC(=O)\\C=C\\C3=CC=C(O)C=C3)C(O)C2O)C(O)C(O)C1O	Phenylpropanoids and polyketides	Cinnamic acids and derivatives	Hydroxycinnamic acids and derivatives		0.716	1044.04	779.805	783.922	553.759	1106.43	546434	469911	539675	524760	516019	224391	232830	227051	219939	343056	4797.84	4416.93	19334.3	3773.15	55236.4	11763	8141.29	1380.43	61022.3	54444.5	471.352	3727.79	290.606	365.699	836.192	244241	206021	222514	249216	257316	453088	781050
NEG_23620	12.371	535.466	2-Oahpa	[M-H]-	C34H64O4	VHZLZJCMCYZASX-ZCXUNETKSA-N	CCCCCCCCCCCCCCC(OC(=O)CCCCCCCC=CCCCCCCCC)C(O)=O	Lipids and lipid-like molecules	Fatty Acyls	Fatty acids and conjugates		0.802	2200	2781.53	15333	143.569	665.44	886.253	69.4129	217.419	558.006	13121.2	16357.9	775.953	9624.71	0	0	1067.74	67528.1	234.51	603.257	4448.71	166147	12406.3	3366.22	1992.25	0	28186.8	15887.3	15615.2	9320.15	2088.67	8357.74	2408.74	0	242.027	2176.84	2259.66	60.0204
NEG_25376	11.932	563.502	2-Oahsa	[M-H]-	C36H68O4	XHLKZBFZGPVOIC-ZPHPHTNESA-N	CCCCCCCCCCCCCCCCC(OC(=O)CCCCCCCC=CCCCCCCCC)C(O)=O	Lipids and lipid-like molecules	Fatty Acyls	Fatty acids and conjugates		0.83	3908.09	2530.4	3624.93	475.898	1712.03	3503.38	3843.3	9955.54	477.631	2848.52	3126.31	3193.04	1600.73	2524.9	3459.6	37001.6	23282	23486.8	21162.1	13107	9775.33	43737	20315.1	19595.3	5987.16	1420.22	1083.59	1756.46	1888.06	1276.52	9282.08	5939.2	2611.59	9620.11	15911.5	4224.75	3970.67
NEG_111	0.853	75.0096	2-Oxonioacetate	[M-H]-	C2H4O3	AEMRFAOFKBGASW-UHFFFAOYSA-N	OCC(O)=O	Organic acids and derivatives	Hydroxy acids and derivatives	Alpha hydroxy acids and derivatives		0.721	510229	365674	504159	391237	516958	352300	388320	407602	357647	348721	525440	598806	577069	612159	594106	565499	567917	674696	663299	629728	406734	569418	681703	572763	453079	299479	357034	291792	273224	242447	574377	406974	436243	718060	691715	614881	655984
NEG_23751	13.228	537.484	2-Sahpa	[M-H]-	C34H66O4	JJGHMAKDQQGKGW-UHFFFAOYSA-N	CCCCCCCCCCCCCCCCCC(=O)OC(CCCCCCCCCCCCCC)C(O)=O	Lipids and lipid-like molecules	Fatty Acyls	Fatty acids and conjugates		0.7	36384.4	15483.7	32729.8	919.093	14911.5	27588.8	17417.8	37580.9	4333.27	4901.03	94243.5	109033	144688	82346.8	108873	17050.6	5667.4	58631.2	4121.61	92163.4	164124	47115.4	2722.66	106518	9700.62	12607.2	12633.4	21349.1	7289.6	6293.61	47497	17782.9	37316.5	74232.3	59546.9	92126.2	37899.3
NEG_824	1.051	133.051	2,3-Dihydroxy-3-methylbutanoic acid	[M-H]-	C5H10O4	JTEYKUFKXGDTEU-UHFFFAOYSA-N	CC(C)(O)C(O)C(O)=O	Lipids and lipid-like molecules	Fatty Acyls	Fatty acids and conjugates		0.716	22303.1	16662.6	17022.2	15462.2	23504.9	129089	144164	155501	174520	154165	162822	148982	158991	427433	538864	388830	869054	158461	487690	196770	118060	279291	397493	256656	29534.6	157737	198718	185969	158347	150414	290674	168916	197854	550675	560437	221656	540073
NEG_1353	2.276	153.018	2,3-Dihydroxybenzoic acid	[M-H]-	C7H6O4	GLDQAMYCGOIJDV-UHFFFAOYSA-N	OC(=O)C1=C(O)C(=CC=C1)O	Benzenoids	Benzene and substituted derivatives	Benzoic acids and derivatives	C00196	0.888	20480.8	14078.5	18374.8	7499.6	16542.4	10074.3	10336.7	11901.9	15152.9	13334.7	4899.72	9353.74	6551.37	5617.13	3950.57	111768	112401	52028.5	81283.2	133122	28009.4	94376.8	157217	45292.3	26423.4	13326.5	17721.8	14397.2	10014.3	12296.2	18055	8245.97	12154.7	28945.9	12268.4	5117	10252.2
NEG_26165	3.16	579.191	2,6-Dimethoxy-4-[(E)-3-(beta-D-glucopyranosyloxy)-1-propenyl]phenyl beta-D-glucopyranoside	[M+FA-H]-	C23H34O14	RYVGCUJETSKZDU-YQHZJLNZSA-N	COC1=C(OC2OC(CO)C(O)C(O)C2O)C(=CC(=C1)C=CCOC3OC(CO)C(O)C(O)C3O)OC	Organic oxygen compounds	Organooxygen compounds	Carbohydrates and carbohydrate conjugates		0.757	441.93	248.983	210.736	18.168	158.284	31763.9	32043.2	34139.3	67380.2	69056.3	37235	49153	35927.1	47741.8	50611.6	170.138	1986.75	175.992	381.231	385.949	14.0277	941.466	1050.54	278.809	82.0263	127.792	447.426	64.7883	82.7988	102.939	43785.7	27864.9	31179.8	85482.6	83217.5	56307	82351.3
NEG_20495	6.694	491.283	2'-Deoxyinosine triphosphate	[M-H]-	C10H15N4O13P3	UFJPAQSLHAGEBL-RRKCRQDMSA-N	OC1CC(OC1CO[P](O)(=O)O[P](O)(=O)O[P](O)(O)=O)[N]2C=NC3=C2NC=NC3=O	Nucleosides, nucleotides, and analogues	Purine nucleotides	Purine deoxyribonucleotides		0.715	391.697	313.235	406.641	123.025	779.649	1685.89	1842.5	2249.42	2050.79	4274.71	5805.74	6367.81	7082.53	9181.32	6313.92	1144.3	1682.96	1033.71	666.69	17286	5944.21	1453.92	851.984	172060	40192.5	1292.09	618.401	1155.72	920.68	1112.84	8856.97	4427.36	4589.16	26495.3	29411.7	8519.84	15984
NEG_5339	7.739	257.088	2',4',6'-Trihydroxydihydrochalcone	[M-H]-	C15H14O4	QWQGMMRHTWIOGH-UHFFFAOYSA-N	OC1=CC(=C(C(=C1)O)C(=O)CCC2=CC=CC=C2)O	Phenylpropanoids and polyketides	Linear 1,3-diarylpropanoids	Chalcones and dihydrochalcones		0.716	1136.09	7223.64	4833.88	21466.5	1396.66	730.934	132.225	156.321	2700.83	624.422	7986.23	27.227	220.746	1046.93	5897	577.198	264.086	104.052	42.123	108.231	42.97	233.328	20.4979	75.5809	144.764	216.036	37.8678	384.735	148.122	104.279	43.3554	515.391	146.118	1799.48	8482.69	566.256	111.505
NEG_2537	4.259	193.051	3-(4-Hydroxy-3-methoxyphenyl)-2-propenoic acid	[M-H]-	C10H10O4	KSEBMYQBYZTDHS-UHFFFAOYSA-N	COC1=C(O)C=CC(=C1)C=CC(O)=O	Phenylpropanoids and polyketides	Cinnamic acids and derivatives	Hydroxycinnamic acids and derivatives		0.887	13042.3	12427.6	12113.7	7811.66	12672.5	62505.3	56169.7	54414	129472	121681	49759.3	37283.3	76358.4	105454	80502.9	6815.69	9333.26	12069	16566.2	26323.4	3362.17	17997.1	8066.52	14252.2	11194	15092.1	20207.7	20039.4	14987.3	16858.1	176314	95798.5	124382	346779	342951	55311	105409
NEG_32200	3.939	685.165	3-(alpha-L-Rhamnopyranosyloxy)-8-(beta-D-glucopyranosyloxy)-3',4',5-trihydroxy-7-methoxyflavone	[M+FA-H]-	C28H32O17	NMZDJTDURFIQKE-WPMCBUBKSA-N	COC1=CC(=C2C(=O)C(=C(OC2=C1O[C@@H]3O[C@H](CO)[C@@H](O)[C@H](O)[C@H]3O)C4=CC(=C(O)C=C4)O)O[C@@H]5O[C@@H](C)[C@H](O)[C@@H](O)[C@H]5O)O	Phenylpropanoids and polyketides	Flavonoids	Flavonoid glycosides		0.724	1179.6	1150.56	454.296	355.105	1625.21	57564.4	53325.3	65171.3	26702.2	42349.6	72695.1	57621	72497.3	76578.2	89721.1	905.742	332.602	690.912	1116.72	1029.89	282.368	741.751	526.983	1667.74	298.4	272.913	1699.61	427.045	236.846	1393.43	62356.9	39547.9	45706.7	92437.2	107366	106630	141873
NEG_36583	12.116	781.434	3-[(2-O-Hexopyranosylpentopyranosyl)oxy]-12,15-dihydroxy-, (3beta,8xi,9beta,24E)-9,19-cyclolanost-24-en-26-oic acid	[M-H]-	C41H66O14	WIKNHJPJHDNAME-GFDZDSTDSA-N	C[C@H](CC\\C=C(/C)C(O)=O)[C@H]1CC(O)[C@@]2(C)C3CC[C@H]4C(C)(C)[C@H](CC[C@@]45C[C@@]35CC(O)[C@]12C)OC6OCC(O)C(O)C6OC7OC(CO)C(O)C(O)C7O	Lipids and lipid-like molecules	Steroids and steroid derivatives	Steroidal glycosides		0.766	914.271	4091.34	404.028	283.229	2258.41	5793.5	4772.18	10627.3	6635.93	4634.52	13471.3	10721.8	9522.34	23704.2	9768.07	3376.27	3500.17	14057.9	1933.89	9828.45	4493.84	3678.95	543.224	7423.03	289.168	1128.12	2422.28	690.723	453.695	6781.85	29527.4	7385.73	18338.7	26998.8	32016.2	16846.7	17273.6
NEG_29786	4.563	639.179	3-[(2S,3R,4S,5R,6R)-3-[(2S,3S,4R,5R,6S)-3,5-Dihydroxy-4-methoxy-6-methyloxan-2-yl]oxy-4,5-dihydroxy-6-methyloxan-2-yl]oxy-8-hydroxy-15-methyl-11,18-dioxapentacyclo[10.6.2.02,7.09,19.016,20]icosa-1(19),2(7),3,5,8,12(20),13,15-octaene-10,17-dione	[M-H]-	C32H32O14	PONPPNYZKHNPKZ-BAHCCNBTSA-N	COC1C(O)C(C)OC(OC2C(O)C(O)C(C)OC2OC3=CC=CC4=C3C5=C6C(=C4O)C(=O)OC7=CC=C(C)C(=C67)C(=O)O5)C1O	Organoheterocyclic compounds	Naphthopyrans	Naphthopyranones		0.845	26256.9	24136.6	15403.8	56987.8	23252.5	943560	651995	361119	6.2935e+06	5.96675e+06	466124	740253	518295	731774	1.42834e+06	81065.9	22839	55551.2	25068.9	515874	144262	24915.8	33542.4	1.40921e+06	2.94386e+06	15924.4	30413.7	8736.35	10396.5	20317.4	814535	919247	1.07672e+06	4.38725e+06	1.15056e+06	889066	659616
NEG_37424	4.427	801.205	3-[(2S,3R,4S,5S,6R)-3-[(2S,3R)-3,4-Dihydroxy-4-(hydroxymethyl)oxolan-2-yl]oxy-4,5-dihydroxy-6-[[(2R,3R,4S,5S,6R)-3,4,5-trihydroxy-6-(hydroxymethyl)oxan-2-yl]oxymethyl]oxan-2-yl]oxy-5,7-dihydroxy-2-(4-hydroxy-3-methoxyphenyl)-6-methoxychromen-4-one	[M-H]-	C34H42O22	NVYWCFHFPXGDKS-XORAYBEBSA-N	COC1=C(O)C=CC(=C1)C2=C(OC3OC(COC4OC(CO)C(O)C(O)C4O)C(O)C(O)C3OC5OCC(O)(CO)C5O)C(=O)C6=C(O)C(=C(O)C=C6O2)OC	Phenylpropanoids and polyketides	Flavonoids	Flavonoid glycosides		0.85	1348.35	3511.43	1243.96	190.133	2928.17	63833.4	27280.3	34110.4	14472.9	30998.7	27869.2	23119.3	19823.1	29373.5	31327.5	33713.4	39114.6	3639.94	24534.8	45181.6	6708	39298.7	47582.8	44607.1	478.402	1787.8	3772.15	1001.44	1813.79	2401.34	23943	42021.3	23791.1	39752	23504.5	35980.2	37540.8
NEG_35617	4.656	755.203	3-[6-[[(2R,3R,4R,5S,6S)-3,5-Dihydroxy-6-methyl-4-[(2S,3R,4R,5R,6S)-3,4,5-trihydroxy-6-methyloxan-2-yl]oxyoxan-2-yl]oxymethyl]-3,4,5-trihydroxyoxan-2-yl]oxy-2-(3,4-dihydroxyphenyl)-5,7-dihydroxychromen-4-one	[M-H]-	C33H40O20	MNIDWWPXTZZMMY-FPMVPXBLSA-N	CC1OC(OC2C(O)C(C)OC(OCC3OC(OC4=C(OC5=C(C(=CC(=C5)O)O)C4=O)C6=CC(=C(O)C=C6)O)C(O)C(O)C3O)C2O)C(O)C(O)C1O	Phenylpropanoids and polyketides	Flavonoids	Flavonoid glycosides		0.918	471.882	631.561	351.776	62.3225	291.321	1181.74	933.051	1889.23	459.827	971.051	4458.25	2288.01	3567.98	2229.03	1027.55	1.06153e+06	711309	796173	2.68677e+06	286366	276883	201391	909992	938352	33070.2	2291.02	1845.47	1640.79	1619.14	1982.42	2554.22	1034.95	1611.34	2859.84	14685.5	3214.25	2651.39
NEG_12409	1.652	372.042	3-Butenylglucosinolate	[M-H]-	C11H19NO9S2	PLYQBXHVYUJNQB-IIPHORNXSA-N	OCC1OC(SC(CCC=C)=NO[S](O)(=O)=O)C(O)C(O)C1O	Organic oxygen compounds	Organooxygen compounds	Carbohydrates and carbohydrate conjugates		0.818	4716.3	5007.59	4614.45	3375.76	4289.38	391.53	440.35	698.974	1.33577e+06	1.04482e+06	104824	44135.7	114936	86414.1	74737	3330.2	1083.25	54041.3	3433.96	124648	226.17	21495.5	2139.53	174404	87968.1	2092.63	4159.97	2372.97	2120.14	1645.81	2308.8	917.751	579.361	657861	622932	139584	2.04495e+06
NEG_11274	2.272	353.098	3-Caffeoylquinic acid	[M-H]-	C16H18O9	CWVRJTMFETXNAD-KWXNVWGOSA-N	O[C@@H]1C[C@@](O)(C[C@@H](OC(=O)\\C=C\\C2=CC=C(O)C(=C2)O)[C@H]1O)C(O)=O	Organic oxygen compounds	Organooxygen compounds	Alcohols and polyols		0.825	58647.2	84399.9	57067.7	72333.3	58511.3	177201	78262.1	85461.6	226443	256111	101442	55027	40755.6	63375.5	58301.9	46726.2	95376.7	15871	21061.6	14199.2	1578.74	84580.9	35593.4	28439.6	16370.7	24869.9	24789.1	24312.7	26681.9	31570.5	115164	120250	115480	51150.1	63255.6	36085.4	26283.9
NEG_12103	3.208	367.102	3-Feruloylquinic acid	[M-H]-	C17H20O9	RAGZUCNPTLULOL-KQJPBSFVSA-N	COC1=C(O)C=CC(=C1)\\C=C\\C(=O)O[C@@H]2C[C@](O)(C[C@@H](O)[C@@H]2O)C(O)=O	Organic oxygen compounds	Organooxygen compounds	Alcohols and polyols		0.946	73376.3	165400	67780.3	13743.7	42848.9	108252	104622	109488	409266	361233	161442	111981	158115	211566	306832	27000.7	44316.7	1646.05	12930.1	5703.46	613.893	32407.4	13340.1	37930.7	1681.84	94476.7	171057	233487	33514.2	63494.9	133241	57505.6	70025.2	363020	416927	240145	332038
NEG_12105	3.045	367.102	3-Feruloylquinic acids	[M-H]-	C17H20O9	RAGZUCNPTLULOL-ZLCRQKIYSA-N	COC1=C(C=CC(=C1)/C=C/C(=O)O[C@H]2C[C@@](C[C@@H]([C@@H]2O)O)(C(=O)O)O)O					0.926	153039	149160	162199	26031.2	316582	155326	138023	152147	586073	480049	208094	161012	208590	278176	422296	52581.1	102294	29670.7	10328.6	35964.5	4153.36	41038.4	29349.7	48876.7	6045.54	65338.6	348992	243979	154934	117207	204157	97241.5	115878	552125	604689	342955	575721
NEG_1609	1.093	163.039	3-Hydroxycinnamic acid	[M-H]-	C9H8O3	KKSDGJDHHZEWEP-SNAWJCMRSA-N	OC(=O)C=CC1=CC(=CC=C1)O	Phenylpropanoids and polyketides	Cinnamic acids and derivatives	Hydroxycinnamic acids and derivatives	C12621	0.705	18250.2	18012.3	20295.4	9955.31	19825.5	6476.17	412.178	286.24	50883.7	46887.8	56972.6	56360.9	51882.9	64332.8	49513.2	8441.6	12632.5	8314.34	12794.7	9739.52	2593.61	12619.4	14246.2	9284.24	5221.48	5264.85	7506.53	5372.06	5941.64	6252.79	43262.4	11641.7	404.577	142387	147154	52708.7	52144.4
NEG_222	0.855	89.0242	3-Hydroxypropionic acid	[M-H]-	C3H6O3	ALRHLSYJTWAHJZ-UHFFFAOYSA-N	OCCC(O)=O	Organic acids and derivatives	Hydroxy acids and derivatives	Beta hydroxy acids and derivatives	C01013	0.833	8.41565e+06	8.52413e+06	8.62402e+06	7.14849e+06	8.89586e+06	453027	470717	471469	686596	713964	1.17376e+06	1.10425e+06	1.17165e+06	1.25214e+06	1.34054e+06	3.74982e+06	3.1914e+06	2.66423e+06	3.52006e+06	2.98074e+06	2.04791e+06	2.85443e+06	3.3122e+06	3.45387e+06	2.49838e+06	7.47671e+06	7.91439e+06	7.42573e+06	7.18963e+06	6.1928e+06	781027	557329	600818	1.23878e+06	1.31223e+06	1.49292e+06	1.52973e+06
NEG_3433	4.642	217.105	3-Hydroxysebacic acid	[M-H]-	C10H18O5	OQYZCCKCJQWHIE-UHFFFAOYSA-N	OC(CCCCCCC(O)=O)CC(O)=O	Organic acids and derivatives	Hydroxy acids and derivatives	Medium-chain hydroxy acids and derivatives		0.763	50369.3	63402.1	47405.2	23852.6	46287.9	17137.7	13848.2	14835.6	44597.6	46171.1	61034	53104.8	56358.4	61872.2	61392.7	57382.9	69005.1	44638	141178	141811	13388.5	98951.7	59792	56965.8	27436.5	64840.1	61860.1	61207.9	52365.7	48783.5	42049.6	18378.6	25132	146680	175849	72871.4	95941.5
NEG_2459	3.561	189.076	3-Hydroxysuberic acid	[M-H]-	C8H14O5	ARJZZFJXSNJKGR-UHFFFAOYSA-N	OC(CCCCC(O)=O)CC(O)=O	Organic acids and derivatives	Hydroxy acids and derivatives	Medium-chain hydroxy acids and derivatives		0.862	64.737	218.639	84.8721	61.6536	149.457	25531.2	22993.7	15365.3	190569	162712	111532	88149.8	135521	202869	134789	61039.4	61670.5	11936.2	25714	58243	9277.83	212106	187187	26139.9	16182.6	270.088	213.64	415.249	223.431	65.2285	93353.9	10975	30477.1	520761	578055	208923	352431
NEG_4642	10.275	243.197	3-Hydroxytetradecanoic acid	[M-H]-	C14H28O3	ATRNZOYKSNPPBF-UHFFFAOYSA-N	CCCCCCCCCCCC(O)CC(O)=O	Lipids and lipid-like molecules	Fatty Acyls	Fatty acids and conjugates		0.803	6075.76	8708.06	6583	6617.73	7372.3	30171.5	33954.2	35825.9	120746	112804	52051.9	44345	52944.6	59893.4	54477.5	31364.9	32723.2	98918.7	51043.8	48334.5	13503.5	34548	29503.1	39171.6	31960.1	6815.38	8720.83	7609.49	6829.99	8640.84	84684.8	33109.1	43441	188236	205018	38805.1	53608.3
NEG_14603	5.649	409.163	3-Isomangostin	[M-H]-	C24H26O6	KJCDBAVVDILRMP-UHFFFAOYSA-N	CC(=CCC1=C(C(=CC2=C1C(=O)C3=C(C4=C(C=C3O2)OC(CC4)(C)C)O)O)OC)C					0.711	159.779	168.675	316.792	95.8046	1620.72	3103.85	2650.78	3589.8	4350.31	6537.02	8244.4	5423.93	5834.56	6265.22	4957.47	1225.74	201.542	469.169	223.887	70.8957	254.786	78.6194	5059.03	172.915	4599.51	183.857	716.25	223.901	110.854	250.295	9592.19	1572.03	3123.12	14920.4	17000.9	3973.7	7216.41
NEG_1504	3.534	159.065	3-Methyladipic acid	[M-H]-	C7H12O4	SYEOWUNSTUDKGM-UHFFFAOYSA-N	CC(CCC(O)=O)CC(O)=O	Lipids and lipid-like molecules	Fatty Acyls	Fatty acids and conjugates		0.902	421.525	988.865	380.527	243.587	708.242	21519.2	19906.2	20818.5	62972.6	55784.5	50819.9	50286.2	53463	67174	45794.9	2416.44	641.109	823.043	1198.4	454.538	415.981	432.564	293.183	824.811	298.245	346.087	458.524	215.804	589.173	545.21	55168.6	23412.9	33034.5	135109	136994	89038	89148.2
NEG_8833	7.649	313.082	3-O-Acetylpinobanksin	[M-H]-	C17H14O6	BJYHZSNSMVEQEH-SJORKVTESA-N	CC(=O)O[C@@H]1[C@H](OC2=CC(=CC(=C2C1=O)O)O)C3=CC=CC=C3	Phenylpropanoids and polyketides	Flavonoids	Flavans		0.823	1.51965e+06	1.6663e+06	4.06669e+06	2.14077e+07	1.68393e+06	2496.68	1129.53	1608.23	27669	9429.81	1195.48	2659.79	1058.61	762.733	1522.49	4000.87	9901.39	53270.6	40524.6	45471.1	23708.7	160547	4407.44	30750.2	125917	203886	266213	284563	246176	245745	2556.22	4350.28	1203.02	2607.33	18386.6	863.768	1206.64
NEG_12102	3.688	367.101	3-O-Feruloylquinic acid	[M-H]-	C17H20O9	RAGZUCNPTLULOL-KJJWLSQTSA-N	COC1=CC(=CC=C1O)C=CC(=O)OC2CC(O)(CC(O)C2O)C(O)=O	Organic oxygen compounds	Organooxygen compounds	Alcohols and polyols	C02572	0.921	64514.3	93753.1	208421	7475.13	89394.1	39955.5	38069.1	48024.3	124738	101465	71484	76185.9	60626.8	107125	129825	4858.87	15880.5	9007.85	12300.6	17273.5	2452.61	18571.7	18838.6	33957.4	2424.36	51526.4	202324	59020.8	31539.3	27990.2	106767	47784.9	57204.9	260553	273829	83914.6	245964
NEG_9012	6.394	315.057	3-O-Methylquercetin	[M-H]-	C16H12O7	WEPBGSIAWZTEJR-UHFFFAOYSA-N	COC1=C(OC2=C(C(=CC(=C2)O)O)C1=O)C3=CC(=C(O)C=C3)O	Phenylpropanoids and polyketides	Flavonoids	O-methylated flavonoids	C04443	0.843	48314.8	55474	35907.1	286476	36728.7	81316.8	84356.1	130890	197409	193980	22464.3	20173.6	27727.7	5754.7	9092.61	17027.7	64074.9	41002.4	65703.7	33073.2	85994.9	196669	149557	77734.2	64015.7	30603.3	42343.7	46772.3	25969.5	42320.5	22697.4	17083.7	28608.1	29631.8	24160.9	17847.1	4754.69
NEG_10356	2.931	337.101	3-p-Coumaroylquinic acid	[M-H]-	C16H18O8	BMRSEYFENKXDIS-QHAYPTCMSA-N	OC1CC(O)(CC(OC(=O)C=CC2=CC=C(O)C=C2)C1O)C(O)=O	Organic oxygen compounds	Organooxygen compounds	Alcohols and polyols	C12208	0.844	612.334	365.596	344.004	237.62	551.36	95338.6	57343.2	58157.2	267795	258730	32263.9	24806	31372.2	42253.5	54069.8	4386.15	2433.05	938.242	3831.11	906.903	187.662	1282.12	660.899	1303.93	1975.26	337.538	511.021	374.174	614.356	461.615	31216.7	10702.6	16808.6	93153.8	103281	46670.1	64566.8
NEG_22255	4.605	515.124	3,4-Dicaffeoylquinic acid	[M-H]-	C25H24O12	UFCLZKMFXSILNL-PSEXTPKNSA-N	OC1CC(O)(CC(OC(=O)C=CC2=CC=C(O)C(=C2)O)C1OC(=O)C=CC3=CC=C(O)C(=C3)O)C(O)=O	Organic oxygen compounds	Organooxygen compounds	Alcohols and polyols	C10468	0.832	10464.7	10598.7	11409.9	10773.8	11107.9	11561.5	8703.41	7689.83	12251.2	12715.5	14675.4	12208.8	13954.3	14450.1	7276.87	7288.92	7759.38	6846.69	13530.9	6613.63	4888.09	12938.3	4282.86	8069.28	8997.33	11973.3	9794.96	10057.9	11935.7	15870.1	8075.57	7634.57	8156.09	10517.6	10036	16998.8	15939.9
NEG_968	3.207	137.024	3,4-Dihydroxybenzaldehyde	[M-H]-	C7H6O3	IBGBGRVKPALMCQ-UHFFFAOYSA-N	OC1=CC=C(C=O)C=C1O	Organic oxygen compounds	Organooxygen compounds	Carbonyl compounds	C16700	0.827	119551	110743	116621	136453	125101	129161	162328	168351	179128	151292	111360	117491	136867	97867.7	119915	359674	437945	338403	584204	275137	173883	206608	386763	521396	232604	148759	180383	178029	133746	122398	235797	135644	184320	290424	267579	137616	190986
NEG_1354	3.542	153.018	3,4-Dihydroxybenzoic acid	[M-H]-	C7H6O4	YQUVCSBJEUQKSH-UHFFFAOYSA-N	OC(=O)C1=CC=C(O)C(=C1)O	Benzenoids	Benzene and substituted derivatives	Benzoic acids and derivatives	C00230	0.732	27894.5	28814.2	25674.8	14540.2	25662.1	5639.73	3993.42	6521.25	5925.5	2477.84	2368.26	9601.31	2703.65	3324.96	2346.46	104921	144374	35143.6	80786.3	73099.5	29167.7	109986	125576	75949.5	41382.4	50841	69674.9	65714.2	47121.2	43873	5375.07	6756.85	8781.27	3941.36	6176.31	6749.17	8659.39
NEG_1694	2.081	167.034	3,4-Dihydroxyphenylacetic acid	[M-H]-	C8H8O4	CFFZDZCDUFSOFZ-UHFFFAOYSA-N	OC(=O)CC1=CC=C(O)C(=C1)O	Benzenoids	Phenols	Benzenediols	C01161	0.799	793.142	797.647	840.275	445.369	791.326	44393.9	40914.9	46589	48220.9	46137.8	43998.4	54324.6	45437	64789.3	44568.5	2090.08	4263.54	2892.95	3458.16	3926.6	2119.73	8396.8	4841.66	3867.31	2411.61	636.517	935.653	333.789	629.874	128.829	103896	55546.7	63374.4	109148	108249	54814.6	94100.9
NEG_20937	1.925	497.163	3,5-Dihydroxy-4-[3,4,5-trihydroxy-6-[[4-(2-hydroxypropan-2-yl)cyclohexene-1-carbonyl]oxymethyl]oxan-2-yl]oxybenzoic acid	[M-H]-	C23H30O12	PEERGVFNQUXNQA-UHFFFAOYSA-N	CC(C)(O)C1CCC(=CC1)C(=O)OCC2OC(OC3=C(O)C=C(C=C3O)C(O)=O)C(O)C(O)C2O	Lipids and lipid-like molecules	Saccharolipids			0.746	40.3813	252.656	127.326	30.9944	141.052	23488.3	24995.6	27371.2	52478.6	38993.8	45864.9	32397.6	33742.9	54006.4	70245.4	445.865	932.522	1308.89	1557.81	890.076	20.5812	873.234	970.694	1203.62	226.549	353.65	771.402	236.251	170.702	165.51	45573	18171.6	25704.9	51964.6	48852.2	48681.7	51775.9
NEG_7667	2.262	296.101	3'-O-Methylguanosine	[M-H]-	C11H15N5O5	UYARPHAXAJAZLU-KQYNXXCUSA-N	COC1C(O)C(OC1CO)[N]2C=NC3=C2NC(=N)N=C3O	Nucleosides, nucleotides, and analogues	Purine nucleosides			0.787	1804.5	725.185	1142.28	578.615	895.215	24537.2	26350.8	32640.2	46751.8	40331	64076.5	81895.9	56104.7	73266.5	47773.5	4905.02	3013.72	7204.16	8533.66	6745.58	1378.68	11128.3	5350.1	5299.16	2309.92	2020.17	1279.19	1012.75	973.175	740.284	109103	52907.7	67070.5	143465	140070	53342.8	76750.3
NEG_22123	5.338	513.081	3',4',5,8-Tetrahydroxy-7-methoxy-flavonol 3-O-alpha-l-rhamnopyranoside	[M+Cl]-	C22H22O12	PTUBUBVQXWVBPI-QJCKQCIOSA-N	COC1=CC(=C2C(=O)C(=C(OC2=C1O)C3=CC(=C(O)C=C3)O)OC4OC(C)C(O)C(O)C4O)O	Phenylpropanoids and polyketides	Flavonoids	Flavonoid glycosides		0.737	7842.3	15976.9	3703.47	3330.91	8694.67	93216.5	80579.2	85709	105014	421791	126187	96744	143400	204412	170451	3254.36	1374.68	8389.86	1433.88	13506.1	1820.88	4303.92	1808.06	10038.9	2278.12	3932.54	11830.3	5614.69	3621.78	10186.8	275270	92631.2	140889	724138	914958	259843	422397
NEG_26920	1.09	593.161	4-(3,4-Dihydroxyphenyl)-5-[(6-O-beta-D-xylopyranosyl-beta-D-glucopyranosyl)oxy]-7-methoxycoumarin	[M-H]-	C27H30O15	GXDJGKMWLJOJFR-WUSKNVGPSA-N	COC1=CC(=C2C(=C1)OC(=O)C=C2C3=CC(=C(O)C=C3)O)OC4OC(COC5OCC(O)C(O)C5O)C(O)C(O)C4O	Phenylpropanoids and polyketides	Coumarins and derivatives	Coumarin glycosides		0.757	3261.2	5359.17	3360.38	2206.87	4400.86	1090.33	925.122	1120.18	45726.6	55741.6	31303.3	21238.2	25761.3	27027.8	35846.1	63240.9	46090.1	45778.8	48813.4	51111.5	2304.93	48105.5	46497.9	62091.2	16507.4	13926.4	13681.7	15897.5	16651	10634.9	848.681	1740.24	902.56	48352.8	44480.2	30832.2	26163
NEG_7750	9.598	297.151	4-(Decan-4-yl)benzenesulfonic acid	[M-H]-	C16H26O3S	NANHIUZYPFDGJS-UHFFFAOYSA-N	CCCCCCC(CCC)C1=CC=C(C=C1)[S](O)(=O)=O	Benzenoids	Benzene and substituted derivatives	Benzenesulfonic acids and derivatives		0.829	2720.07	2531.25	2832.69	1304.19	1082.4	22930.2	19782.6	24588.8	111405	101553	4116.54	4564.26	3549.77	7789.81	7251.52	4677.04	3919.3	4898.87	2516.12	2532.78	2147.99	4094.81	4343.39	18795.7	1489.68	1313.39	1646.17	1695.57	2430.73	2909.87	91736.4	35011.7	52518.7	264060	252477	6100.14	3362.74
NEG_11277	2.96	353.101	4-Caffeoylquinic acid	[M-H]-	C16H18O9	GYFFKZTYYAFCTR-PCNKEKKESA-N	O[C@@H]1C[C@](O)(C[C@@H](O)[C@@H]1OC(=O)\\C=C\\C2=CC(=C(O)C=C2)O)C(O)=O	Organic oxygen compounds	Organooxygen compounds	Alcohols and polyols		0.821	224.659	222.958	1465.02	669.339	954.668	14515.4	11918.9	13596.2	49090.8	50087.8	1688.74	7420.22	1877.4	2335.36	712.383	6454.89	4170.62	1150.78	2935.47	2303.67	266.441	748.284	1244.07	624.349	699.173	386.95	732.495	946.815	425.745	256.765	979.957	1186.02	4863.1	6165.95	14465.1	6407.73	9030.84
NEG_626	2.754	121.027	4-Hydroxybenzaldehyde	[M-H]-	C7H6O2	RGHHSNMVTDWUBI-UHFFFAOYSA-N	OC1=CC=C(C=O)C=C1	Organic oxygen compounds	Organooxygen compounds	Carbonyl compounds	C00633	0.85	7822.32	3075.71	6419.65	2792.24	7646.11	22872.7	25212.2	16724.7	42535.5	42290	25417.7	25730.6	11882.5	35724.7	14861.1	6667	8858.64	10276.3	16362.2	10167.9	5168.39	10643.7	9730.08	8753.08	7511.8	5151.85	8881.86	10788.8	2406.35	3801.94	30141	12878.3	16924.7	65143.5	71993.4	37037.3	39930.4
NEG_7885	2.601	299.077	4-Hydroxybenzoic acid 4-O-glucoside	[M-H]-	C13H16O8	XSSDYIMYZONMBL-UHFFFAOYSA-N	OCC1OC(OC2=CC=C(C=C2)C(O)=O)C(O)C(O)C1O	Organic oxygen compounds	Organooxygen compounds	Carbohydrates and carbohydrate conjugates		0.72	30589	32394	32966.6	14398.7	31280.4	620227	579199	628955	859587	809848	827928	847153	766819	775987	1.52019e+06	7758.59	12097	15589.7	11766.5	18063.2	2877.32	26954.3	9158.47	14314.1	8943.82	15795.4	27093.8	19397	13450.7	14880.4	243596	182993	222247	335847	369174	1.44734e+06	2.64905e+06
NEG_1612	3.694	163.04	4-Hydroxycinnamic acid	[M-H]-	C9H8O3	NGSWKAQJJWESNS-ZZXKWVIFSA-N	OC(=O)C=CC1=CC=C(O)C=C1	Phenylpropanoids and polyketides	Cinnamic acids and derivatives	Hydroxycinnamic acids and derivatives	C00811	0.888	1482.2	1172.58	1318.12	240.788	2201.51	60476.5	53858.8	63918.2	107298	98720.1	89153.5	89360.2	82778.7	88545.6	127701	2115.92	2611.19	12402.3	3108.37	7306.16	1601.26	5158.09	2595.03	6232.01	2809.48	1905.93	3384.97	2602.97	1168.42	1234.97	32531.8	18155	23304.2	41256.9	45675.5	126310	166123
NEG_1296	3.667	151.042	4-Hydroxyphenyl acetate	[M-H]-	C8H8O3	HBMCQTHGYMTCOF-UHFFFAOYSA-N	CC(=O)OC1=CC=C(O)C=C1	Benzenoids	Phenol esters		C13636	0.723	8753.57	8916.37	7820.35	6096.61	8101.47	3498.75	4132.23	2642.05	7504.94	5537.84	5828.5	5620.88	5811.87	4310.9	5304.35	6796.88	6936.34	9315.21	14316.4	9246.81	3054.04	7862.67	10109.3	6522.65	2523.78	6192.59	7336.4	7629.94	5145.55	5929.34	7145.56	5223.84	6257.94	17825.1	18333.6	5480.96	9057.98
NEG_1098	4.958	144.044	4-Hydroxyquinoline	[M-H]-	C9H7NO	PMZDQRJGMBOQBF-UHFFFAOYSA-N	O=C1C=CNC2=C1C=CC=C2	Organoheterocyclic compounds	Quinolines and derivatives	Quinolones and derivatives		0.918	60497.2	57448.2	62755.7	39803.4	60176.2	116746	106164	110284	231989	226750	547254	306613	297322	216554	32862.5	19369.5	17409.2	29156.2	39695.8	40298.9	13268.7	13441.9	23000.7	31275.9	24531	15463.5	19193.6	18369.5	12791.2	10081.9	65035.2	31661.8	38027.2	101009	98335.7	395564	364284
NEG_2038	6.066	177.054	4-Methoxycinnamic acid	[M-H]-	C10H10O3	AFDXODALSZRGIH-UHFFFAOYSA-N	COC1=CC=C(C=CC(O)=O)C=C1	Phenylpropanoids and polyketides	Cinnamic acids and derivatives	Cinnamic acids		0.901	1282.26	1104.78	1289.38	3432.69	872.019	30906	43002.2	46204.8	79084.8	71136.9	57128.8	44710	54038.2	54049.6	96630.1	2410.57	2243.68	5324.68	2449.43	2528.06	2237.26	948.298	959.875	6437.68	2570.79	464.624	1879.41	1586.35	810.667	665.122	40693.1	25164.5	28279.6	87713.3	89287	97697	202740
NEG_14236	4.192	402.088	4-Methylpentyl glucosinolate	[M-H]-	C13H25NO9S2	PVFJQLBPPQHTLU-UHFFFAOYSA-N	CC(C)CCCC(SC1OC(CO)C(O)C(O)C1O)=NO[S](O)(=O)=O	Organic oxygen compounds	Organooxygen compounds	Carbohydrates and carbohydrate conjugates		0.811	118.688	190.477	191.283	98.1076	128	8382.74	5020.17	6200.25	32258.7	31400.1	18794.9	12436.4	14093.3	20037.5	21872.9	346.786	430.462	2712.34	971.809	4478.73	506.844	945.173	721.871	4920.44	1126.08	171.862	332.65	107.808	227.623	235.95	13297.1	6373.77	6519.43	37496	44990.5	21004.3	54303.8
NEG_15289	2.627	420.059	4-Methylthiobutyl glucosinolate	[M-H]-	C12H23NO9S3	GKUMMDFLKGFCKH-JYRVWZFOSA-N	CSCCCCC(SC1OC(CO)C(O)C(O)C1O)=NO[S](O)(=O)=O	Organic oxygen compounds	Organooxygen compounds	Carbohydrates and carbohydrate conjugates		0.935	7.18809	57.5428	78.0716	5.12759	71.0925	109384	93928.9	101343	695185	556880	51458.4	37208.8	45407.1	66186.7	115885	2088.2	636.869	64508.2	1027.88	91036.5	6240.31	8336.43	507.119	107152	43956.1	37.9802	151.225	29.1178	41.2163	69.2274	122984	50184.7	64457	400004	441290	91925.6	256170
NEG_1000	5.082	138.019	4-Nitrophenol	[M-H]-	C6H5NO3	BTJIUGUIPKRLHP-UHFFFAOYSA-N	OC1=CC=C(C=C1)[N](=O)=O	Benzenoids	Phenols	Nitrophenols	C00870	0.946	63398.4	88219.7	83680.2	56105.4	165245	124811	109946	112975	169995	148204	130451	143631	132749	170962	118667	107951	110816	115693	223788	101166	92751.2	59531.7	105418	145292	91537	81170.9	82530.7	52410.7	44972.1	67683.8	125528	101262	107517	255453	184712	54520.4	96692.5
NEG_18394	1.916	463.052	4-Ohimg	[M-H]-	C16H20N2O10S2	CSMYCLLHRFFFLG-WVGMDVCISA-N	OCC1OC(SC(CC2=C[NH]C3=C2C(=CC=C3)O)=NO[S](O)(=O)=O)C(O)C(O)C1O	Organic oxygen compounds	Organooxygen compounds	Carbohydrates and carbohydrate conjugates		0.759	55.0471	28.6148	64.1284	63.1535	113.946	1.65193e+06	1.26871e+06	1.48462e+06	4.9315e+06	4.6245e+06	260014	133259	362507	597422	1.81126e+06	316.575	223.692	1028.36	526.485	2722.52	402.457	2098.85	793.068	2149.91	863.067	177.761	3089.37	226.624	72.687	168.588	3.15276e+06	1.47192e+06	1.83925e+06	7.44473e+06	7.89965e+06	2.41146e+06	8.84626e+06
NEG_2255	1.874	182.046	4-Pyridoxic acid	[M-H]-	C8H9NO4	HXACOUQIXZGNBF-UHFFFAOYSA-N	CC1=NC=C(CO)C(=C1O)C(O)=O	Organoheterocyclic compounds	Pyridines and derivatives	Pyridinecarboxylic acids and derivatives	C00847	0.765	9983.03	5102.48	9748.58	1786.66	9369.71	458.695	684.57	535.523	36236.4	27312.5	37258.4	34782.9	35103	14579.3	44933.2	2650.44	2822.04	5323.3	9672.28	6468.49	552.724	5568.22	4083.29	4569.81	2625.22	8074.9	10061.1	12544.9	7623.44	6768.38	335.894	372.188	739.858	78427.4	76974.4	47428.3	396.257
NEG_599	4.223	119.05	4-Vinylphenol	[M-H]-	C8H8O	FUGYGGDSWSUORM-UHFFFAOYSA-N	OC1=CC=C(C=C)C=C1	Benzenoids	Benzene and substituted derivatives	Styrenes	C05627	0.791	77494.2	77258	76111	90243.4	76410.1	1.71021e+06	1.7954e+06	1.82057e+06	3.20933e+06	2.87447e+06	2.52426e+06	2.50866e+06	2.52789e+06	2.99122e+06	3.39739e+06	364044	186825	1.21115e+06	395052	942167	259984	411633	241045	721996	586399	109787	150736	136820	105444	100941	3.81345e+06	2.38371e+06	2.75504e+06	6.47684e+06	6.38247e+06	3.72507e+06	5.02326e+06
NEG_26158	4.817	579.151	4'-[6-O-(4-Hydroxycinnamoyl)beta-D-glucopyranosyloxy]-2',3',4-trihydroxychalcone	[M-H]-	C30H28O12	MXLIDYXKRCYRPL-SVQBVAIGSA-N	OC1C(O)C(COC(=O)C=CC2=CC=C(O)C=C2)OC(OC3=CC=C(C(=O)C=CC4=CC=C(O)C=C4)C(=C3O)O)C1O	Phenylpropanoids and polyketides	Flavonoids	Flavonoid glycosides		0.707	76.3828	325.673	73.1068	77.4246	128.865	934.85	569.175	1437.22	1077.74	1824.15	3138.13	1399.62	722.832	2736.88	1656.62	141.758	2180.1	545.079	2729.02	1191.1	76.874	229.018	358.827	6484.66	11943.9	181.12	164.742	55.7412	67.6608	171.178	6091.68	5222.93	2562.12	22682.4	23658.3	2286.87	6781.24
NEG_7892	4.089	299.089	4'-Hydroxy-5,7-dimethoxyflavanone	[M-H]-	C17H16O5	REBBZOCNEVVAPX-UHFFFAOYSA-N	COC1=CC(=C2C(=O)CC(OC2=C1)C3=CC=C(O)C=C3)OC	Phenylpropanoids and polyketides	Flavonoids	O-methylated flavonoids		0.795	597.369	4558.09	4567.92	268.746	5044.86	60416.5	53988.4	62087.1	64226.5	130729	176246	146204	182342	217402	216338	807.285	2272.66	4660.58	1122.23	3043.48	864.404	1261.15	566.135	5338.37	692.494	472.769	881.294	578.61	305.795	251.723	128215	68762.4	75991.9	227263	231800	268495	285991
NEG_8717	10.158	311.174	5-(4-Sulfophenyl)undecane	[M-H]-	C17H28O3S	FERBTPHUEYEGDN-UHFFFAOYSA-N	CCCCCCC(CCCC)C1=CC=C(C=C1)[S](O)(=O)=O	Benzenoids	Benzene and substituted derivatives	Benzenesulfonic acids and derivatives		0.848	175601	190689	175587	164208	177813	595987	517269	459435	1.36946e+06	1.32384e+06	212510	227392	206348	348135	357014	305002	237380	199982	293190	127184	87654.2	202374	315234	366375	161983	140871	270574	163335	159135	175123	1.73165e+06	781160	1.07323e+06	3.4249e+06	3.44393e+06	241758	261535
NEG_13149	10.803	383.219	5-[(Z)-12-(3,5-Dihydroxyphenyl)dodec-8-enyl]benzene-1,3-diol	[M-H]-	C24H32O4	JDIDEXHTJXTVES-HYXAFXHYSA-N	OC1=CC(=CC(=C1)O)CCCCCCCC=CCCCC2=CC(=CC(=C2)O)O	Benzenoids	Phenols	Benzenediols		0.774	6511.95	5957.46	6137.87	2370.7	5657.73	5139.09	5203.55	6312.94	2573.34	4649.49	6067.71	5863.89	5229.43	6077.18	5086.98	2837.76	3204.34	4791.62	2040.6	4388.14	6301.3	2973.71	2525	5394.51	3381.44	6776.7	5886.5	5168.17	6130.22	5309.08	7607.54	5123.93	5929.71	5329.49	6006.61	4731.53	6012.14
NEG_10092	9.76	331.192	5-[2-(Furan-3-yl)ethyl]-8-hydroxy-5,6,8a-trimethyl-3,4,4a,6,7,8-hexahydronaphthalene-1-carboxylic acid	[M-H]-	C20H28O4	XWKYXEIGWQYOCY-UHFFFAOYSA-N	CC1CC(O)C2(C)C(CCC=C2C(O)=O)C1(C)CCC3=COC=C3	Lipids and lipid-like molecules	Prenol lipids	Diterpenoids		0.821	275.756	542.837	112.738	251.953	200.684	92536.2	82899.2	82736	411767	367257	17271.1	12407.8	15735.3	21985.9	27772	3059.28	3781.89	19417.1	7131.98	1702.9	707.158	1574.33	4686.22	3339.33	763.051	54.2761	408.066	38.1858	213.641	165.551	218623	86130.9	116070	614653	596196	32932.9	59968.3
NEG_27882	4.743	609.166	5-Hydroxy-2-(3-hydroxy-4-methoxyphenyl)-7-[(2S,3R,4S,5S,6R)-3,4,5-trihydroxy-6-[[(2R,3R,4R,5R,6S)-3,4,5-trihydroxy-6-methyloxan-2-yl]oxymethyl]oxan-2-yl]oxy-2,3-dihydrochromen-4-one	[M-H]-	C28H34O15	QUQPHWDTPGMPEX-LLHRBZKSSA-N	COC1=CC=C(C=C1O)C2CC(=O)C3=C(O)C=C(OC4OC(COC5OC(C)C(O)C(O)C5O)C(O)C(O)C4O)C=C3O2	Phenylpropanoids and polyketides	Flavonoids	Flavonoid glycosides		0.847	88439	211351	53805.7	62486.8	64051.3	41958.6	5.19249e+06	79166.4	1.35566e+07	8.42977e+06	293246	106266	2.99268e+06	3.1179e+06	262808	1.15287e+06	106339	389088	419287	298979	1.136e+06	2.15957e+06	275264	5.44865e+06	1.04731e+07	50076.9	149569	102836	18512.7	29850.2	2.78669e+06	58399.9	4.11947e+06	723622	378242	298018	130310
NEG_2470	3.851	190.052	5-Hydroxyindole-3-acetic acid	[M-H]-	C10H9NO3	DUUGKQCEGZLZNO-UHFFFAOYSA-N	OC(=O)CC1=C[NH]C2=C1C=C(O)C=C2	Organoheterocyclic compounds	Indoles and derivatives	Indolyl carboxylic acids and derivatives	C05635	0.85	829.542	930.898	925.988	266.639	836.909	41024.7	42640.4	43174.8	109610	96413.5	94895.2	87248	106548	122595	122945	444.425	2563.55	884.889	1166.27	675.087	210.836	930.804	402.982	642.47	604.539	68.2909	780.926	555.083	389.915	208.114	101959	53159.5	65681.5	219487	214903	127433	143415
NEG_12104	3.962	367.102	5-O-Feruloylquinic acid	[M-H]-	C17H20O9	RAGZUCNPTLULOL-UHFFFAOYSA-N	COC1=C(O)C=CC(=C1)C=CC(=O)OC2CC(O)(CC(O)C2O)C(O)=O	Organic oxygen compounds	Organooxygen compounds	Alcohols and polyols		0.847	291980	323059	262667	110422	246722	287903	297605	314824	853634	734176	625765	494057	759986	1.02618e+06	1.23197e+06	93446.7	27914	34352.4	20617.1	29930.1	5686.39	17448.2	19468.6	44382.2	13340.8	196248	308282	56151.4	97591.8	178476	742426	306671	386761	1.60701e+06	1.65537e+06	915816	1.82713e+06
NEG_8073	6.274	301.071	5,7-Dihydroxy-2-(4-hydroxy-3-methoxyphenyl)-2,3-dihydrochromen-4-one	[M-H]-	C16H14O6	FTODBIPDTXRIGS-UHFFFAOYSA-N	COC1=CC(=CC=C1O)C2CC(=O)C3=C(O2)C=C(O)C=C3O	Phenylpropanoids and polyketides	Flavonoids	O-methylated flavonoids		0.905	2781.2	22203.9	13549.3	10973.1	14000	197326	185983	194423	423690	396725	202986	393755	294378	337618	177764	145238	84407.6	128823	361481	28759.2	108054	7920.86	21741.9	229138	134154	1452.43	3232.48	2298.31	768.183	2368.96	1.18887e+06	761943	717779	2.58635e+06	2.40073e+06	115738	197627
NEG_28776	6.222	623.159	5,7-Dihydroxy-2-(4-hydroxy-3-methoxyphenyl)-3-[3,4,5-trihydroxy-6-[[(2R,3R,4R,5R,6S)-3,4,5-trihydroxy-6-methyloxan-2-yl]oxymethyl]oxan-2-yl]oxychromen-4-one	[M-H]-	C28H32O16	UIDGLYUNOUKLBM-ACHADDEXSA-N	COC1=C(O)C=CC(=C1)C2=C(OC3OC(COC4OC(C)C(O)C(O)C4O)C(O)C(O)C3O)C(=O)C5=C(O2)C=C(O)C=C5O	Phenylpropanoids and polyketides	Flavonoids	Flavonoid glycosides		0.918	1158.41	1013.96	279.316	1173.73	282.384	4899.92	4893.72	2436.29	12778.1	8608.49	4262.61	2235.87	3289.67	3107.05	3328.38	235012	52033.8	79066.8	109024	98813.9	48337.9	35278.2	51671.3	110741	187516	4334.93	3904.6	1746.77	2446.05	2723.83	12245.9	8624.96	16741.1	26236.8	20219.5	8401.91	2596.89
NEG_16125	4.339	433.116	5,7-Dihydroxy-2-(4-hydroxyphenyl)-6-[3,4,5-trihydroxy-6-(hydroxymethyl)oxan-2-yl]-2,3-dihydrochromen-4-one	[M-H]-	C21H22O10	QKPKGDDHOGIEOO-UHFFFAOYSA-N	OCC1OC(C(O)C(O)C1O)C2=C(O)C=C3OC(CC(=O)C3=C2O)C4=CC=C(O)C=C4	Phenylpropanoids and polyketides	Flavonoids	Flavonoid glycosides		0.79	204.83	290.983	194.093	81.4296	128.021	1677.99	1855.6	2856.4	702.29	1777.71	3113.95	2107.6	2787.55	4699.97	3064.19	167204	40350.4	39162.5	101517	16986.8	11042.8	23813.9	23388	39962.2	5313.74	275.156	308.039	525.448	213.429	276.001	3477.67	3024.42	3683.43	6685.17	7714.93	6700.85	5079.35
NEG_22790	5.337	523.108	5,7-Dihydroxy-2-[4-hydroxy-3-[(2S,3R,4S,5S,6R)-3,4,5-trihydroxy-6-(hydroxymethyl)oxan-2-yl]oxyphenyl]-3-methoxychromen-4-one	[M+FA-H]-	C22H22O12	VUGZODBTVLLVFQ-UKWZQOBBSA-N	COC1=C(OC2=CC(=CC(=C2C1=O)O)O)C3=CC(=C(O)C=C3)O[C@@H]4O[C@H](CO)[C@@H](O)[C@H](O)[C@H]4O	Phenylpropanoids and polyketides	Flavonoids	Flavonoid glycosides		0.852	602.675	1485.22	664.988	419.176	1145.88	6037.75	5621.88	6910.37	7723.39	14068.7	9369.97	7563.9	10787.5	10583.2	10785.8	45.5881	223.86	0	0	132.479	141.972	151.705	353.841	109.163	54.3209	311.07	1571.21	603.369	735.947	1442.51	15792.5	8052.27	10214.6	52600.4	57106.4	18356.4	24248.9
NEG_2025	4.563	177.018	5,7-Dihydroxychromone	[M-H]-	C9H6O4	NYCXYKOXLNBYID-UHFFFAOYSA-N	C1=COC2=CC(=CC(=C2C1=O)O)O					0.777	12612.6	28508.8	7813.18	12572.6	8231.18	9154.26	16730.8	18265.6	35583.7	28817.3	81521.1	15615.9	36801.1	26716.2	32160.2	3.88221e+06	4.93976e+06	609243	1.61041e+06	3.37302e+06	929636	6.92326e+06	7.29703e+06	2.48852e+06	1.62629e+06	97229.9	43983.3	24336.3	22004.3	22230	50975.8	4689.37	38882.7	2812.18	63385.6	119865	26177.3
NEG_10809	6.727	345.059	5,7,3',4'-Tetrahydroxy-6,8-dimethoxyflavone	[M-H]-	C17H14O8	GLMWHQIFJIURES-UHFFFAOYSA-N	COC1=C(O)C2=C(OC(=CC2=O)C3=CC(=C(O)C=C3)O)C(=C1O)OC	Phenylpropanoids and polyketides	Flavonoids	O-methylated flavonoids		0.855	14935.9	30867.3	7405.68	20885.6	7577.23	7209.35	12879.3	20621.6	29168.8	43510.4	346271	12728.7	76146.8	15346.4	43550	1.51143e+06	2.73248e+06	373685	570622	1.58358e+06	151898	2.75538e+06	4.12649e+06	625950	380487	148928	82726.8	61663.3	43639.3	46908.4	63544.3	10850.7	67532.9	45569.3	77100.2	429841	10501.4
NEG_7662	3.908	296.08	5'-Deoxy-5'-methylthioadenosine	[M-H]-	C11H15N5O3S	WUUGFSXJNOTRMR-IOSLPCCCSA-N	CSCC1OC(C(O)C1O)[N]2C=NC3=C2N=CN=C3N	Nucleosides, nucleotides, and analogues	5'-deoxyribonucleosides	5'-deoxy-5'-thionucleosides	C00170	0.786	2274.67	1959.19	2156.52	1063.93	2441.61	11991.2	18346.7	16511.8	16016.2	15510.7	25346.4	31085.5	28133.8	33213.6	21350.6	144326	159597	91544.9	196113	77887.1	32779.1	89825.6	176502	101249	33217.1	6069.99	7011.7	7536.47	5971.3	6335.98	34089.8	15982.2	19951.4	46994.2	45810.3	29579.3	18749.2
NEG_17963	3.332	457.157	6-O-Isobutyryl-alpha-D-glucopyranosyl alpha-D-glucopyranoside	[M+FA-H]-	C16H28O12	FUUXIPLOLSVADM-MMEOWKKZSA-N	CC(C)C(=O)OC[C@H]1O[C@H](O[C@H]2O[C@H](CO)[C@@H](O)[C@H](O)[C@H]2O)[C@H](O)[C@@H](O)[C@@H]1O	Organic oxygen compounds	Organooxygen compounds	Carbohydrates and carbohydrate conjugates		0.755	33.4256	85.6415	88.0402	18.0215	202.668	111113	77631.4	81863.8	271119	251954	243083	200471	215800	262955	295567	705.936	1487.49	913.086	2476.63	574.281	112.746	254.226	988.847	1008.82	496.652	99.5038	743.499	189.107	241.971	335.629	171118	104727	126495	328424	376702	372513	503653
NEG_11090	8.523	349.196	6,10a-Dihydroxy-4-(hydroxymethyl)-4,7,11b-trimethyl-1,2,3,4a,5,6,6a,7,11,11a-decahydronaphtho[2,1-f][1]benzofuran-9-one	[M-H]-	C20H30O5	LLKIVVHUJOPYIV-UHFFFAOYSA-N	CC1C2C(O)CC3C(C)(CO)CCCC3(C)C2CC4(O)OC(=O)C=C14	Organoheterocyclic compounds	Naphthofurans			0.7	303.225	618.22	548.636	73.7081	309.925	271.667	89.1841	202.908	677.19	272.234	164.042	308.175	343.741	290.689	93.2214	2955.61	3386.55	2490.22	12109.6	13133.5	878.024	19199.5	4111.33	4693.24	12647.2	5875.52	6732.34	7632.17	6346.94	5997.64	6166.86	148.088	488.214	7079.5	6922.13	260.16	1029.85
NEG_10457	3.004	339.07	6,7-Dihydroxycoumarin-6-glucoside	[M-H]-	C15H16O9	XHCADAYNFIFUHF-UHFFFAOYNA-N	OCC1OC(OC2=C(O)C=C3OC(=O)C=CC3=C2)C(O)C(O)C1O	Phenylpropanoids and polyketides	Coumarins and derivatives	Coumarin glycosides	C09264	0.837	315.845	287.535	271.663	340.888	197.487	21657.4	19979.8	21183.9	53268.4	47055.1	46375.7	40741.1	47309.5	53336.7	57717.9	661.678	1203.17	1883.32	2278.54	2330.58	234.24	449.848	703.539	3164.54	1038.59	110.86	508.921	333.943	259.419	153.9	24601.9	14001.1	14741.1	38169.8	47848.8	64107.8	84808.5
NEG_26154	5.01	579.135	6''-O-L-Arabinopyranosylastragalin	[M-H]-	C26H28O15	YJPZWZRYHLEDNA-KSPKLRDJSA-N	OC1COC(OCC2OC(OC3=C(OC4=C(C(=CC(=C4)O)O)C3=O)C5=CC=C(O)C=C5)C(O)C(O)C2O)C(O)C1O	Phenylpropanoids and polyketides	Flavonoids	Flavonoid glycosides		0.959	1294.95	1257.66	466.13	354.092	696.644	3507.49	4373.45	5686.1	6729.68	8437.78	10991.9	5958.53	6680.38	4837.03	8950.54	164283	612254	653639	2.20869e+06	301476	343779	102802	526921	215314	35491.6	2557.53	2593.29	1601.81	1006.52	1224.91	8802.65	2763.21	6031.43	12428.9	12251.7	9032.3	8674.29
NEG_10182	7.912	333.208	7-Hydroxy-1,4a-dimethyl-9-oxo-7-propan-2-yl-2,3,4,4b,5,6,10,10a-octahydrophenanthrene-1-carboxylic acid	[M-H]-	C20H30O4	UFEHYRPBLFGEJW-UHFFFAOYSA-N	CC(C)C1(O)CCC2C(=C1)C(=O)CC3C2(C)CCCC3(C)C(O)=O	Lipids and lipid-like molecules	Prenol lipids	Diterpenoids		0.826	96.0065	135.669	121.101	20.4282	96.4529	824.519	324.545	1838.86	9664.46	2175.02	119.024	190.27	57.6919	37.9159	205.058	388.068	1111.93	492.879	301.834	153.137	99.884	172.037	269.223	739.28	512.806	86.4865	94.4039	141.243	130.85	127.982	23986.7	974.923	2580.08	17827.5	29568.4	308.958	510.454
NEG_15120	4.667	417.117	7-Hydroxy-2-[4-[(2S,3R,4S,5S,6R)-3,4,5-trihydroxy-6-(hydroxymethyl)oxan-2-yl]oxyphenyl]-2,3-dihydrochromen-4-one	[M-H]-	C21H22O9	DEMKZLAVQYISIA-UZQFATADSA-N	OCC1OC(OC2=CC=C(C=C2)C3CC(=O)C4=CC=C(O)C=C4O3)C(O)C(O)C1O	Phenylpropanoids and polyketides	Flavonoids	Flavonoid glycosides		0.92	264145	250670	324184	148212	273726	1489.27	1780.59	179.667	2622.46	3185.58	7150.92	8227.27	7108.93	7257.57	520.19	332.07	187.354	326.368	55.5338	79.9681	191.737	81.5358	2135.14	104.956	175.84	561.101	650.276	796.747	495.062	865.307	672.569	421.733	643.307	3406.15	3429.98	5123.81	5382.49
NEG_5889	6.884	269.089	7-Hydroxy-5-methoxy-2-phenylchroman-4-one	[M-H]-	C16H14O4	QQQCWVDPMPFUGF-UHFFFAOYSA-N	COC1=C2C(=O)CC(OC2=CC(=C1)O)C3=CC=CC=C3	Phenylpropanoids and polyketides	Flavonoids	O-methylated flavonoids		0.825	17881.8	16141.1	22668.3	176469	18187.2	115.159	114.849	533.618	142.004	68.5032	44.0052	436.908	40.5607	121.472	93.8611	484.489	695.97	309.216	715.631	746.797	16.3237	135.347	58.5668	580.116	1670.3	1695.98	2034.21	2077.92	2066.56	1757.71	174.493	120.797	981.904	2560.49	2912.58	762.979	1199.48
NEG_3456	2.8	218.067	7-Methylsulfinylheptyl isothiocyanate	[M-H]-	C9H17NOS2	OGYHCBGORZWBPH-UHFFFAOYNA-N	C[S](=O)CCCCCCCN=C=S	Organosulfur compounds	Sulfoxides			0.779	623.15	169.419	272.044	146.676	369.406	160.71	239.308	471.861	641.59	554.177	887.535	232.076	147.01	607.659	358.263	3754.37	3413.35	12434.6	13682.8	2688.82	1055.39	7039.62	6266.13	1433.03	984.585	248.814	704.362	254.798	171.124	505.917	834.44	110.991	114.197	905.938	547.724	257.315	333.634
NEG_7408	8.139	291.197	8-(2-Oxo-5-pent-2-enylcyclopent-3-en-1-yl)octanoic acid	[M-H]-	C18H28O3	IYEHRWJNUWAXAD-UHFFFAOYSA-N	CCC=CCC1C=CC(=O)C1CCCCCCCC(O)=O	Lipids and lipid-like molecules	Fatty Acyls	Eicosanoids		0.793	280.655	426.93	369.377	724.808	268.352	24881.3	27527.7	28907.6	72785.9	63036.9	26279.8	24626.3	23475.6	24991.7	12059.2	4771.57	3572.54	65306.6	4423.38	95019.6	3399.64	15778.5	4819.99	82483.7	73824.5	463.213	470.17	274.713	326.049	517.174	62440.9	30361.8	39354.1	120501	125219	29058.2	28569.7
NEG_7515	9.358	293.212	8-hydroxyoctadeca-9,12,15-trienoic acid	[M-H]-	C18H30O3	NFIYYIXFARWVBH-UHFFFAOYSA-N	O=C(O)CCCCCCC(O)C=CCC=CCC=CCC	Lipids and lipid-like molecules	Fatty Acyls	Fatty acids and conjugates		0.843	1866.3	4337.32	3931.23	3716.19	2921.75	499455	560640	598902	2.22676e+06	1.9166e+06	376981	359386	372022	400377	240133	131053	69423.2	2.40516e+06	81419.3	3.47307e+06	163943	466659	48681.1	2.52143e+06	2.27371e+06	2109.07	3965.76	1163.09	1207.97	1975.06	901830	384163	498100	2.27402e+06	2.10993e+06	403395	388215
NEG_1485	3.383	159.009	8-Hydroxyoctanoate	[M-H]-	C8H16O3	KDMSVYIHKLZKET-UHFFFAOYSA-N	C(CCCC(=O)O)CCCO					0.748	3627.43	6104.59	5415.85	9437.84	4440.19	40076	22033.6	39967	12849	24223.6	15196.3	33578.4	16049.9	16044.7	27650.8	37559.4	17332.3	19070	21382.7	26134	20930.3	13845.6	21202.6	16026.3	18691.4	2692.74	3522.5	8241.67	11377.7	11466.1	32488	24025.6	36214.7	10174.9	17251.6	22350.3	9563.15
NEG_10473	8.121	339.119	8-Prenylnaringenin	[M-H]-	C20H20O5	LPEPZZAVFJPLNZ-SFHVURJKSA-N	CC(C)=CCC1=C(O)C=C(O)C2=C1O[C@@H](CC2=O)C3=CC=C(O)C=C3	Phenylpropanoids and polyketides	Flavonoids	Flavans		0.826	165.823	131.573	1301.9	4045.19	159.473	88.2154	149.85	22.2445	44.6955	36.08	242.472	196.776	116.646	174.286	319.817	553.145	3887.28	1364.49	1229.36	285.991	146.328	1209.74	412.862	661.332	276.418	13623.5	17045.1	18130.2	15786.2	14867.9	133.735	159.507	220.558	359.653	387.404	77.478	200.092
NEG_5125	11.443	253.219	9-Hexadecenoic acid	[M-H]-	C16H30O2	SECPZKHBENQXJG-BQYQJAHWSA-N	CCCCCC\\C=C\\CCCCCCCC(O)=O	Lipids and lipid-like molecules	Fatty Acyls	Fatty acids and conjugates		0.858	58553.6	62614.4	72855	39530.8	57769.6	1.33224e+06	1.19372e+06	1.22921e+06	2.1061e+06	2.34742e+06	995763	917340	732643	997162	884423	1.67822e+06	2.03119e+06	4.5363e+06	2.78762e+06	1.07933e+06	602737	1.55304e+06	2.12806e+06	1.31934e+06	758646	52455.4	61785.1	74934.8	53403.1	36286.8	2.06303e+06	1.08378e+06	1.71767e+06	5.70339e+06	4.07876e+06	1.26189e+06	1.23534e+06
NEG_7521	9.506	293.215	9-HOTrE	[M-H]1-	C18H30O3	RIGGEAZDTKMXSI-CUHSZNQNSA-N	CC\\C=C/C/C=C\\C=C\\C(O)CCCCCCCC(O)=O	Lipids and lipid-like molecules	Fatty Acyls	Lineolic acids and derivatives		0.753	4953.09	7574.3	6648.42	7134.91	5638.63	1.08506e+06	1.2301e+06	1.29835e+06	5.55223e+06	4.69634e+06	714252	682792	730310	842804	510782	200870	49333.7	3.81355e+06	116335	6.68313e+06	292730	680585	55568.9	4.52429e+06	4.13448e+06	3273.18	7349.01	692.889	782.4	3304.65	1.94097e+06	773861	1.00176e+06	5.66872e+06	5.21334e+06	838029	920839
NEG_8630	7.859	309.205	9-Hydroperoxy-, (Z,Z,Z)-10,12,15-octadecatrienoic acid	[M-H]-	C18H30O4	RWKJTIHNYSIIHW-UHFFFAOYSA-N	CCC=CCC=CC=CC(CCCCCCCC(O)=O)OO	Lipids and lipid-like molecules	Fatty Acyls	Lineolic acids and derivatives		0.733	302.682	463.311	341.486	11303.3	378.193	24296.3	37398.3	43743.8	189142	92706.3	131580	172408	202801	240985	53731.7	875.429	11308.4	40053.1	9077.87	30734.8	5292.34	18019.1	9396.42	61866.7	32193.3	33.9629	237.408	48.1829	108.945	106.204	58960.8	27270.8	56495.8	245935	201293	276537	221158
NEG_8722	8.645	311.221	9-Hydroperoxyoctadeca-10,12-dienoic acid	[M-H]-	C18H32O4	JGUNZIWGNMQSBM-UHFFFAOYSA-N	CCCCCC=CC=CC(CCCCCCCC(O)=O)OO	Lipids and lipid-like molecules	Fatty Acyls	Lineolic acids and derivatives		0.862	405.06	852.129	720.386	997.192	591.49	23996.2	25589.4	26477.4	60381.1	74191.2	75251.2	66824.6	62720.9	63702	56010.9	30414.7	34037.9	47528.8	87622.3	24599.2	9960.15	19865.9	42612.5	22200.8	12214.1	307.381	1052.31	366.015	177.628	525.457	39825.6	17121	15324.5	110971	113813	56238.8	38903.4
NEG_7626	10.083	295.228	9-Hydroxy-10E,12Z-octadecadienoic acid	[M-H]1-	C18H32O3	NPDSHTNEKLQQIJ-ZJHFMPGASA-N	CCCCC\\C=C/C=C/C(O)CCCCCCCC(O)=O	Lipids and lipid-like molecules	Fatty Acyls	Lineolic acids and derivatives		0.941	54536.2	61823.8	57592.4	52416.8	58950.3	543571	537779	564964	1.17826e+06	1.33969e+06	456172	413658	437498	412005	192562	2.82243e+06	4.93186e+06	3.88109e+06	2.09717e+06	2.4962e+06	585891	1.90089e+06	5.3083e+06	1.48992e+06	538523	50478.4	52042.2	50370.5	50912.8	55336.5	547326	245084	306933	1.21974e+06	1.23432e+06	569057	550981
NEG_10722	7.017	343.209	9-Hydroxy-11-[3-hydroxy-5-(1-hydroxypropyl)oxolan-2-yl]undec-10-enoic acid	[M-H]-	C18H32O6	BHWUKOCNOLCGLB-UHFFFAOYSA-N	CCC(O)C1CC(O)C(O1)C=CC(O)CCCCCCCC(O)=O	Lipids and lipid-like molecules	Fatty Acyls	Fatty acids and conjugates		0.719	255.252	306.939	373.174	195.333	332.162	7217.65	4996.15	5976.72	6911.53	10481.5	19743.8	14087.2	11348.6	17607.8	9501.17	7945.16	5518.38	9727.65	8442.99	13942.8	2020	3605.03	4679.43	12006.4	2428.22	144.18	287.33	228.535	384.326	561.311	15466.9	6358.87	7078.85	36320.8	47148.5	22231.1	31096.2
NEG_10089	8.325	331.19	9-Hydroxy-7-(2-hydroxypropan-2-yl)-1,4a-dimethyl-2,3,4,9,10,10a-hexahydrophenanthrene-1-carboxylic acid	[M-H]-	C20H28O4	ALGYTGOYQATWBA-UHFFFAOYSA-N	CC(C)(O)C1=CC=C2C(=C1)C(O)CC3C(C)(CCCC23C)C(O)=O	Lipids and lipid-like molecules	Prenol lipids	Diterpenoids		0.785	137.623	153.948	147.047	317.429	170.797	1607.64	1693.94	2735.55	18951.2	2034.39	2001.53	1521.92	1564.36	1689.93	506.954	1033.24	1126.15	1025.51	329.707	273.93	1091.36	506.887	156.705	1973.54	594.752	84.2649	129.562	149.766	194.153	351.385	44354.3	3049.74	5784.49	43050.9	40838	2343.9	1365.65
NEG_8638	8.828	309.207	9-Oxo-11-(3-pentyloxiran-2-YL)undec-10-enoic acid	[M-H]-	C18H30O4	RCMABBHQYMBYKV-UHFFFAOYSA-N	CCCCCC1OC1C=CC(=O)CCCCCCCC(O)=O	Lipids and lipid-like molecules	Fatty Acyls	Fatty acids and conjugates		0.75	3128.08	11860.7	7464.08	5034.17	4041.56	219717	213065	225158	834262	786052	382107	259765	321614	223420	305042	102975	121235	807492	116172	614151	39454.2	228342	87057.3	485502	307549	863.402	6571.57	2684.66	562.209	4417.67	420770	141531	221594	1.17752e+06	1.18231e+06	380208	203192
NEG_7774	10.294	297.244	9,10-Epoxystearic acid	[M-H]-	C18H34O3	IMYZYCNQZDBZBQ-UHFFFAOYSA-N	CCCCCCCCC1OC1CCCCCCCC(O)=O	Lipids and lipid-like molecules	Fatty Acyls	Lineolic acids and derivatives	C19620	0.872	25587.2	27866.9	29104	35828.3	26848.1	54602.4	60244	54662.6	168433	168072	78982	56408.3	104710	188558	27037.7	161118	142004	156870	150975	233787	44791.2	210869	156559	126976	108301	21691.2	22493.8	23870	18710.8	23386.8	50037.7	24082.9	30604.2	82942.8	103190	44008.4	44989.5
NEG_9960	8.555	329.232	9,12,13-Trihydroxyoctadec-10-enoic acid	[M-H]-	C18H34O5	MDIUMSLCYIJBQC-UHFFFAOYSA-N	CCCCCC(O)C(O)C=CC(O)CCCCCCCC(O)=O	Lipids and lipid-like molecules	Fatty Acyls	Fatty acids and conjugates		0.812	20909.9	18827.7	21469.1	11610.7	20399.2	22124.1	32421	33504.5	54358.5	47268.4	30255.9	37083.4	39299.5	42914.7	30812.8	36896.6	34871	26674.8	93466.6	25148.4	28715.8	39698.9	39306	52204.8	9548.17	15073.7	20299.7	18115.3	13247.5	17663.8	57047.5	24991.2	36127.9	111915	105758	51350.2	71555.2
NEG_9784	7.683	327.217	9,12,13-Trihydroxyoctadeca-10,15-dienoic acid	[M-H]-	C18H32O5	MKYUCBXUUSZMQB-UHFFFAOYSA-N	CCC=CCC(O)C(O)C=CC(O)CCCCCCCC(O)=O	Lipids and lipid-like molecules	Fatty Acyls	Lineolic acids and derivatives		0.785	1075.31	825.157	1037.17	205.491	609.66	67172.3	65167.2	62562.6	239993	218765	255211	239158	267077	282747	145356	59632.1	149483	73294.2	72956.9	77127.4	8611.5	52121.9	70229.7	40564.3	6819.35	1092.15	2183.19	783.548	1193.4	1088.43	159950	61222.2	76369.8	429139	357717	403808	480149
NEG_8118	11.496	301.217	Abietic acid	[M-H]-	C20H30O2	RSWGJHLUYNHPMX-ONCXSQPRSA-N	CC(C)C1=CC2=CCC3C(C)(CCCC3(C)C(O)=O)C2CC1	Lipids and lipid-like molecules	Prenol lipids	Diterpenoids	C06087	0.823	8790.2	5140.76	11009.7	3380.64	5072.91	20540	17176.5	39020	158962	25827.5	5731.45	9064.24	5875.17	9070.15	22856.7	28204.7	178885	65856.2	21498.3	13335.9	18346.3	26825.3	10528.6	65439.8	55349.1	6838.17	5628.44	15863.8	10156.4	3394.51	575959	35652	85471.7	1.10951e+06	420361	8133.01	7353.27
NEG_6839	7.975	283.062	Acacetin	[M-H]-	C16H12O5	DANYIYRPLHHOCZ-UHFFFAOYSA-N	COC1=CC=C(C=C1)C2=CC(=O)C3=C(O2)C=C(O)C=C3O	Phenylpropanoids and polyketides	Flavonoids	O-methylated flavonoids	C01470	0.842	18082.4	20488.5	30582.8	944.601	15624.6	7466.06	2583.43	11499	20478.3	23634	8599.95	8324.28	12274.1	11052.5	7974.22	999039	17512.2	21218	36441.3	12443.8	8246.17	41082.5	14092.4	21771	14136.5	29877.8	32541.9	30409.6	33477	36879.8	13798	4371.34	3621.08	12692.9	25604.6	17817.1	8732
NEG_10276	8.95	335.205	Acebutolol	[M-H]-	C18H28N2O4	GOEMGAFJFRBGGG-UHFFFAOYSA-N	CCCC(=O)NC1=CC(=C(OCC(O)CNC(C)C)C=C1)C(C)=O	Organic oxygen compounds	Organooxygen compounds	Carbonyl compounds		0.751	82.6064	1063.86	22.014	306.232	433.423	4838.8	5539.14	6443.22	29205.3	27747.4	33334.1	31338.8	22238.3	32173.5	69080.5	3683.61	2502.15	3228.07	6084.27	2075.96	1366.84	2404.72	4845.92	1984.93	978.11	22.9689	224.49	176.109	31.6811	227.546	25567.8	8886.71	9198.77	65278.1	77927.2	18243.4	27726.9
NEG_1878	2.909	172.098	Acetylleucine	[M-H]-	C8H15NO3	WXNXCEHXYPACJF-UHFFFAOYSA-N	CC(C)CC(NC(C)=O)C(O)=O	Organic acids and derivatives	Carboxylic acids and derivatives	Amino acids, peptides, and analogues		0.764	262.5	124.069	109.882	25.8114	261.477	4938.51	4641.9	5788.58	35501	28956.1	19746.5	17703.1	18298.9	30278.3	20937.8	4674.09	1373.18	446.264	1756.94	1047.23	218.731	1299.5	2656.29	1594.35	180.948	71.6283	125.042	45.213	119.663	119.752	17635.6	6436.92	7484.25	163741	129080	29562.3	75043.3
NEG_1925	1.087	173.092	Acetylornithine	[M-H]-	C7H14N2O3	JRLGPAXAGHMNOL-LURJTMIESA-N	CC(=O)NC(CCCN)C(O)=O	Organic acids and derivatives	Carboxylic acids and derivatives	Amino acids, peptides, and analogues		0.74	6873.45	5454.37	7014.34	2218.36	5397.38	29035.7	30383.6	32707.6	35064.7	40222.3	141352	137668	99852.5	171671	113048	124520	155038	101689	185952	98798.9	52384.3	134975	186737	74515.3	15007.3	229057	274409	268001	217919	194403	77197.8	36905.4	56795.1	158313	160992	94815.3	80234.5
NEG_839	1.242	134.047	Adenine	[M-H]-	C5H5N5	GFFGJBXGBJISGV-UHFFFAOYSA-N	NC1=C2N=CN=C2[NH]C=N1	Organoheterocyclic compounds	Imidazopyrimidines	Purines and purine derivatives	C00147	0.925	4550.8	909.414	2207.98	1281.34	10454.9	923.106	1225.8	2308.64	646529	506548	1.01537e+06	1.05964e+06	994855	1.01139e+06	1.07166e+06	378052	298034	811386	397140	591137	300.609	457697	384085	481381	254654	5076.69	2088.92	5317.55	2285.18	4945.53	2252.19	688.718	1379.59	1.44171e+06	1.52621e+06	882528	6419.95
NEG_5732	2.302	266.089	Adenosine	[M-H]-	C10H13N5O4	OIRDTQYFTABQOQ-KQYNXXCUSA-N	NC1=NC=NC2=C1N=C[N]2C3OC(CO)C(O)C3O	Nucleosides, nucleotides, and analogues	Purine nucleosides		C00212	0.86	43206.2	44814.7	42212.2	53101.8	36578	904.215	655.854	587.697	110008	113971	34707.8	31740	43812.6	48346.1	101966	347103	403190	186491	383202	296022	366.321	436982	383478	280398	345099	44736.5	42767.8	38334.3	48247.5	56021.6	8632.38	10551	8417.85	66825.1	64961.9	95136.4	12594.7
NEG_10902	0.899	346.065	Adenosine monophosphate	[M-H]-	C10H14N5O7P	UDMBCSSLTHHNCD-KQYNXXCUSA-N	NC1=NC=NC2=C1N=C[N]2C3OC(CO[P](O)(O)=O)C(O)C3O	Nucleosides, nucleotides, and analogues	Purine nucleotides	Purine ribonucleotides	C00020	0.788	1460	2986.98	3984.07	6189.38	3155.58	1516.2	1865.23	985.853	19120.2	20081	7602.32	3107.02	5892.38	6079.56	13124.2	79593.8	64857.1	29751.6	17774.7	87446.8	1223.68	58083.2	41249.7	84191.6	307487	41444.2	32664.6	30372.7	43896.3	34400.5	3215.65	2778.31	2931.88	14693.2	17479.8	9183.97	7590.49
NEG_8232	10.965	303.197	Aleuritic acid	[M-H]-	C16H32O5	MEHUJCGAYMDLEL-CABCVRRESA-N	C(CCC[C@H]([C@H](CCCCCCO)O)O)CCCC(=O)O					0.708	1986.53	2395.04	1565.4	293.105	2264.8	12006.3	14700.3	16704.3	51335.5	47611	3227.47	2342.15	2245.87	3113.88	1869.81	526.888	257.47	542.688	111.206	1116.57	1418.45	962.597	822.24	1161.89	803.256	2069.89	1934.76	1639.55	1012.09	461.29	45986.4	13095.2	23020.9	65642.4	84651.5	2071.69	2752.18
NEG_18926	4.228	471.176	alpha-D-Glucopyranoside, alpha-D-glucopyranosyl, 3-(2-methylbutanoate)	[M+FA-H]-	C17H30O12	SFAOCCXTEHOWEV-AGJOLMTFSA-N	CCC(C)C(=O)O[C@H]1[C@H](O)[C@@H](CO)O[C@H](O[C@H]2O[C@H](CO)[C@@H](O)[C@H](O)[C@H]2O)[C@@H]1O	Lipids and lipid-like molecules	Saccharolipids			0.8	207.05	157.292	160.948	143.511	267.922	86153	75090.1	82438.4	120587	144163	221058	187368	227993	250818	220312	382.842	243.205	191.595	587.017	383.857	127.96	127.729	329.997	810.712	326.05	222.117	849.561	316.182	74.8206	139.031	146446	88944.5	108165	283477	286701	319445	567860
NEG_10591	0.892	341.11	alpha-D-Glucopyranoside, beta-D-fructofuranosyl	[M-H]-	C12H22O11	CZMRCDWAGMRECN-UHFFFAOYSA-N	OCC1OC(OC2(CO)OC(CO)C(O)C2O)C(O)C(O)C1O	Organic oxygen compounds	Organooxygen compounds	Carbohydrates and carbohydrate conjugates		0.987	5.62319e+07	5.67153e+07	5.67815e+07	4.35567e+07	5.62229e+07	4.36425e+07	4.73251e+07	5.01732e+07	8.46183e+07	7.07915e+07	1.44143e+06	1.29983e+06	1.40171e+06	1.6868e+06	3.47172e+06	4.09314e+07	2.79299e+07	4.54049e+07	2.89377e+07	4.74299e+07	1.99718e+07	4.1589e+07	4.04897e+07	8.3926e+07	7.94492e+07	1.49306e+08	1.52351e+08	1.45832e+08	1.33174e+08	1.25244e+08	3.20546e+07	1.83232e+07	2.30424e+07	4.68153e+07	3.8525e+07	2.98896e+06	3.18312e+07
NEG_35403	9.895	749.446	alpha-Hederin	[M-H]-	C41H66O12	KEOITPILCOILGM-UHFFFAOYNA-N	O=C(O)C12CCC(C)(C)CC2C3=CCC4C5(C)CCC(OC6OCC(O)C(O)C6OC7OC(C)C(O)C(O)C7O)C(C)(CO)C5CCC4(C)C3(C)CC1					0.806	51.9235	34.0944	61.818	37.1491	17.1652	115.829	164.967	186.077	347.583	178.307	191.489	57.1247	98.3205	67.0889	52.3882	123289	107488	76082.1	190331	38132.3	35891.6	49094.9	76130.2	67437.9	3205.15	24.0942	57.0751	47.019	15.8699	54.3556	341.203	16.9203	121.773	295.838	64.3113	169.726	52.3093
NEG_33869	10.233	715.356	Amatain	[M-H]-	C43H48N4O6	RZBFPDQKWUWUCK-UHFFFAOYNA-N	COC(=O)C1=C2NC3=CC=CC=C3C24CCN5C6OC78C9CC%10%11CCOC%10CCN%12CCC7(C%11%12)C%13=C(N8CC6(C9)C%14OCCC%14(C1)C45)C(=CC=C%13)OC	Alkaloids and derivatives	Aspidospermatan-type alkaloids			0.791	7179.79	8308.85	2696.46	46070.2	7007.33	15996.3	19696.1	16420.9	99697.1	123506	13732.4	58071.4	63963.9	30536.4	20405.3	8679.47	29729.8	9827.27	26203.2	93983.3	7383.28	20449.5	5299.84	43062.3	119137	6933.28	10124.6	3457.55	13245.3	4657.07	42139.6	24984.8	3461.1	39415.2	29846	17932.5	16087
NEG_23677	7.443	537.085	Amentoflavone	[M-H]-		YUSWMAULDXZHPY-UHFFFAOYSA-N	OC1=CC=C(C=C1)C2=CC(=O)C3=C(O2)C(=C(O)C=C3O)C4=C(O)C=CC(=C4)C5=CC(=O)C6=C(O)C=C(O)C=C6O5	Phenylpropanoids and polyketides	Flavonoids	Biflavonoids and polyflavonoids	C10018	0.95	101.291	11171.3	261.854	198.691	114.051	2040.8	468.453	1903.82	749.39	2328.96	160.439	319.553	645.098	418.08	92.0809	543.824	85.3478	20184.2	602.856	23552.5	1452	711.375	1533.17	18679.1	2802.2	1144.89	802.683	3741.93	311.302	109.032	1692.97	18110.7	1272.06	4047.1	304862	900.809	146.632
NEG_10998	11.873	347.258	Anacardic acid	[M-H]-	C22H36O3	ADFWQBGTDJIESE-UHFFFAOYSA-N	CCCCCCCCCCCCCCCC1=C(C(O)=O)C(=CC=C1)O	Benzenoids	Benzene and substituted derivatives	Benzoic acids and derivatives	C10759	0.862	1326.73	4146.84	7395.14	1088.77	1110.06	0	608.898	110.588	1308.03	930.851	501.644	257.492	1336.39	390.34	186.652	21437.2	24481.1	9827.36	11795.6	11565.3	1279.27	65017.6	12569.8	18803	15136.9	3552.46	5261.09	6397.67	3115.13	2251.22	1461.17	148.262	59.6646	1509.29	868.168	130.832	385.036
NEG_10097	10.672	331.224	Anasterone	[M-H]-	C21H32O3	ICMWWNHDUZJFDW-CCTJMHFWSA-N	CC1(O)CCC2C3CCC4CC(=O)C(CC4(C)C3CCC12C)=CO	Lipids and lipid-like molecules	Steroids and steroid derivatives	Androstane steroids		0.814	540.446	411.018	341.121	94.4227	1035.84	8041.62	8381.72	7566.4	5764.19	10951.9	4747.62	3375.45	4294.38	5254.16	3325.27	122229	101003	346962	136566	259209	81545.5	165802	114961	231384	39119.8	451.809	306.225	252.701	270.625	433.381	18264.1	8971.19	12208.5	39253.5	43859.5	8232.43	9242.29
NEG_20012	6.205	485.247	Andrastin A	[M-H]-	C28H38O7	GRBXNADBNJGZRK-GJEDHNSHSA-N	COC(=O)C12C(=O)C(C)C(=O)C1(C)C(=CC3C2(C)CCC4C(C)(C)C(CCC34C=O)OC(C)=O)C	Lipids and lipid-like molecules	Steroids and steroid derivatives	Steroid esters		0.706	26.6445	127.645	53.2338	46.8563	91.4259	31076.4	34130.6	32756.3	19687.7	35197.9	60942.8	68706.5	76428.6	115425	81364.5	0	0	126.847	0	234.056	0	0	141.384	166.848	112.707	93.624	107.653	50.3832	109.153	53.2963	98013.8	44003.1	43994.1	211381	213161	72449.2	146089
NEG_17981	7.237	457.258	Andrastin C	[M-H]-	C27H38O6	LBBHTACWNVOYKN-SNQWNFAUSA-N	CC(=O)O[C@H]1CC[C@]2(C)[C@H](CC[C@@]3(C)[C@H]2C=C(C)[C@@]4(C)C(=C(C)C(=O)[C@@]34C(O)=O)O)C1(C)C	Lipids and lipid-like molecules	Steroids and steroid derivatives	Steroid esters		0.816	78.7186	44.5576	21.4577	64.2228	66.1852	2196.82	2179.19	2447.83	3528.29	8858.92	2068.55	1782.57	1032.27	2027.43	2384.43	163.557	121.861	212.183	162.624	23296.6	8201.91	84.8565	378.658	130174	47798.1	20.6479	11.5418	13.3405	7.75396	61.1011	8305.72	3038.32	4201.83	17534.3	14461.4	1934.51	6434.37
NEG_9747	2.914	327.105	Androsin	[M-H]-	C15H20O8	QUOZWMJFTQUXON-UXXRCYHCSA-N	COC1=C(O[C@@H]2O[C@H](CO)[C@@H](O)[C@H](O)[C@H]2O)C=CC(=C1)C(C)=O	Organic oxygen compounds	Organooxygen compounds	Carbohydrates and carbohydrate conjugates		0.75	286.949	64.6427	47.3184	59.0317	191.454	18066.3	17777.5	21760	53414.3	53355.7	35656.7	18734	27434.3	51478.2	23861.6	1854.88	1199.72	1670.65	2169.03	1761.76	125.748	1500.35	3407.61	1627.25	1395.33	40.0643	62.4994	58.4622	200.107	109.451	36274.1	16535	21648.5	72320.3	64451.4	42714.6	43283.9
NEG_5871	6.739	269.052	Apigenin	[M-H]-	C15H10O5	KZNIFHPLKGYRTM-UHFFFAOYSA-N	OC1=CC=C(C=C1)C2=CC(=O)C3=C(O2)C=C(O)C=C3O	Phenylpropanoids and polyketides	Flavonoids	Flavones	C01477	0.895	77102.3	60085.4	103011	355896	87264	28715.7	35248.9	33631.7	83209	76524.3	1329.69	1882.96	1249.38	607.213	1725.54	2606.18	3701.81	35843.8	10522.2	21378.9	17962.7	12856.6	69996.6	4318.87	22964.1	36704.9	49802.3	70104.8	38093	58013.1	1391.74	1575.88	2313.85	4399.34	3072.16	1399.81	1672.11
NEG_34919	6.798	739.21	Apigenin 7-O-(2G-rhamnosyl)gentiobioside	[M-H]-	C33H40O19	LXOPDILLGIDKLW-UHFFFAOYSA-N	CC1C(C(C(C(O1)OC2C(C(C(OC2OC3=CC(=C4C(=C3)OC(=CC4=O)C5=CC=C(C=C5)O)O)COC6C(C(C(C(O6)CO)O)O)O)O)O)O)O)O					0.76	56.3675	13.2187	42.4461	17.1788	22.6438	65.0213	21.9239	31.8003	151.629	144.767	68.7179	37.0258	1115.02	108.384	52.5375	0	95.1099	86.6221	120.486	199.642	105.791	169.118	379.719	1.98717e+06	1041.75	22.9711	45.4047	95.4142	23.9945	62.8831	55.5369	0	34.0375	0	215.319	60.6272	160.731
NEG_26921	1.429	593.161	Apigenin 7-O-glucosylglucoside	[M-H]-	C27H30O15	YONLJLRPNAUKHY-MDQCKWPLSA-N	C1=CC(=CC=C1C2=CC(=O)C3=C(C=C(C=C3O)OC4[C@H]([C@@H]([C@H]([C@H](CO)O4)OC5[C@H]([C@@H]([C@H]([C@H](CO)O5)O)O)O)O)O)O2)O					0.734	253.968	927.67	451.56	261.883	262.721	2748.72	488.106	760.951	5977.95	9885.94	3076.32	2036.85	2420.85	2424.07	2714.5	43712.8	61013.4	48347.6	51288.9	39744.8	7441.23	58949.3	61511.3	43818.8	9859.5	1497	3214.68	2139.03	2266.84	876.203	7766.12	335.849	1416.64	28554	26769.3	1780.78	10552
NEG_19785	3.657	481.118	Apigenin-6-C-arabinoside-8-C-glucoside	[M-H]-	C25H22O10	SEBFKMXJBCUCAI-WAABAYLZSA-N	COC1=CC(=CC=C1O)C2OC3=CC(=CC=C3OC2CO)C4OC5=C(C(=CC(=C5)O)O)C(=O)C4O	Lignans, neolignans and related compounds	Flavonolignans			0.843	108.208	107.77	135.926	66.7056	125.655	18790.3	16192.1	18318.5	17951.9	30952.8	21554.2	16114.9	21745.6	30563.5	45682.3	242.311	478.79	89.0219	137.31	251.556	17.1988	264.367	340.491	236.151	116.897	99.0165	106.336	111.484	36.6009	65.866	38972.1	19597.7	19705.9	92390.9	108053	42433.8	62160.2
NEG_1926	0.914	173.103	Arginine	[M-H]-	C6H14N4O2	ODKSFYDXXFIFQN-BYPYZUCNSA-N	NC(CCCNC(N)=N)C(O)=O	Organic acids and derivatives	Carboxylic acids and derivatives	Amino acids, peptides, and analogues	C00062	0.81	22129.7	36664.6	16627.3	22629.3	16946.1	73107.9	34530.4	61065.8	168113	168094	591478	455394	389537	387264	389503	801279	1.35118e+06	702058	882808	762111	160498	1.70609e+06	2.16404e+06	730694	292991	1319.55	5942.66	3413.17	2598.44	4374.45	162242	113566	109272	251050	519977	326078	202660
NEG_22347	3.523	517.15	Arillatose B	[M-H]-	C22H30O14	XMBZZLUIFFOAHR-HWKANZROSA-N	COC1=CC(=CC=C1O)C=CC(=O)OCC2OC(OC3(CO)OC(CO)C(O)C3O)C(O)C(O)C2O	Phenylpropanoids and polyketides	Cinnamic acids and derivatives	Hydroxycinnamic acids and derivatives		0.722	174.285	285.086	103.021	44.0655	89.9297	30922.6	22075.8	29357.9	8730.76	55720	49562.3	37369.6	44968.1	54288.3	48522.6	298.73	466.487	32.1557	238.818	68.2312	8.43322	150.862	234.796	100.506	29.9482	208.25	507.981	395.115	192.589	231.946	56927.3	36403.5	41890.2	83313.7	101920	52414.8	48913.5
NEG_23452	9.226	533.34	Asiatic acid	[M+FA-H]-	C30H48O5	JXSVIVRDWWRQRT-UYDOISQJSA-N	C[C@@H]1CC[C@@]2(CC[C@]3(C)C(=CC[C@@H]4[C@@]5(C)C[C@@H](O)[C@H](O)[C@@](C)(CO)[C@@H]5CC[C@@]34C)[C@@H]2[C@H]1C)C(O)=O	Lipids and lipid-like molecules	Prenol lipids	Triterpenoids		0.87	15.4994	9.58632	15.4659	14.232	15.4616	1116.73	1653.31	2079.2	5106.02	2869.65	111.265	92.8658	42.5644	59.803	43.603	46954.5	53644.5	22608.8	67706.8	16322.7	12254.3	17610.6	51728	21965.8	8113.63	12.6714	7.14771	29.7292	7.25468	12.3745	50.6107	38.5374	84.3202	575.135	597.884	15.7058	95.6911
NEG_41865	10.127	957.505	Asiaticoside	[M-H]-	C48H78O19	WYQVAPGDARQUBT-UHFFFAOYNA-N	O=C(OC1OC(COC2OC(CO)C(OC3OC(C)C(O)C(O)C3O)C(O)C2O)C(O)C(O)C1O)C45CCC(C)C(C)C5C6=CCC7C8(C)CC(O)C(O)C(C)(CO)C8CCC7(C)C6(C)CC4					0.836	21.0023	103.892	44.4716	20.6878	110.159	811.412	964.315	2281.75	786.121	242.145	1010.41	535.175	644.78	1008.48	423.501	5846.95	32.7707	45994.8	41.0559	94403.6	14305.8	24468.3	43.1351	191992	5955.99	26.4896	15.3813	11.0096	43.3302	56.4863	2142.56	312.696	858.648	14713.7	11865.2	742.606	2111.29
NEG_782	0.85	131.044	Asparagine	[M-H]-	C4H8N2O3	DCXYFEDJOCDNAF-REOHCLBHSA-N	NC(CC(O)=N)C(O)=O	Organic acids and derivatives	Carboxylic acids and derivatives	Amino acids, peptides, and analogues	C00152	0.797	2.08576e+06	2.11392e+06	2.20966e+06	1.77414e+06	2.1704e+06	1.995e+06	1.95533e+06	2.04024e+06	2.8383e+06	2.86144e+06	3.11637e+06	3.05319e+06	3.1317e+06	3.69545e+06	4.48992e+06	1.1236e+06	1.21971e+06	875097	1.08319e+06	897052	668337	938542	1.40913e+06	1.06655e+06	1.35529e+06	1.93695e+06	2.0353e+06	1.93013e+06	1.82895e+06	1.71294e+06	3.18517e+06	2.1987e+06	2.37364e+06	4.74994e+06	4.73742e+06	3.54563e+06	4.38203e+06
NEG_17257	4.459	447.105	Astragalin	[M-H]-	C21H20O11	JPUKWEQWGBDDQB-QSOFNFLRSA-N	OC[C@H]1O[C@@H](OC2=C(OC3=C(C(=CC(=C3)O)O)C2=O)C4=CC=C(O)C=C4)[C@H](O)[C@@H](O)[C@@H]1O	Phenylpropanoids and polyketides	Flavonoids	Flavonoid glycosides	C12249	0.885	7458.36	7831.92	6877.84	5307.82	6926.82	66626.3	72831.2	70143.5	197178	176276	117861	119120	111743	118489	126971	21197.1	5458.69	122174	9134.45	118157	28913.4	45058.6	6063.71	118307	136268	9273.74	8714.87	8581.62	6328.18	7469.84	92977.1	51138.5	71428.6	183064	172258	114511	126680
NEG_9883	6.99	329.061	Aurantio-obtusin	[M-H]-	C17H14O7	RNXZPKOEJUFJON-UHFFFAOYSA-N	COC1=C(O)C=C2C(=O)C3=C(C(=O)C2=C1O)C(=C(O)C(=C3)C)OC	Benzenoids	Anthracenes	Anthraquinones		0.828	13123	13361.5	16723.5	30999.4	13088.8	12761.6	11096.2	12685.8	7424.04	10332	2873.06	940.008	2645.44	2222.89	1401.97	3333.93	9483.53	4352.52	6956.26	15299.6	2298.7	9781.47	12940.1	46593.5	11341.9	6229.73	4626.08	11767.8	10170.2	12760.3	5840.83	3048.06	4550.41	12211.5	13080.8	1887.02	710.383
NEG_20438	5.919	491.117	Aurantio-obtusin beta-D-glucoside	[M-H]-	C23H24O12	LQYQYAJWKXDTHR-PHVGODQESA-N	COC1=C(O[C@@H]2O[C@H](CO)[C@@H](O)[C@H](O)[C@H]2O)C=C3C(=O)C4=C(C(=O)C3=C1O)C(=C(O)C(=C4)C)OC	Benzenoids	Anthracenes	Anthraquinones		0.765	907.765	778.672	268.287	71.6617	270.536	4264.69	3838.27	3860.41	2295	2935.91	8792.28	9917.84	8460.72	7908.74	5542.56	46053.4	35700.4	22532.4	74384.8	13354	9382.52	37125.4	23827.6	31258.1	1492.39	596.788	441.519	395.873	366.504	256.35	16990.6	7431.21	5195.45	30220.3	27476.4	7997.54	10905
NEG_10366	2.963	337.148	Bavachalcone	[M-H]-	C20H20O4	BLZGPHNVMRXDCB-UXBLZVDNSA-N	CC(=CCC1=CC(=C(C=C1O)O)C(=O)/C=C/C2=CC=C(C=C2)O)C					0.723	83.5717	54.8864	42.4242	26.5167	99.0436	18818.1	15928.9	15534.9	100996	88325.7	76696.9	58157.3	62949	88436.8	74524.4	664.439	337.154	220.688	848.36	380.33	23.9063	356.347	371.828	321.643	118.916	98.2922	404.73	62.0537	101.976	263.037	41222	14131.4	19334.3	177255	183984	91082.5	191012
NEG_10365	2.81	337.148	Bavachinin	[M-H]-	C21H22O4	VOCGSQHKPZSIKB-FQEVSTJZSA-N	COC1=C(CC=C(C)C)C=C2C(=O)CC(OC2=C1)C3=CC=C(O)C=C3	Phenylpropanoids and polyketides	Flavonoids	Flavans		0.733	23.2861	40.2974	6.39365	12.2639	28.4272	5936.85	5496.26	6157.25	23987.6	16283.5	20827.6	15712.6	17457	28402.4	17478	447.056	785.274	576.062	561.68	223.483	85.5763	663.47	1119.58	305.812	181.923	74.3987	116.307	178.495	29.2565	97.6996	18156.8	6365.6	10299.8	46530.2	45908.7	17406.4	41620.1
NEG_20169	9.227	487.341	Bayogenin	[M-H]-	C30H48O5	RWNHLTKFBKYDOJ-JEERONPWSA-N	C[C@@]12CC[C@@H]3[C@@]([C@H]1CC=C4[C@]2(CC[C@@]5([C@H]4CC(CC5)(C)C)C(=O)O)C)(C[C@@H]([C@@H]([C@@]3(C)CO)O)O)C					0.861	105.589	94.7553	54.9197	1473.1	92.3141	2417.62	1519.31	3128.79	3506.22	4893.92	1985.42	122.05	553.369	174.841	182.176	553640	617042	249406	890488	193724	148649	208168	680221	301674	88218.8	496.886	111.771	88.6685	73.4737	70.4578	1154.29	114.707	396.083	323.811	580.552	1822.96	28.3259
NEG_11606	2.253	359.095	Benzoic acid + 1O, 2MeO, O-Hex	[M-H]-	C15H20O10	CIYLTHWUJCCASO-UHFFFAOYSA-N	COC1=CC(=CC(=C1O)OC)C(=O)OC2OC(CO)C(O)C(O)C2O	Phenylpropanoids and polyketides	Tannins	Hydrolyzable tannins		0.72	1614.53	1048.55	1657.86	544.141	1984.81	35079.8	33824.2	33975.1	47605.2	41978.7	37353.9	73779.3	39902.3	45605.8	36531.8	2891.51	2820.1	3425.97	6826.32	3608.78	1465.24	2294.89	4578.88	1444.13	2284.72	1490.87	2724.48	1275.55	1666.25	2266.57	63671.8	28381.5	42194.1	81248.3	58453.3	35458.3	50636.9
NEG_9019	1.721	315.069	Benzoic acid + 2O, O-Hex	[M-H]-	C13H16O9	CBTFERBMQQAROP-UHFFFAOYSA-N	OCC1OC(OC2=CC=C(O)C(=C2)C(O)=O)C(O)C(O)C1O	Organic oxygen compounds	Organooxygen compounds	Carbohydrates and carbohydrate conjugates		0.808	2081.02	772.984	1001.48	321.451	1752.1	56682.9	45485.3	57490.4	49430.7	49124.3	228707	139686	210024	268514	163699	4765.2	5574.57	1313.2	6470.01	2441.54	1854.03	3798.83	6439.02	2191.92	1549.44	1059.9	1551.12	389.24	370.161	574.833	143231	89823.1	104124	102589	106401	230119	166490
NEG_1294	2.944	151.04	Benzoylformic acid	[M-H]-	C8H6O3	FAQJJMHZNSSFSM-UHFFFAOYSA-N	OC(=O)C(=O)C1=CC=CC=C1	Benzenoids	Benzene and substituted derivatives	Benzoyl derivatives	C02137	0.85	22626.9	21105.3	21059.2	11524.5	19875.3	21355.2	22308.8	24702.2	37138.5	33974.4	25883.6	26135.8	26471.4	24616.8	17416.4	9794.32	9715.48	8362.39	12674.4	7850.79	2990.57	7351.84	11714.6	12315.9	7466.53	6805.72	9257.56	8670.82	4224.94	6581.88	37182.4	23662.4	28311.6	61719.5	63427.7	28367.8	32073.7
NEG_14543	2.543	408.041	Benzyl glucosinolate	[M-H]-	C14H19NO9S2	QQGLQYQXUKHWPX-UHFFFAOYNA-N	O=S(=O)(O)ON=C(SC1OC(CO)C(O)C(O)C1O)CC=2C=CC=CC2					0.851	180.19	50.653	158.995	188.445	176.512	59426.3	42496.5	46141.6	271778	243758	160300	99166.7	124109	167541	79668.7	412.642	779.178	7281.26	492.781	12347.3	324.523	2568.87	1122.9	16393.7	8172.16	213.412	522.934	470.113	60.4461	381.377	59069.9	29751	38618	206083	225430	161499	296842
NEG_18272	3.045	461.131	beta-D-Fructofuranosyl 6-O-(4-hydroxybenzoyl)-alpha-D-glucopyranoside	[M-H]-	C19H26O13	CDTIMEVVBBGLIF-OVUASUNJSA-N	OCC1OC(CO)(OC2OC(COC(=O)C3=CC=C(O)C=C3)C(O)C(O)C2O)C(O)C1O	Organic oxygen compounds	Organooxygen compounds	Carbohydrates and carbohydrate conjugates		0.833	13262.9	12480.8	13955.5	4543.29	13547.8	4450.54	5011.78	4678.61	13510.2	7578.41	11871.6	8105.07	9225.52	12574.5	8744.3	7031.04	6791.11	3764.7	7789.48	4706.63	858.608	7596.13	8973.68	4937.75	1123.45	34341.9	40336.5	39648	30092.2	31701.5	10172.7	7068.95	7425.95	28749.8	24593.3	11675	11962.4
NEG_20124	3.814	487.145	beta-L-fructofuranosyl 6-O-[(2E)-3-(4-hydroxyphenyl)-1-oxo-2-propen-1-yl]-alpha-D-glucopyranoside	[M-H]-	C21H28O13	PQYVXRPPFDHTSV-DUXRPXEISA-N	OC[C@@H]1O[C@](CO)(O[C@H]2O[C@H](COC(=O)\\C=C\\C3=CC=C(O)C=C3)[C@@H](O)[C@H](O)[C@H]2O)[C@H](O)[C@H]1O	Phenylpropanoids and polyketides	Cinnamic acids and derivatives	Hydroxycinnamic acids and derivatives		0.797	359.627	286.187	305.253	84.1152	472.934	19295.6	18892.1	21064.7	33079.3	34560.6	28022.9	23696.4	26062.6	28961.9	40169.9	7566.96	6144.62	6978.27	8244.15	8738.4	2606.17	3835.02	5857.5	8140.65	1042.65	1384.26	1726.08	1799.67	1356.05	1628.24	23782.2	13091.1	17534.4	41695.2	44167.5	46136.5	111613
NEG_17872	10.896	455.338	Betulinic acid	[M-H]-	C30H48O3	QGJZLNKBHJESQX-FZFNOLFKSA-N	CC(=C)C1CCC2(CCC3(C)C(CCC4C5(C)CCC(O)C(C)(C)C5CCC34C)C12)C(O)=O	Lipids and lipid-like molecules	Prenol lipids	Triterpenoids		0.708	364.015	506.597	136.262	174.766	447.725	295729	315843	402219	246529	731407	613877	415241	697593	745069	880754	14346.3	32996.9	5457.96	2605.7	2760.96	6634.15	16119.1	40391.6	9943.95	726.842	233.154	1707.37	200.035	40.292	139.051	771686	302484	413379	1.06173e+06	1.36826e+06	856728	1.00346e+06
NEG_24552	8.786	551.1	Bilobetin	[M-H]-	C31H20O10	IWEIJEPIYMAGTH-UHFFFAOYSA-N	COC1=C(C=C(C=C1)C2=CC(=O)C3=C(O)C=C(O)C=C3O2)C4=C5OC(=CC(=O)C5=C(O)C=C4O)C6=CC=C(O)C=C6	Phenylpropanoids and polyketides	Flavonoids	Biflavonoids and polyflavonoids		0.818	31.758	5149.63	40.7371	109.218	27.8043	1510.69	225.665	242.229	304.326	3023.1	130.806	50.6125	559.263	186.143	84.0071	107.614	78.5534	2993.74	55.6764	3922.46	140.195	206.639	377.396	9596.83	180.004	140.702	186.936	1481.17	98.9191	48.2822	964.525	30850.2	634.046	766	134727	272.273	30.7707
NEG_26911	5.452	593.147	Biorobin	[M-H]-	C27H30O15	RTATXGUCZHCSNG-UHFFFAOYSA-N	CC1OC(OCC2OC(OC3=C(OC4=CC(=CC(=C4C3=O)O)O)C5=CC=C(O)C=C5)C(O)C(O)C2O)C(O)C(O)C1O	Phenylpropanoids and polyketides	Flavonoids	Flavonoid glycosides		0.962	1375.02	5523.08	1201.68	643.833	1218.4	2050.52	1454.45	3784.49	4622.29	2161.84	66519.3	1450.01	2052.77	1097.45	829.7	343474	9.9189e+06	219583	463720	99619.8	99395.9	5.05041e+06	1.09332e+06	365755	206520	15809.9	17842.6	17385	14002.2	12495.4	7447.78	3225.61	4087.55	6413.99	7773.97	11150	846.091
NEG_18839	10.355	469.346	Biosone	[M-C6H8O6-H]-	C30H46O4	MPDGHEJMBKOTSU-WFJWTYAKSA-N	CC1(C)[C@@H](O)CC[C@@]2(C)C1CC[C@]3(C)C2C(=O)C=C4C5C[C@](C)(CC[C@]5(C)CC[C@@]34C)C(O)=O	Lipids and lipid-like molecules	Prenol lipids	Triterpenoids	C02283	0.7	49.242	64.2442	33.708	172.516	44.481	7025.51	5193.28	5828.32	62018.8	51131.4	318.173	27.5836	27.0733	174.809	75.576	15362	29456.2	7619.66	13293.1	5777.69	4244.18	5284.04	6291.14	5285.7	4512	186.191	19.6873	85.5806	30.6039	28.4796	159.918	134.289	140.7	786.052	938.875	54.301	133.157
NEG_16200	3.386	434.062	Butein	[M-H]-	C13H25NO9S3	MEFPHTVXBPLRLX-ZMHPAJMFSA-N	CSCCCCCC(SC1OC(CO)C(O)C(O)C1O)=NO[S](O)(=O)=O	Organic oxygen compounds	Organooxygen compounds	Carbohydrates and carbohydrate conjugates		0.944	272.627	442.647	869.737	137.064	516.627	282844	233686	296462	1.8192e+06	1.50586e+06	179442	158076	179196	245616	455519	11152.4	2463.89	264415	7674.74	404518	39197.3	60555.2	2969.79	539934	196885	135.81	786.751	45.1251	145.882	81.0649	389058	163596	174110	1.12565e+06	1.19347e+06	306315	1.30072e+06
NEG_2550	7.433	193.084	Butylparaben	[M-H]-	C11H14O3	QFOHBWFCKVYLES-UHFFFAOYSA-N	CCCCOC(=O)C1=CC=C(O)C=C1	Benzenoids	Benzene and substituted derivatives	Benzoic acids and derivatives		0.836	31853.8	29964.4	33821.7	23303.3	32311.3	29075.4	35065.6	34323.9	25765.8	23030.6	31831.5	33731.9	35289.9	38817.9	32682.8	27786.5	26110	30873	36164.5	26779.7	34039.9	39748.5	28701.3	46445.1	25272.8	29277.1	31772.3	32162.3	28040.7	30423	36187.7	29401.5	30147.2	33558	31171.5	40729.3	45985.5
NEG_2101	3.47	179.04	Caffeic acid	[M-H]-	C9H8O4	QAIPRVGONGVQAS-DUXPYHPUSA-N	OC(=O)C=CC1=CC=C(O)C(=C1)O	Phenylpropanoids and polyketides	Cinnamic acids and derivatives	Hydroxycinnamic acids and derivatives	C01481	0.841	115693	128219	117362	209216	116343	9922.35	10548.9	11465.9	24946.1	22037.8	2874.19	2356.2	5837.82	2652.97	4521.59	99822.4	97474.1	116449	97859.5	143386	23696.1	119990	122645	78907.4	40830.2	70069	86503	119495	71515.4	66011.5	20626.8	11135.5	9542.88	36672.5	40721.3	7597.94	11412.4
NEG_10563	3.173	341.088	Caffeic acid hexoside	[M-H]-	C15H18O9	WQSDYZZEIBAPIN-UHFFFAOYSA-N	OCC1OC(OC(=O)C=CC2=CC(=C(O)C=C2)O)C(O)C(O)C1O	Phenylpropanoids and polyketides	Cinnamic acids and derivatives	Hydroxycinnamic acids and derivatives		0.805	15397.9	12452.9	16596.4	3122.96	15543.6	15249	14601.3	12925.2	20755.7	25576	24593.7	21706.8	26779	35502.1	28594.9	9098.32	10999.3	8256.56	9078.97	14143.8	1013	7665	13694.6	9825.15	2047.82	2249.62	10011.9	5473.51	2247.39	4244.01	32305.2	15984.9	17892.9	82224	82277.4	36326.2	51591.3
NEG_6859	7.8	283.098	Caffeic acid phenethyl ester	[M-H]-	C17H16O4	SWUARLUWKZWEBQ-VQHVLOKHSA-N	OC1=C(O)C=C(\\C=C\\C(=O)OCCC2=CC=CC=C2)C=C1	Phenylpropanoids and polyketides	Cinnamic acids and derivatives	Hydroxycinnamic acids and derivatives		0.848	7320.34	8430.59	25163.9	10517	8934.8	380.162	161.093	334.005	281.387	75.2998	204.016	195.047	109.897	29.3037	556.684	1207.24	589.081	711.909	759.69	853.321	962.34	4070.64	1437.57	1778.72	1952.61	23656.1	32172.8	31046	28260.7	30599.2	351.771	1118.54	332.257	774.585	357.312	640.756	293.845
NEG_3464	2.303	218.105	Calcium pantothenate	[M-H]-	C9H17NO5.1/2 Ca	FAPWYRCQGJNNSJ-UBKPKTQASA-L	CC(C)(CO)[C@H](C(=O)NCCC(=O)[O-])O.CC(C)(CO)[C@H](C(=O)NCCC(=O)[O-])O.[Ca+2]					0.924	120497	94624.8	76662.5	32996.6	115105	807558	915035	872705	1.82585e+06	1.4951e+06	3.65539e+06	2.89679e+06	3.36996e+06	3.95861e+06	1.91831e+06	291872	499770	176872	251810	116583	22550	421562	457796	294828	47638	48496.6	84788.6	86432.2	46536	40464.2	2.12643e+06	841701	1.54227e+06	6.37687e+06	6.77068e+06	3.13729e+06	2.81323e+06
NEG_6847	7.804	283.069	Calycosin	[M-H]-	C16H12O5	ZZAJQOPSWWVMBI-UHFFFAOYSA-N	COC1=C(O)C=C(C=C1)C2=COC3=CC(=CC=C3C2=O)O	Phenylpropanoids and polyketides	Isoflavonoids	O-methylated isoflavonoids	C01562	0.728	17934.5	21998.9	23991.5	352903	19364.2	5257.9	3944.3	1836.1	54596.2	22373	8545.14	5062.99	3829.62	3882.93	9514.28	8612.96	4549.74	7659.29	3762.29	6446.67	2714.69	11758.9	2329.04	8682.23	59749.3	3123.87	4026.24	3384.15	6082.85	11749.7	6687.34	5548.7	2467.28	5014.39	9944.99	6925.39	4530.02
NEG_34312	4.857	725.188	Camelliaside B	[M-H]-	C32H38O19	LLPRITPJQPQXIR-UHFFFAOYSA-N	CC1C(C(C(C(O1)OCC2C(C(C(C(O2)OC3=C(OC4=CC(=CC(=C4C3=O)O)O)C5=CC=C(C=C5)O)OC6C(C(C(CO6)O)O)O)O)O)O)O)O					0.79	6.09124	100.927	52.8177	76.5142	89.6595	1448.93	1826.06	1430.78	728.706	557.173	3137.15	1928.23	3356.36	4071.8	3532.51	4377.11	10672.4	5824.9	26547.8	1880.98	7242.86	5489.87	10759.8	3777.54	151.689	27.6765	51.7008	50.8039	81.8967	104.703	5908.47	2286.16	2687.23	11436.8	10687.5	7338.73	8523.05
NEG_10482	11.606	339.186	Canrenone	[M-H]-	C22H28O3	UJVLDDZCTMKXJK-AFDHUMPMSA-N	CC12CCC(=O)C=C1C=CC3[C@@H]2CCC4(C)[C@H]3CCC45CCC(=O)O5	Lipids and lipid-like molecules	Steroids and steroid derivatives	Steroid lactones		0.738	40139.1	24644.2	39276.7	15254.6	28030.1	187410	155279	228024	177135	133151	128804	155808	170118	166354	196952	421977	540521	404586	577656	309903	456622	430457	679752	436646	299867	32707	31318.3	36918	29200.2	20004.7	288914	198496	148936	386463	254247	145028	199699
NEG_5883	8.605	269.082	Cardamonin	[M-H]-	C16H14O4	NYSZJNUIVUBQMM-BQYQJAHWSA-N	COC1=C(C(=CC(=C1)O)O)C(=O)\\C=C\\C2=CC=CC=C2	Phenylpropanoids and polyketides	Linear 1,3-diarylpropanoids	Chalcones and dihydrochalcones		0.847	85615.5	113964	2.29323e+06	391686	127648	311.885	254.242	105.797	1226.35	1015.4	176.297	288.623	121.231	115.887	385.573	294.633	327.253	570.909	79.5576	1337.07	202498	4202.27	809.443	627.645	8688.05	1960.88	1947.03	2327.11	1961.66	2591.26	137.151	390.266	349.546	161.106	566.04	413.115	106.923
NEG_9943	9.493	329.171	Carnosol	[M-H]-	C20H26O4	XUSYGBPHQBWGAD-PJSUUKDQSA-N	CC(C)C1=C(O)C(=C2C(=C1)[C@@H]3C[C@H]4C(C)(C)CCC[C@]24C(=O)O3)O	Lipids and lipid-like molecules	Prenol lipids	Terpene lactones	C09069	0.729	76.2036	32.1969	66.5087	115.009	28.3486	3779.68	3944.93	4526.2	20426.9	17416.7	527.185	839.555	931.836	5250.85	2561.26	291.082	144.025	7040.37	164.453	9683.91	411.535	494.596	186.596	7639.76	7533.24	65.6159	78.8361	37.4594	24.9113	34.0797	11286	3931.99	5570.53	26272.9	28783.7	748.206	5162.81
NEG_37788	8.99	811.446	Cauloside C	[M+FA-H]-	C41H66O13	RROGHRHLBLVQSG-UUWFFIQNSA-N	CC1(C)CC[C@@]2(CC[C@]3(C)C(=CC[C@@H]4[C@@]5(C)CC[C@H](O[C@@H]6OC[C@H](O)[C@H](O)[C@H]6O[C@@H]7O[C@H](CO)[C@@H](O)[C@H](O)[C@H]7O)[C@@](C)(CO)[C@@H]5CC[C@@]34C)[C@@H]2C1)C(O)=O	Lipids and lipid-like molecules	Prenol lipids	Triterpenoids		0.725	32.3543	43.3208	14.3915	53.0772	24.7791	110.801	52.3319	81.6143	256.739	230.247	98.0983	23.9299	118.59	131.277	42.3451	9503.69	3304.67	1875.39	10861.5	1983.97	2553.1	1675.97	4539.5	3194.07	85.525	11.3354	11.4447	9.2828	31.5953	19.2881	213.859	65.4604	27.9371	116.77	178.487	20.6669	321.364
NEG_11261	3.271	353.082	Chlorogenic acid	[M-H]-	C16H18O9	CWVRJTMFETXNAD-JUHZACGLSA-N	OC1CC(O)(CC(OC(=O)C=CC2=CC=C(O)C(=C2)O)C1O)C(O)=O	Organic oxygen compounds	Organooxygen compounds	Alcohols and polyols	C00852	0.822	2592.85	2431.52	2615.3	684.119	3037.02	9154.13	5670.3	5863.98	2698.9	4699.39	8642.24	7795.2	8417.37	8728.77	15520.4	24162.9	16468.7	8427.38	3764.44	29684.7	218.065	3665.97	19157.4	8846.66	204.918	1981.95	1949.68	1777.78	1356.77	1536.6	4597.67	1156.95	2075.15	13253.5	6835.98	13159.3	22110
NEG_14530	10.883	407.278	Cholic acid	[M-H]-	C24H40O5	BHQCQFFYRZLCQQ-OELDTZBJSA-N	CC(CCC(O)=O)C1CCC2C3C(O)CC4CC(O)CCC4(C)C3CC(O)C12C	Lipids and lipid-like molecules	Steroids and steroid derivatives	Bile acids, alcohols and derivatives	C00695	0.779	3762.59	5755.91	2817.61	6030.86	5948.01	38439	48105	46619.3	140734	144146	144002	136745	193072	187959	182697	12973.2	3116.46	26218.6	10645.3	28106.9	4892.44	8527.61	2750.02	21130	46938.7	2482.05	6712.07	2536.49	1920.77	4409.6	88519.9	30025.9	43170.3	147930	170810	170718	146796
NEG_5091	7.928	253.058	Chrysin	[M-H]-	C15H10O4	RTIXKCRFFJGDFG-UHFFFAOYSA-N	OC1=CC2=C(C(=C1)O)C(=O)C=C(O2)C3=CC=CC=C3	Phenylpropanoids and polyketides	Flavonoids	Flavones	C10028	0.916	701797	731778	1.38795e+06	1.52307e+07	744589	14016.1	1290.9	4068.06	93838.7	18352.5	4083.47	16350.3	1574.76	637.75	7552.06	19660.6	33961.5	42302.5	27464.1	42396.9	39082.9	115114	30632.2	26387.2	375344	144696	184713	211543	196218	199783	17466.3	20782.7	2377.54	11836.7	16373.7	6308.67	3575.88
NEG_7310	3.155	289.07	Cianidanol	[M-H]-	C15H14O6	PFTAWBLQPZVEMU-DZGCQCFKSA-N	OC1CC2=C(O)C=C(O)C=C2OC1C3=CC(=C(O)C=C3)O	Phenylpropanoids and polyketides	Flavonoids	Flavans	C06562	0.838	1256	1719.91	1628.38	547.74	1262.15	1058.98	497.106	1011.03	813.463	357.142	857.892	421.131	590.76	331.063	1407.73	557427	752699	164035	262488	904633	46422.3	1.66922e+06	2.4227e+06	525754	365895	1107.17	1481.66	518.562	452.522	916.464	2457.6	556.92	1269.82	1434.42	1164.47	1357.16	378.266
NEG_5021	2.417	251.104	Cimetidine	[M-H]-	C10H16N6S	AQIXAKUUQRKLND-UHFFFAOYSA-N	CN=C(NCCSCC1=C(C)[NH]C=N1)NC#N	Organoheterocyclic compounds	Azoles	Imidazoles	C06952	0.82	1125.03	963.052	742.007	558.435	1032.23	15517.2	14349.7	18348.5	54418.6	49457.7	147787	139924	127880	151771	80098.9	29216.6	52615.4	41622.8	33223.9	19235.9	4929.39	43163.1	35112.5	11196.5	5995.65	635.869	786.205	937.292	351.239	752.745	26361.8	9402.78	12874.6	63321.2	68426.4	162624	157809
NEG_2539	3.658	193.051	Cinnamic acid	[M-H]-	C9H8O2	WBYWAXJHAXSJNI-VOTSOKGWSA-N	OC(=O)C=CC1=CC=CC=C1	Phenylpropanoids and polyketides	Cinnamic acids and derivatives	Cinnamic acids	C10438	0.793	448.187	596.383	541.928	551.874	672.537	17228.9	14750.4	16796.9	23277	24621.4	11942.3	10115.6	14132.7	18485.5	24297.2	908.039	2905.28	832.381	3229.55	501.519	300.736	997.102	1184.95	2964.93	3346.85	830.058	1553.88	1515.57	613.466	386.998	18598.5	10723.5	11761.1	28808.7	26863.4	34574.2	61018.9
NEG_8117	11.224	301.216	Communic Acid	[M-H]-	C20H30O2	YGBZFOQXPOGACY-RIYZIHGNSA-N	CC(C=C)=CCC1C(=C)CCC2C1(C)CCCC2(C)C(O)=O	Lipids and lipid-like molecules	Prenol lipids	Diterpenoids		0.794	4447.93	3820.68	5743.02	911.64	5769.79	10794.4	6588.57	10506.9	17062.1	21289.4	2998.3	4414.38	816.326	5154.15	4101.81	5238.24	15767	34165.9	3914.65	14810.9	42604.1	7037.19	2103.79	236210	16477.1	1462.7	4388.56	5568.75	5501.93	1600.56	1.18885e+06	120710	30976.9	214310	90196	3176.33	4674.59
NEG_9787	7.26	327.217	Corchorifatty acid F	[M-H]-	C18H32O5	MKYUCBXUUSZMQB-MKZMYESJSA-N	CCC=CCC(O)C(O)C=CC(O)CCCCCCCC(O)=O	Lipids and lipid-like molecules	Fatty Acyls	Lineolic acids and derivatives		0.912	7031.2	9237.94	7897.42	6761.28	7859.84	2.78565e+06	2.18194e+06	2.23303e+06	8.91183e+06	8.435e+06	2.71421e+07	2.34902e+07	2.4465e+07	2.90508e+07	1.28927e+07	803943	916963	216878	224272	578226	32711.1	364680	469759	215009	202297	6336.61	17359.7	6439.24	5608.87	10444.8	1.17837e+07	5.88461e+06	7.02605e+06	2.97376e+07	2.90338e+07	3.31479e+07	3.96642e+07
NEG_22407	9.988	517.351	Corosolic acid	[M+FA-H]-	C30H48O4	HFGSQOYIOKBQOW-UHFFFAOYNA-N	O=C(O)C12CCC(C)C(C)C2C3=CCC4C5(C)CC(O)C(O)C(C)(C)C5CCC4(C)C3(C)CC1					0.745	12.2366	26.3139	26.7525	43.3253	18.4837	26003.6	23455.9	30077	29617.9	32379.2	14.2492	28.622	17.1006	52.5153	19.4193	188.984	282.361	99.57	235.847	156.237	63.9087	189.835	306.467	142.615	134.332	13.2845	8.01226	13.1307	34.569	32.4694	809.699	282.136	145.498	1635.71	1485.64	71.3367	42.0093
NEG_9612	2.303	325.091	Coumaric acid 4-O-glucoside	[M-H]-	C15H18O8	LJFYQZQUAULRDF-UHFFFAOYSA-N	OCC1OC(OC2=CC=C(C=CC(O)=O)C=C2)C(O)C(O)C1O	Organic oxygen compounds	Organooxygen compounds	Carbohydrates and carbohydrate conjugates		0.772	728.672	458.897	780.513	585.073	695.885	2905.2	2708.48	11254.2	41710.1	48821.8	44364.2	45110.9	44620.5	44912.6	54887.8	1377.21	716.04	4368.83	1712.11	11246.6	127.666	926.756	751.646	11933.6	8254.24	1226.66	1907.03	808.908	676.391	407.185	12969.1	6395.25	7710.23	51489.1	62937.9	59812.4	98601.8
NEG_9616	2.859	325.093	Coumaric acid O-glucoside	[M-H]-	C15H18O8	LJFYQZQUAULRDF-FDGSXQGBSA-N	OCC1OC(OC2=CC=C(C=CC(O)=O)C=C2)C(O)C(O)C1O	Organic oxygen compounds	Organooxygen compounds	Carbohydrates and carbohydrate conjugates		0.843	3454.42	710.455	907.635	405.975	2002.46	310255	266974	353805	1.04862e+06	1.3312e+06	1.04325e+06	1.30535e+06	1.11377e+06	1.15205e+06	890500	9252.98	3720.74	22853.6	8033.27	24579.4	7462.11	6963.77	5875.5	30278.3	38851.6	1056.69	1690.85	1177.66	293.198	143.209	570623	304210	265081	1.43597e+06	1.37185e+06	958362	1.65384e+06
NEG_10351	3.785	337.095	Coumaroyl quinic acid	[M-H]-	C16H18O8	XWRHBGVVCOSNKO-UHFFFAOYSA-N	OC1CC(O)(CC(O)C1OC(=O)C=CC2=CC=C(O)C=C2)C(O)=O	Organic oxygen compounds	Organooxygen compounds	Alcohols and polyols		0.909	1322.74	1909.85	1545.55	799.322	1804.18	9711.24	6986.49	9756.44	45092.4	29897.7	44574.8	36045.2	39880.3	54510.2	45657.7	272837	59775.8	66630.3	18437.1	93004.4	1354.04	14716.2	122928	17075.9	12837.6	1973.31	2105.01	1312.71	1058.72	1351.64	8540.13	8467.75	10122.5	72224.8	82953.4	40841.9	86813.5
NEG_18970	10.686	471.345	Crategolic acid	[M-H]-	C30H48O4	MDZKJHQSJHYOHJ-UHFFFAOYSA-N	CC1(C)CCC2(CCC3(C)C(=CCC4C5(C)CC(O)C(O)C(C)(C)C5CCC34C)C2C1)C(O)=O	Lipids and lipid-like molecules	Prenol lipids	Triterpenoids		0.796	1182.64	538.253	347.792	563.576	64.8689	183577	184941	222005	193207	279298	1532.99	3583.54	3237.81	711.654	446.877	37803.5	90847.1	30744.8	82213.9	43093.3	18004.9	35866.1	175046	93726.3	8392.12	404.032	1248.55	144.911	534.789	2279.22	14717.3	5073.29	5708.22	13612.7	18004	884.083	5830.83
NEG_40325	10.695	887.506	Cy 3-coumSamb-5-Glc	[M-H]-	C41H45O22	JSYDBTWJIIAZPU-NEVABJEQSA-O	OCC1OC(OC2=CC(=CC3=[O+]C(=C(OC4OC(COC(=O)C=CC5=CC=C(O)C=C5)C(O)C(O)C4OC6OCC(O)C(O)C6O)C=C23)C7=CC(=C(O)C=C7)O)O)C(O)C(O)C1O	Phenylpropanoids and polyketides	Flavonoids	Flavonoid glycosides		0.857	45.4283	82.4537	39.1161	68.6126	287.711	235.671	265.225	1035.61	277.974	530.454	544.134	113.193	175.352	174.357	234.725	62801	78551.1	178453	105873	77036.2	57412.7	165389	84890.3	143811	1358.64	64.8137	124.478	19.8408	28.8687	411.622	3290.95	298.837	272.565	3045.33	12768.1	1088.24	1188.47
NEG_7020	10.297	285.04	Cyanidin	[M-2H]-	C15H11O6	VEVZSMAEJFVWIL-UHFFFAOYSA-O	OC1=CC(=C2C=C(O)C(=[O+]C2=C1)C3=CC(=C(O)C=C3)O)O	Phenylpropanoids and polyketides	Flavonoids	Hydroxyflavonoids		0.792	8993.58	23130.2	12194.6	21501.7	9534.81	14635.4	18299.4	16046.4	77728.8	58136.5	81988.8	10608.3	43440.3	15212.9	29249.8	239185	446643	174209	31056.2	570971	8832.3	476687	237066	141688	128669	45898.1	19188.4	11274.5	7957.75	9305.61	44217	21059.1	55083.2	35972.3	75136.3	51468.6	12583.9
NEG_35615	6.323	755.2	Cyanidin 3-(2G-glucosylrutinoside)	[M-2H]-	C33H41O20	MSUVUDCULKNUJL-UHFFFAOYNA-O	OC=1C=C(O)C=2C=C(OC3OC(COC4OC(C)C(O)C(O)C4O)C(O)C(O)C3OC5OC(CO)C(O)C(O)C5O)C(=[O+]C2C1)C=6C=CC(O)=C(O)C6					0.789	28.1616	126.027	76.0181	42.6345	62.7356	185.895	52.1269	181.35	0	79.9115	168.578	60.6422	193.388	204.278	185.651	1233.44	359.818	797.032	423.448	290.41	187.802	256.074	196.455	21020.3	1452.64	89.3539	107.838	238.53	33.6209	80.3756	59.3912	123.257	340.916	530.294	670.45	184.79	57.9517
NEG_17241	3.862	447.092	Cyanidin 3-O-galactoside	[M-2H]-	[C21H21O11]+	RKWHWFONKJEUEF-WVXKDWSHSA-O	OCC1OC(OC2=CC3=C(C=C(O)C=C3O)[O+]=C2C4=CC(=C(O)C=C4)O)C(O)C(O)C1O	Phenylpropanoids and polyketides	Flavonoids	Flavonoid glycosides	C08647	0.731	206.349	240.803	162.253	92.4849	236.195	7247.75	7657.95	8118.54	6123.62	6663.08	15073.4	10171.9	13701.7	14295.4	11544.7	515.99	2338.78	703.557	1097.85	2548.06	174.946	2580.68	4946.92	462.073	449.995	700.502	358.8	228	199.988	258.675	8016.12	5061.4	7622.44	12494.4	14976.5	19226.8	17253.4
NEG_17236	5.361	447.091	Cyanidin 3-O-glucoside	[M-2H]-	[C21H21O11]+	RKWHWFONKJEUEF-GQUPQBGVSA-O	OC[C@H]1O[C@@H](OC2=CC3=C(C=C(O)C=C3O)[O+]=C2C4=CC(=C(O)C=C4)O)[C@H](O)[C@@H](O)[C@@H]1O	Phenylpropanoids and polyketides	Flavonoids	Flavonoid glycosides		0.893	8.908	479.358	6.51815	2.64663	5.41642	129.187	22.2714	23.2876	3.76049	5.11406	99.4786	26076.4	75511.4	56295.2	24.3661	204.508	883.461	330.525	13778.6	1039.55	11.2685	606.947	95853.8	201.626	27.4141	74.1438	175.811	730.847	28.9454	15.3602	34834.8	104.325	3622.62	146.978	382.454	33840.8	28.8638
NEG_840	2.441	134.047	Cyclic AMP	[M-H]-	C10H12N5O6P	IVOMOUWHDPKRLL-KQYNXXCUSA-N	NC1=NC=NC2=C1N=C[N]2C3OC4CO[P](O)(=O)OC4C3O	Nucleosides, nucleotides, and analogues	Purine nucleotides	Cyclic purine nucleotides	C00575	0.754	202537	208011	208680	126079	231175	670238	423446	507087	614804	587281	843833	909222	850739	960879	943865	2.06028e+06	1.9313e+06	1.69681e+06	2.0279e+06	1.50361e+06	1.22072e+06	2.39576e+06	2.38042e+06	2.08928e+06	1.12932e+06	178860	224041	192145	172053	157632	750308	959054	653567	941322	890110	868202	1.06012e+06
NEG_2107	0.862	179.055	D-Glucose	[M-H]-	C6H12O6	WQZGKKKJIJFFOK-GASJEMHNSA-N	OC[C@H]1OC(O)[C@H](O)[C@@H](O)[C@@H]1O	Organic oxygen compounds	Organooxygen compounds	Carbohydrates and carbohydrate conjugates	C00221	0.923	9.52678e+07	9.38663e+07	9.92139e+07	7.83189e+07	9.95093e+07	1.60442e+07	1.66278e+07	1.74709e+07	2.0316e+07	1.93058e+07	2.51803e+07	2.4216e+07	2.52002e+07	2.90159e+07	3.09366e+07	3.58775e+07	3.19398e+07	2.61355e+07	3.32047e+07	2.94508e+07	2.0126e+07	3.01722e+07	3.18347e+07	3.5739e+07	2.60718e+07	7.97011e+07	8.62218e+07	8.27019e+07	7.69888e+07	7.19038e+07	2.74075e+07	1.91305e+07	2.13983e+07	3.74247e+07	3.73834e+07	3.07666e+07	3.56236e+07
NEG_2108	2.265	179.055	D-Psicose	[M-H]-	C6H12O6	LKDRXBCSQODPBY-JDJSBBGDSA-N	OCC1(O)OC[C@@H](O)[C@@H](O)[C@H]1O	Organic oxygen compounds	Organooxygen compounds	Carbohydrates and carbohydrate conjugates		0.728	686828	724338	624334	268313	652480	29869.8	26035.7	31296.5	49307.8	76131.1	109901	109634	99704.4	64289.5	66009.1	151997	211496	54440.1	133732	38936.4	34158.1	188496	161002	140226	33853.1	438499	469157	468252	324869	308369	105158	53122.2	52833.1	143537	127023	78587.9	127304
NEG_7923	11.002	299.201	Dehydroabietic acid	[M-H]-		NFWKVWVWBFBAOV-UHFFFAOYSA-N	CC(C)C1=CC2=C(C=C1)C3(C)CCCC(C)(C3CC2)C(O)=O	Lipids and lipid-like molecules	Prenol lipids	Diterpenoids		0.833	13954.3	15228.7	9531.56	9607.38	14624	23213.5	24665.2	31404.1	152137	44052.2	13717.6	16330.9	13399	14829.1	16443.4	22527.1	70898.2	28242.7	19266.8	19194.8	25724.2	18516.8	10573.8	27609.3	27131.5	13192.1	13543.8	8812.58	7358.64	8748.05	388951	32865.2	66647	468727	387545	16249	20564.3
NEG_14882	11.181	413.315	delta(4)-Dafachronic acid	[M-H]-	C27H42O3	PSXQJZDFWDKBIP-NNWQCNCGSA-N	C[C@H](CCCC(C)C(O)=O)[C@H]1CC[C@H]2[C@@H]3CCC4=CC(=O)CC[C@]4(C)[C@H]3CC[C@]12C	Lipids and lipid-like molecules	Steroids and steroid derivatives	Bile acids, alcohols and derivatives		0.769	342.018	1320.06	271.062	73.8262	176.162	36877.3	32124.9	42509.7	74756.6	88681.7	25432.4	22475.7	24668.2	43141.6	25238.5	900.545	666.716	2808.4	2197.69	1718.84	665.582	995.361	809.06	3049.24	1136.34	446.396	236.532	90.5977	181.329	175.114	28523	14988	16208.4	35145.9	55518.7	35019.2	39819.5
NEG_8865	11.373	313.216	delta9-Tetrahydrocannabinol	[M-H]-	C21H30O2	CYQFCXCEBYINGO-UHFFFAOYSA-N	CCCCCC1=CC2=C(C3C=C(C)CCC3C(C)(C)O2)C(=C1)O	Organoheterocyclic compounds	Benzopyrans	1-benzopyrans		0.725	607.582	82.8778	1201.64	116.904	376.553	274.277	56.4252	91.1429	3241.72	51.8231	123.561	99.4004	57.1793	152.229	649.654	4048.32	6052.5	35746.8	10522.7	32535.6	1608.13	34767.5	14134.5	12626.8	19085	14168.3	22270.1	36950.9	25311.6	8931.23	60.8357	1968.75	161.536	1232.57	103.52	351.709	205.065
NEG_7851	6.231	299.018	Demethylwedelolactone	[M-H]-	C15H8O7	LUTYTNLPIUCKBJ-UHFFFAOYSA-N	C1=C(C=C2C(=C1O)C3=C(C4=CC(=C(C=C4O3)O)O)C(=O)O2)O					0.859	11060.4	25462.5	2105.27	12634.6	1607.04	6074.03	9204.15	9814.07	24651.6	27432.2	206338	11379.1	41759.6	37192.6	67397.5	1.81098e+06	4.00006e+06	522537	1.45922e+06	2.73188e+06	672737	4.78307e+06	5.42059e+06	1.42198e+06	1.12482e+06	39618	27646.2	16409.1	3372.44	11781	72760.3	7412.1	102448	65555.4	42212.9	371868	12414.1
NEG_13666	10.177	391.284	Deoxycholic acid	[M-H]-	C24H40O4	KXGVEGMKQFWNSR-LLQZFEROSA-N	CC(CCC(O)=O)C1CCC2C3CCC4CC(O)CCC4(C)C3CC(O)C12C	Lipids and lipid-like molecules	Steroids and steroid derivatives	Bile acids, alcohols and derivatives	C04483	0.86	26332.8	314.086	1017.19	577.422	1262.33	20206.7	13299.3	14316.4	211612	136343	11275.7	17903.6	17269.2	10332.2	35737.1	3494.4	1966.36	1619.84	4560.54	2211.82	1064.42	1837.62	4364.8	1612.6	25160.3	734.99	1163.37	105.25	330.353	2366.43	25174.2	18585.8	8157.58	51830.8	39633.8	17369.1	20946.2
NEG_6341	8.812	277.145	Dibutyl phthalate	[M-H]-	C16H22O4	DOIRQSBPFJWKBE-UHFFFAOYSA-N	CCCCOC(=O)C1=CC=CC=C1C(=O)OCCCC	Benzenoids	Benzene and substituted derivatives	Benzoic acids and derivatives	C14214	0.734	9905.68	10332.3	10173.5	9608.75	10643	12286.7	14743.2	13767	18016.5	16939.6	12320.6	14132.4	14604.4	16255.6	14315.8	13820.7	13047.3	14716.6	15095.7	15150.9	11824.6	15529.8	12900.3	23489.5	14623.6	10223.6	10180.6	10549.3	9654.51	11915.2	15835.1	11409.7	13425.7	19727.4	16934.4	18574.9	21733.2
NEG_16378	5.212	436.218	Dicoumaroyl Spermidine	[M-H]-	C25H31N3O4	QYBCBMVQSCJMSA-UHFFFAOYSA-N	OC1=CC=C(C=CC(=O)NCCCCNCCCNC(=O)C=CC2=CC=C(O)C=C2)C=C1	Benzenoids	Benzene and substituted derivatives	Styrenes		0.762	773050	1.64131e+06	326138	154934	1.10731e+06	4.63973e+06	4.63187e+06	4.92005e+06	252407	487591	1.18316e+07	1.00848e+07	6.93583e+06	6.34995e+06	1.54655e+07	1.12147e+06	370496	1.25289e+07	554015	5.82684e+06	2.43491e+06	2.02863e+06	380162	5.91225e+06	403456	697773	830881	587079	296891	2.4213e+06	7.573e+06	2.90192e+06	4.18504e+06	1.17604e+07	1.73114e+07	9.18768e+06	1.13232e+07
NEG_3655	6.219	221.081	Diethyl phthalate	[M-H]-	C12H14O4	FLKPEMZONWLCSK-UHFFFAOYSA-N	CCOC(=O)C1=CC=CC=C1C(=O)OCC	Benzenoids	Benzene and substituted derivatives	Benzoic acids and derivatives	C14175	0.769	9159.03	6348.55	5932.61	4477.21	6204.97	5774.16	6090.28	5782.86	13110.1	13413.3	2908.37	9353.24	5690.75	5771.53	5183.42	2577.4	2521.81	4378.78	3052.37	3427.04	10148	5024.01	2953.99	7577.44	2247.31	4982.43	7134.25	6312.92	4643.96	7141.13	23266.4	9348.75	10643.3	61271.4	54246.8	6340.08	6939.82
NEG_4342	10.024	235.17	Dihydroartemisinic acid	[M-H]-	C15H24O2	JYGAZEJXUVDYHI-DGTMBMJNSA-N	C[C@@H]1CC[C@H]([C@@H]2[C@H]1CCC(=C2)C)[C@@H](C)C(=O)O					0.81	6952.2	7283.8	7992.33	5828.95	6481.47	73601.2	75711.4	84077.8	278907	265095	34782.9	33000.9	31971.1	32309	18861.6	116887	90114.5	2.53804e+06	101187	1.10247e+06	99356.8	293866	75042.2	840962	365175	2784.64	3398.57	3031.61	3955.6	3856.56	174133	72840.4	90132.9	422538	406421	45570.4	37545.3
NEG_9312	3.708	319.047	Dihydromyricetin	[M-H]-	C15H12O8	KJXSIXMJHKAJOD-LSDHHAIUSA-N	O[C@@H]1[C@H](OC2=CC(=CC(=C2C1=O)O)O)C3=CC(=C(O)C(=C3)O)O	Phenylpropanoids and polyketides	Flavonoids	Flavans		0.799	495.149	727.094	131.775	35.6407	262.581	930.96	906.744	712.089	252.251	242.109	1249.44	560.655	993.687	734.316	596.862	54266.7	27514.3	4956.3	14493.3	32899.4	3843.85	31869.1	31871.4	22373.4	6009.07	303.469	531.792	1078.95	301.924	112.857	2269.01	917.934	1702.62	1140.24	2247.35	1039.45	861.932
NEG_8188	4.555	303.05	Dihydroquercetin	[M-H]-	C15H12O7	CXQWRCVTCMQVQX-UHFFFAOYSA-N	OC1C(OC2=CC(=CC(=C2C1=O)O)O)C3=CC(=C(O)C=C3)O	Phenylpropanoids and polyketides	Flavonoids	Flavans		0.98	125050	329488	63023.7	153390	69180.8	44415.8	85853.8	125854	270950	193197	1.11745e+06	42962.8	401535	102768	242021	5.94761e+07	7.84916e+07	1.13194e+07	3.1838e+07	7.38405e+07	1.78081e+07	1.3449e+08	1.12457e+08	4.33798e+07	3.28139e+07	1.82787e+06	819481	332243	194256	291318	370050	62930.1	458015	150013	337982	1.8224e+06	49348
NEG_11542	10.283	357.261	Dinoprost	[M-H]1-	C20H34O5	PXGPLTODNUVGFL-YNNPMVKQSA-N	CCCCC[C@H](O)\\C=C\\[C@H]1[C@H](O)C[C@H](O)[C@@H]1C\\C=C/CCCC(O)=O	Lipids and lipid-like molecules	Fatty Acyls	Eicosanoids		0.712	494.009	1045.65	518.341	376.754	1250.88	9520.31	11185.1	9816.06	44620.6	44099	14820.4	12051.1	12986.4	20792.6	21762.7	2402.84	888.057	6177.93	2739.01	4968.09	498.914	1160.34	1143.19	1572.53	489.911	183.426	1320.76	356.291	221.176	995.864	18757.3	8414.84	9099.04	40041.3	52494	17884.3	25588.7
NEG_27729	5.954	607.16	Diosmetin-7-O-rutinoside	[M-H]-	C28H32O15	GZSOSUNBTXMUFQ-UHFFFAOYSA-N	COC1=CC=C(C=C1O)C2=CC(=O)C3=C(O2)C=C(OC4OC(COC5OC(C)C(O)C(O)C5O)C(O)C(O)C4O)C=C3O	Phenylpropanoids and polyketides	Flavonoids	Flavonoid glycosides	C10039	0.769	50.9817	20.7305	17.1404	23.6639	28.2607	103.452	67.971	112.107	97.3148	0	65.1043	86.9863	0	0	0	10180.5	13810	5432.12	18833.8	1180.1	3046.14	3655.99	7942.15	6493.78	245.661	28.9357	49.1041	115.338	24.1048	157.32	126.045	97.7074	59.9558	299.31	162.372	83.2617	88.1994
NEG_32538	11.424	690.512	Dipalmitoyl phosphoethanolamine	[M-H]-	C37H74NO8P	SLKDGVPOSSLUAI-UHFFFAOYSA-N	CCCCCCCCCCCCCCCC(=O)OCC(CO[P](O)(=O)OCCN)OC(=O)CCCCCCCCCCCCCCC	Lipids and lipid-like molecules	Glycerophospholipids	Glycerophosphoethanolamines		0.712	3080.08	8568.31	18.0895	1211.09	4415.19	127.304	1044.71	5117.63	909.04	8269.55	107.141	4.76746	360.836	4919.85	0	92241.3	655.816	33752.6	3955.93	66572.6	8.43875	1422.13	0	2570.56	57.4977	126.636	18557.8	80.0224	118.914	7644.9	224.05	72.3408	12046.5	33.1716	16861.2	346.896	2518.1
NEG_34175	12.462	721.504	Dipalmitoylphosphatidylglycerol	[M-H]-	C38H75O10P	BIABMEZBCHDPBV-UHFFFAOYSA-N	CCCCCCCCCCCCCCCC(=O)OCC(CO[P](O)(=O)OCC(O)CO)OC(=O)CCCCCCCCCCCCCCC	Lipids and lipid-like molecules	Glycerophospholipids	Glycerophosphoglycerols		0.928	116247	446329	1902.56	216269	134504	146140	229331	127089	66492.4	172005	543887	2707.99	259567	324792	5398.16	678837	574443	398520	282631	755022	3728.65	634666	16972.9	163582	11618.9	402998	385029	5271.29	9622.03	903004	377595	6635.2	474173	7044.05	450968	297410	232768
NEG_10506	12.609	339.323	Docosanoic acid	[M-H]-	C22H44O2	UKMSUNONTOPOIO-UHFFFAOYSA-N	CCCCCCCCCCCCCCCCCCCCCC(O)=O	Lipids and lipid-like molecules	Fatty Acyls	Fatty acids and conjugates	C08281	0.743	448.722	996.037	2785.48	35.4337	504.264	1586.91	572.964	1007.59	246.101	307.708	3973.06	1846.19	1270.26	2746.06	2013.29	49329.8	49818.7	18683.5	30834.6	19304.4	14993.5	77372.8	147536	27051.9	15637.3	669.253	1409.41	4707.51	2730.54	939.387	1947.6	3303.48	3503.71	10062.4	8648.36	7559.94	1855.52
NEG_9648	10.517	325.183	Dodecylbenzenesulfonic acid	[M-H]-	C18H30O3S	KWXICGTUELOLSQ-UHFFFAOYSA-N	CCCCCCCCCCCCC1=CC=C(C=C1)[S](O)(=O)=O	Benzenoids	Benzene and substituted derivatives	Benzenesulfonic acids and derivatives		0.928	215457	241404	216299	203393	241715	702263	602856	571760	2.08572e+06	1.99055e+06	336546	270335	276109	568481	482737	540391	404621	385359	457904	322428	139652	370636	401908	608453	326121	199213	379643	181915	208433	290637	2.31028e+06	1.03466e+06	1.62283e+06	4.78421e+06	5.32881e+06	348076	434247
NEG_5641	5.81	263.124	Dormin	[M-H]-	C15H20O4	JLIDBLDQVAYHNE-LXGGSRJLSA-N	CC(C=CC1(O)C(=CC(=O)CC1(C)C)C)=CC(O)=O	Lipids and lipid-like molecules	Prenol lipids	Sesquiterpenoids		0.896	114025	139377	100901	100472	115014	3577.13	1917.29	2161.25	7934.43	7886.08	1866.89	6486.6	2167.6	2742.41	1269.42	243431	430780	44474.1	116888	108714	49717.4	350365	260572	88794.6	100775	121275	125937	114690	100956	132021	4739.77	3148.9	2500.95	12808.1	13563.9	16500.1	26248.7
NEG_24862	10.858	555.284	Dronedarone	[M-H]-	C31H44N2O5S	ZQTNQVWKHCQYLQ-UHFFFAOYSA-N	CCCCN(CCCC)CCCOC1=CC=C(C=C1)C(=O)C2=C(CCCC)OC3=C2C=C(N[S](C)(=O)=O)C=C3	Organic oxygen compounds	Organooxygen compounds	Carbonyl compounds		0.764	405.972	456.444	195.825	112.57	277.489	5740.49	6656.83	9316.69	5989.35	11183.2	5353.38	5943.12	3171.1	4375.71	2842.29	114458	119855	43140.1	99167.2	74091.7	25029.7	160956	212596	51280.4	5897.45	338.677	869.524	445.142	339.135	267.792	9221.61	2531.91	4139.03	14337.8	15162.6	8294.24	12850.1
NEG_18980	12.19	471.355	Echinocystic acid	[M-H]-	C30H48O4	YKOPWPOFWMYZJZ-RQDPUMMDSA-N	C[C@]12CC[C@@H](C([C@@H]1CC[C@@]3([C@@H]2CC=C4[C@]3(C[C@H]([C@@]5([C@@H]4CC(CC5)(C)C)C(=O)O)O)C)C)(C)C)O					0.812	2389.41	1329.29	231.661	1112.85	221.252	57658.5	46555.7	49844.2	63908.3	90169.7	1170.3	895.367	367.448	227.852	496.118	37700.9	30895.2	53765.3	56606.2	11719.5	16838	12939.7	42630.6	18634.2	5560.09	706.133	1145.88	268.267	502.351	1232.83	1627.82	2185.06	1876.81	3992.32	4033.59	459.807	819.135
NEG_29440	11.234	633.395	Echinocystic acid-3-O-glucoside	[M-H]-	C36H58O9	WYDPEADEZMZKNM-UHFFFAOYNA-N	O=C(O)C12CCC(C)(C)CC2C3=CCC4C5(C)CCC(OC6OC(CO)C(O)C(O)C6O)C(C)(C)C5CCC4(C)C3(C)CC1O					0.818	1778.36	3195.87	208.281	524.192	971.989	692020	622917	903976	24339.4	146379	301510	322868	207169	345691	299341	706.148	121.339	833.841	1405.2	468.637	145.734	288.814	303.956	1652.56	175.054	87.1242	3143.76	241.252	315.532	752.557	1.347e+06	630737	834343	2.10949e+06	2.10341e+06	306346	410365
NEG_8005	13.018	300.998	Ellagic acid	[M-H]-	C14H6O8	AFSDNFLWKVMVRB-UHFFFAOYSA-N	OC1=CC2=C3C(=C1O)OC(=O)C4=CC(=C(O)C(=C34)OC2=O)O	Phenylpropanoids and polyketides	Tannins	Hydrolyzable tannins	C10788	0.792	101435	24604.2	189432	25937.5	96542.3	61589.5	48424.7	54385.6	10149.6	10953.8	80134.3	55971.1	56671.6	40972.4	108322	37243.6	40776.5	31056.1	16478.9	12689.2	94558.8	34672.2	46329.1	22715	5961.06	82360.8	132125	201997	100011	13591.8	28969.5	38685.5	52314	25093.5	28119.1	125637	50695.1
NEG_7501	9.038	293.172	Embelin	[M-H]-	C17H26O4	IRSFLDGTOHBADP-UHFFFAOYSA-N	CCCCCCCCCCCC1=C(O)C(=O)C=C(O)C1=O	Organic oxygen compounds	Organooxygen compounds	Carbonyl compounds		0.713	3435.53	1641.67	2599.19	1778.91	2865.13	6892.74	3695.26	3270.77	5882.62	9077.16	1948.86	2798.97	11184.3	11106.5	12235.6	19456.7	20535.8	18380.8	30158.7	12204.3	10804	16084.3	26322.8	17680.5	9205.49	788.69	850.274	634.433	486.004	479.397	14803	5362.69	788.525	27888.3	33769.3	10845.8	12874.6
NEG_15948	5.315	431.101	Emodin-8-beta-D-glucoside	[M-H]-	C21H20O10	HSWIRQIYASIOBE-UHFFFAOYSA-N	CC1=CC(=C2C(=O)C3=C(C=C(O)C=C3OC4OC(CO)C(O)C(O)C4O)C(=O)C2=C1)O	Benzenoids	Anthracenes	Anthraquinones		0.755	1567.39	1918.17	1990.61	653.329	1447.06	2589.4	2695.72	3674.47	5456.35	6564.55	7212.95	7411.81	6856.84	8572.31	4411.9	18658.4	19988.9	16625.6	18997	22232.1	9109.31	45326.2	35073	23077.3	8545.94	2040.55	2826.17	3394.23	2923.91	2980.84	9972.67	3971.25	5364.98	14608	18894	7733.84	14440.3
NEG_18828	11.572	469.325	Enoxolone	[M-H]-	C30H46O4	MPDGHEJMBKOTSU-YKLVYJNSSA-N	CC1(C)[C@@H](O)CC[C@@]2(C)[C@H]1CC[C@]3(C)[C@@H]2C(=O)C=C4[C@@H]5C[C@](C)(CC[C@]5(C)CC[C@@]34C)C(O)=O	Lipids and lipid-like molecules	Prenol lipids	Triterpenoids		0.753	872.886	196.815	590.257	160.72	256.369	119914	93245.8	138279	36087.1	61246	1250.31	1146.23	1524.88	1266.62	1944.03	746.946	29787.7	1605.91	869.724	1647.34	1886.08	4187.02	7399.64	2667.4	2874.84	491.609	945.536	589.107	1119	841.698	4984.95	4604.71	2161.22	13504.4	7808	521.04	392.674
NEG_7194	5.733	287.058	Eriodictyol	[M-H]-	C15H12O6	SBHXYTNGIZCORC-ZDUSSCGKSA-N	OC1=CC2=C(C(=O)C[C@H](O2)C3=CC(=C(O)C=C3)O)C(=C1)O	Phenylpropanoids and polyketides	Flavonoids	Flavans	C05631	0.918	15360.9	35297.4	9183.23	10807.7	8335.81	45791.2	32435.2	52768.5	103551	95243.8	115248	101118	76234.3	92573.6	37835.8	379409	1.07028e+06	100522	270628	710702	105796	1.09949e+06	1.27628e+06	396651	236323	37414.9	27121.9	21449.7	14090.5	15394.4	654404	335891	430760	1.32917e+06	1.18952e+06	65585.6	33909.7
NEG_17397	5.109	449.104	Eriodictyol-7-O-glucoside	[M-H]-	C21H22O11	RAFHNDRXYHOLSH-SFTVRKLSSA-N	OCC1OC(OC2=CC3=C(C(=O)CC(O3)C4=CC(=C(O)C=C4)O)C(=C2)O)C(O)C(O)C1O	Phenylpropanoids and polyketides	Flavonoids	Flavonoid glycosides		0.858	240.92	517.929	615.271	54.238	221.691	10936.2	6712.58	9280.83	10883.5	13063.8	31481.4	25983	19338.2	32840.1	29936.2	4907.66	6572.99	706.512	984.881	1457.42	175.51	4811.61	13738.1	825.478	173.779	245.183	594.539	436.684	446.478	283.503	40614.3	15442	15684.4	89008.4	115917	30453.4	26578.8
NEG_34701	11.243	734.468	Erythromycin	[M+FA-H]-	C37H67NO13	ULGZDMOVFRHVEP-RWJQBGPGSA-N	CC[C@H]1OC(=O)[C@H](C)[C@@H](O[C@H]2C[C@@](C)(OC)[C@@H](O)[C@H](C)O2)[C@H](C)[C@@H](O[C@@H]3O[C@H](C)C[C@@H]([C@H]3O)N(C)C)[C@](C)(O)C[C@@H](C)C(=O)[C@H](C)[C@@H](O)[C@]1(C)O	Organic oxygen compounds	Organooxygen compounds	Carbohydrates and carbohydrate conjugates	C01912	0.795	18159.9	38556	896.732	75964.9	17883.3	12545.5	12837.8	21919.4	2881.51	3626.32	1644.64	2404.63	4133.04	21323.8	1538.06	37383.8	1695.38	21597.7	19158.3	14009.6	678.753	5491.77	737.28	42656.2	1280.24	6404.7	22988.3	1027.38	1605.11	72136	37445.6	1371.23	16281.9	7166.97	32668.8	1101.24	21254.7
NEG_2023	3.663	177.018	Esculetin	[M-H]-	C9H6O4	ILEDWLMCKZNDJK-UHFFFAOYSA-N	OC1=CC2=C(C=CC(=O)O2)C=C1O	Phenylpropanoids and polyketides	Coumarins and derivatives	Hydroxycoumarins	C09263	0.895	58072.5	54711.5	62209.3	30163.7	54373.2	15769.7	19468.7	17020.1	35181.5	30765.1	10712.7	7920.88	12255.2	14320.9	11916.2	144515	112178	156179	162428	87957.1	26707.4	81607.8	119071	108220	58263.2	45901.9	60617.7	42947.7	40289.2	34645.7	37826.3	17015.5	22300.6	73207.8	67321.5	16594.6	24124.6
NEG_10458	0.792	339.074	Esculin	[M-H]-	C15H16O9	XHCADAYNFIFUHF-TVKJYDDYSA-N	OCC1OC(OC2=C(O)C=C3OC(=O)C=CC3=C2)C(O)C(O)C1O	Phenylpropanoids and polyketides	Coumarins and derivatives	Coumarin glycosides		0.702	20331.2	21175.6	18337.5	18170	18895.5	21777.5	33885.9	28204.9	37176.9	15717.5	119281	118692	97838	159422	61561.4	6190.43	9402.9	5233.13	8407.52	5225.19	8834.75	7184.12	7236.91	4565.89	3348.82	25996.5	25964.5	24700.9	23647.2	21274.5	50583.9	37987.4	28830.9	20906	21968.9	146101	35974.8
NEG_10701	8.38	343.092	Eupatilin	[M-H]-	C18H16O7	DRRWBCNQOKKKOL-UHFFFAOYSA-N	COC1=C(OC)C=C(C=C1)C2=CC(=O)C3=C(O)C(=C(O)C=C3O2)OC	Phenylpropanoids and polyketides	Flavonoids	O-methylated flavonoids	C10040	0.906	6194.32	642.085	675.267	17393.6	224.281	234013	248283	262430	591499	532840	217.936	1311.34	575.193	360.967	298.844	742.765	1714.92	895.464	6137.98	3087.25	284.257	529.15	659.683	5835.74	2881.16	1305.77	4625.67	489.872	5047.84	19275	9429.74	6427.1	4021.56	17504.7	17434.2	232.227	606.122
NEG_20162	8.669	487.336	Euscaphic acid	[M-H]-		OXVUXGFZHDKYLS-QUFHAEKXSA-N	C[C@@H]1CC[C@@]2(CC[C@]3(C)C(=CC[C@@H]4[C@@]5(C)C[C@@H](O)[C@@H](O)C(C)(C)[C@@H]5CC[C@@]34C)[C@@H]2[C@]1(C)O)C(O)=O	Lipids and lipid-like molecules	Prenol lipids	Triterpenoids		0.887	9.47492	5.35525	37.5719	165.325	16.879	179.539	45.3503	53.1254	2944.79	1986.56	60.7256	10.7996	32.0077	68.7943	47.623	23958.9	32531.3	5405.21	16987.6	9475.51	4640.31	14443.2	20241	5600.86	833.953	6.09481	15.5186	12.3226	7.2667	24.8955	15.6841	36.2693	22.6743	62.3486	105.974	31.3989	18.4966
NEG_6067	11.044	271.229	FA 16:0;2O	[M-H]-	C16H32O3	JGHSBPIZNUXPLA-UHFFFAOYSA-N	O=C(O)C(O)CCCCCCCCCCCCCC	Lipids and lipid-like molecules	Fatty Acyls	Fatty acids and conjugates		0.82	178441	358145	67063	150546	171025	917891	1.10106e+06	1.24748e+06	2.32591e+06	2.25691e+06	2.66991e+06	1.73359e+06	2.69646e+06	2.2936e+06	1.44444e+06	2.49589e+06	1.9764e+06	1.27581e+06	2.77598e+06	954405	403334	1.26883e+06	1.61696e+06	972657	428850	166961	215685	99632.9	65444.6	176770	4.46114e+06	1.32311e+06	2.09133e+06	7.0023e+06	8.04077e+06	1.55041e+06	1.32574e+06
NEG_8871	9.395	313.237	FA 18:1;2O	[M-H]-	C18H34O4	IPRLELFMTNDNMN-UHFFFAOYSA-N	O=C(O)CCCCCC(O)C=CC(O)CCCCCCCC	Lipids and lipid-like molecules	Fatty Acyls	Fatty acids and conjugates		0.787	2342.13	1915.69	1896	1544.79	2281.41	15955.1	15617.3	14961.5	66422	55687.2	24295.5	22844.6	22570.3	27044.8	19166.1	108001	282730	42748.4	137140	70041.8	31971.3	124458	180260	46353.4	32615.1	1293.97	1784.59	3434.15	2272.69	1836.15	34745.3	15556.2	20989.6	61397.8	66270.5	30525.1	32046
NEG_9963	7.641	329.233	FA 18:1;3O	[M-H]-	C18H34O5	LGADJSRSYLFTSG-UHFFFAOYSA-N	O=C(O)CCCC(O)CCC(O)C=CCC(O)CCCCCC	Lipids and lipid-like molecules	Fatty Acyls	Fatty acids and conjugates		0.947	22158.8	28016.1	16849.7	14654.4	20576.8	399235	281337	268207	1.03072e+06	997395	3.36324e+06	2.94709e+06	3.3947e+06	3.82538e+06	1.7154e+06	3.02115e+06	1.97015e+06	150205	484264	1.69327e+06	74336.5	1.30294e+06	1.98307e+06	508883	396543	23695	32674.4	27230.9	25072.4	22287.4	1.29748e+06	587494	739256	3.70494e+06	3.71481e+06	4.80984e+06	5.51672e+06
NEG_7623	9.727	295.226	FA 18:2;O	[M-H]-	C18H32O3	UKRXAPMQXXXXTD-UHFFFAOYSA-N	O=C(O)CCCCCCC(O)C=CCC=CCCCCC	Lipids and lipid-like molecules	Fatty Acyls	Fatty acids and conjugates		0.895	2210.88	3015.68	3155.87	2249.47	2537.49	118256	139542	140171	269371	347784	80857.8	72804.1	80619.8	80816.3	47138.7	72964.1	81086.1	234328	125327	207889	36778.4	96476.2	89653.4	207661	84854.1	1997.96	3579.56	2208.02	2372.88	2542.55	219825	94517.3	120234	534800	485949	122816	101653
NEG_8643	8.555	309.218	FA 18:3;2O	[M-H]-	C18H30O4	VWKNCZXDXPBMJN-UHFFFAOYSA-N	O=C(O)CCCCCC(O)C(O)C=CCC=CCC=CCC	Lipids and lipid-like molecules	Fatty Acyls	Fatty acids and conjugates		0.724	1301.38	1031.65	445.088	7478.99	1110.08	235800	233167	259492	937208	829135	318824	365827	239710	325697	108541	13233.7	17089.5	233152	44084.9	169271	3763.77	84624.5	14297.6	109628	69552.5	742.469	2491.33	1216.27	702.603	457.084	312090	151761	217832	651973	844106	446460	439946
NEG_6248	11.001	275.201	FA 18:4	[M-H]-	C18H28O2	JIWBIWFOSCKQMA-UHFFFAOYSA-N	O=C(O)CCCCC=CCC=CCC=CCC=CCC	Lipids and lipid-like molecules	Fatty Acyls	Fatty acids and conjugates		0.768	1854.12	1948.02	1746.1	602.406	2142.33	32202	34810.4	38392.6	110296	107846	17068.2	16965.9	17576.3	23423.8	20255	20494.3	29808.7	139024	21762.9	41518.1	12300.2	40290.4	16120.8	31787.6	13900	2169.03	1853.63	1070.44	882.573	1068.59	73462.3	28081.3	41179.2	160397	163018	24145.8	32781.2
NEG_7410	9.111	291.198	FA 18:4;O	[M-H]-	C18H28O3	JZPSRJYCHQSSRG-UHFFFAOYSA-N	O=C(O)CCCC(O)C=CCC=CCC=CCC=CCC	Lipids and lipid-like molecules	Fatty Acyls	Fatty acids and conjugates		0.901	106.05	304.476	277.312	419.342	159.797	79873.4	61048.9	56460.4	196549	204438	552020	493206	300030	266971	16680	2219.39	5674.1	5800.86	5114.59	3246.22	714.68	2857.99	6108.65	3740.15	1057.25	69.3952	561.698	303.391	141.386	389.202	14157.7	6912.99	8856.37	42121.3	38084.7	216865	83207.4
NEG_7778	12.491	297.276	FA 19:0	[M-H]-	C19H38O2	ISYWECDDZWTKFF-UHFFFAOYSA-N	O=C(O)CCCCCCCCCCCCCCCCCC	Lipids and lipid-like molecules	Fatty Acyls	Fatty acids and conjugates		0.86	13181.2	12509.1	12886.2	11518.1	9603.01	151075	82360.4	65154.9	86754.3	90743.9	60514.1	58118.8	45166.9	69237.4	78275	120962	150670	105898	183172	67577.6	64818.3	78203	139108	72923.2	47901.1	13651.9	15069.2	16850.9	14743.2	11885.7	130149	80255.8	102198	180927	185137	61517.5	66205.9
NEG_9807	12.055	327.287	FA 20:0;2O	[M-H]-	C20H40O3	CPLYLXYEVLGWFJ-UHFFFAOYSA-N	O=C(O)C(O)CCCCCCCCCCCCCCCCCC	Lipids and lipid-like molecules	Fatty Acyls	Fatty acids and conjugates		0.894	73758.1	82797.3	148615	75569.5	70098.3	120855	86428.4	111990	121160	163935	169593	147138	179576	188504	164487	338287	478239	390628	451216	245463	129460	312439	393164	250787	160430	87499.8	86512.8	90713.4	90605.2	76079.9	139514	115256	138562	199135	192452	171303	168862
NEG_8647	12.338	309.28	FA 20:1	[M-H]-	C20H38O2	BITHHVVYSMSWAG-UHFFFAOYSA-N	O=C(O)CCCCCCCCCC=CCCCCCCCC	Lipids and lipid-like molecules	Fatty Acyls	Fatty acids and conjugates		0.861	163274	154542	201424	101583	144650	568516	392636	544729	964475	943938	359825	248447	316955	381872	385986	5.01302e+06	4.84699e+06	3.31551e+06	5.22725e+06	1.55097e+06	1.14828e+06	2.71542e+06	3.58935e+06	1.80176e+06	960447	107766	136122	159602	146872	103813	1.08223e+06	757074	820869	1.83254e+06	1.92676e+06	317458	436957
NEG_8530	12.047	307.262	FA 20:2	[M-H]-	C20H36O2	XSXIVVZCUAHUJO-UHFFFAOYSA-N	O=C(O)CCCCCCCCCC=CCC=CCCCCC	Lipids and lipid-like molecules	Fatty Acyls	Fatty acids and conjugates		0.856	78553.1	75416.3	84797.2	55686.2	74719.1	533569	445777	607909	1.36728e+06	1.24324e+06	419795	314546	386254	473097	511167	1.29235e+06	5.78258e+06	1.53788e+06	1.70589e+06	604036	366994	998401	1.33821e+06	710983	674492	24925.6	28046.5	19162.2	20366.2	21362.2	1.34597e+06	733573	777480	2.67964e+06	2.55603e+06	488884	586756
NEG_8337	11.785	305.249	FA 20:3	[M-H]-	C20H34O2	AHANXAKGNAKFSK-UHFFFAOYSA-N	O=C(O)CCCCCCCCCC=CCC=CCC=CCC	Lipids and lipid-like molecules	Fatty Acyls	Fatty acids and conjugates		0.855	21898.7	23477.4	21353.5	19041.5	19033.2	467267	421965	539796	1.31237e+06	1.2067e+06	382132	273992	336700	407548	388586	588987	806511	1.11523e+06	387332	385308	113592	345520	302289	331280	235816	19843.3	23379	17460.7	15706.9	17613.6	1.12582e+06	517839	637055	2.42465e+06	2.09966e+06	465650	593085
NEG_9442	12.231	321.286	FA 21:2	[M-H]-	C21H38O2	SGRSBJJDICHPHB-UHFFFAOYSA-N	O=C(O)CCCCCCCCCC=CCC=CCCCCCC	Lipids and lipid-like molecules	Fatty Acyls	Fatty acids and conjugates		0.701	51.7648	49.4432	349.447	172.858	194.036	4697.32	3191.13	4884.4	6077.15	8811.18	846.618	1882.74	1159.03	2591.23	2283.59	2546.32	3384.47	12047.4	3892.74	2464.03	1350.73	918.825	1608.49	3218.71	2851.2	106.989	180.79	122.062	220.293	251.212	6191.87	6521.09	6393.42	15555.5	10686.2	649.704	3200.42
NEG_12287	11.592	369.299	FA 22:1;2O	[M-H]-	C22H42O4	UBHSEJBILMDXFU-UHFFFAOYSA-N	O=C(O)CCCCCCCC(O)CCCC=CCCCCC(O)CCC	Lipids and lipid-like molecules	Fatty Acyls	Fatty acids and conjugates		0.946	3150.55	5795.1	2558.98	3627.89	4371.51	317710	273913	240547	619898	567750	643273	546687	612433	753105	935395	50727.4	67886.8	68757.4	82375.2	61570.7	19167.6	56318.8	55335.3	58707	85228.9	2850.86	5828.95	3505.77	2182.06	4185.51	685579	312684	500300	1.52551e+06	1.41243e+06	760565	552922
NEG_12291	12.672	369.334	FA 23:0;2O	[M-H]-	C23H46O3	JZWLIRVAYJRWLN-UHFFFAOYSA-N	O=C(O)C(O)CCCCCCCCCCCCCCCCCCCCC	Lipids and lipid-like molecules	Fatty Acyls	Fatty acids and conjugates		0.888	181647	111271	189690	64179.4	92995.9	133462	84451.1	138624	161618	202051	313349	232129	274281	245573	332857	133375	245326	93712.4	163871	110437	169504	215860	258396	149191	115074	82565.5	119005	170906	139878	68948.9	159317	159043	146707	366663	277668	353585	202629
NEG_13174	12.945	383.35	FA 24:0;2O	[M-H]-	C24H48O3	MSUOLNSQHLHDAS-UHFFFAOYSA-N	O=C(O)C(O)CCCCCCCCCCCCCCCCCCCCCC	Lipids and lipid-like molecules	Fatty Acyls	Fatty acids and conjugates		0.873	881839	770148	912845	518252	520503	490078	313481	486464	573247	502124	843658	852355	817716	624917	965527	550078	793108	365923	441089	451394	547226	728936	874895	490373	381033	621438	787380	998090	588184	500231	558794	598175	635931	1.39828e+06	798463	923860	512443
NEG_12030	13.263	365.342	FA 24:1	[M-H]-	C24H46O2	AVPORSRTKOSBPH-UHFFFAOYSA-N	O=C(O)CCCCCCCCCCCC=CCCCCCCCCCC	Lipids and lipid-like molecules	Fatty Acyls	Fatty acids and conjugates		0.896	26238.5	39907.1	250972	19680.9	44955.2	488858	371047	461257	553090	743292	465251	351033	443539	398473	504687	493415	498811	2.53041e+06	501452	1.13401e+06	255230	930942	225007	993205	294924	27114.3	30829.9	20309.7	19110.8	25993.3	979075	453469	624556	1.89428e+06	1.61037e+06	421443	355106
NEG_14770	12.62	411.38	FA 26:0;2O	[M-H]-	C26H52O3	IFYDZTDBJZWEPK-UHFFFAOYSA-N	O=C(O)C(O)CCCCCCCCCCCCCCCCCCCCCCCC	Lipids and lipid-like molecules	Fatty Acyls	Fatty acids and conjugates		0.722	2494.73	2514.15	59446.3	49.0192	3684.32	791.669	273.905	312.205	321.962	131.14	1106.99	642.537	94.7508	180.636	300.657	1367.63	6675.63	1356.78	3828.11	657.776	3377.92	14201.4	6423.34	3096.25	349.79	1157.25	957.046	3364.85	1598.97	498.997	482.915	720.6	424.925	1592.18	451.778	927.085	426.812
NEG_13785	12.241	393.371	FA 26:1	[M-H]-	C26H50O2	ALQCJXNGZHBRNR-UHFFFAOYSA-N	O=C(O)CCCCCCCCCCCCCC=CCCCCCCCCCC	Lipids and lipid-like molecules	Fatty Acyls	Fatty acids and conjugates		0.854	1965.64	8532.57	13715.8	23227	1731.4	3900.25	1312.1	2794.93	23020.8	33356	120159	262.947	14407.4	1568.02	687.027	6103.8	66906.3	5980.27	2116.88	67948.9	158955	69669.4	2854.89	1519.45	62034.7	36281.3	20325.2	14685.2	8935.05	29605.7	14033.8	5707.18	1569.65	1036.6	18987.9	23738.7	641.929
NEG_15386	13.216	421.401	FA 28:1	[M-H]-	C28H54O2	UGGULCOQUKAIQY-UHFFFAOYSA-N	O=C(O)CCCCCCCCCCCCCCCC=CCCCCCCCCCC	Lipids and lipid-like molecules	Fatty Acyls	Fatty acids and conjugates		0.855	200.155	1909.43	15140.5	877.837	159.833	389.705	421.316	380.131	49516.4	8284.98	169831	94.8549	10047.9	136.771	3549.69	0	78805.8	614.438	173.12	87728.4	173275	150521	1279.65	0	25476.3	37336.7	24387.7	29667.9	4632.37	6935.97	16445.8	5815.5	924.288	4462.47	36392.6	43803.8	0
NEG_7960	5.742	300.049	Fenhexamid	[M-H]-	C14H17Cl2NO2	VDLGAVXLJYLFDH-UHFFFAOYSA-N	CC1(CCCCC1)C(=O)NC2=C(Cl)C(=C(O)C=C2)Cl	Benzenoids	Benzene and substituted derivatives	Anilides		0.756	1709.32	6688.26	1222.74	1125.82	1903.85	2366.36	1207.11	4715.1	11059.6	8160.91	26125.4	5109.72	13841.8	7171.16	13044.6	163339	196392	14090.1	53141	322449	11814.1	723389	448990	125460	113783	28108.2	9768.11	4085.36	2558.88	4814.74	16974.7	6374.29	16143.6	39975.5	55260.9	34330.1	3533.4
NEG_11393	3.152	355.106	Feruloyl Hexoside	[M-H]-	C16H20O9	JWRQVQWBNRGGPK-UHFFFAOYSA-N	COC1=C(O)C=CC(=C1)C=CC(=O)OC2OC(CO)C(O)C(O)C2O	Phenylpropanoids and polyketides	Cinnamic acids and derivatives	Hydroxycinnamic acids and derivatives		0.808	665.219	807.294	360.152	494.692	394.026	221158	190903	214642	552625	525474	401325	324375	403466	497292	406416	2461.04	7221.38	3300.58	2566.16	4901.07	277.444	1965.93	1889.12	4454.08	2665.05	398.85	1950.02	231.084	156.307	294.676	514052	281606	329356	1.09935e+06	1.13456e+06	356731	504386
NEG_16117	5.196	433.11	Flavanone base + 3O, O-Hex	[M-H]-	C21H22O10	DLIKSSGEMUFQOK-UHFFFAOYSA-N	OCC1OC(OC2=CC(=C3C(=O)CC(OC3=C2)C4=CC=C(O)C=C4)O)C(O)C(O)C1O	Phenylpropanoids and polyketides	Flavonoids	Flavonoid glycosides		0.951	8550.98	9174.34	10048.7	4833.34	7691.3	61782.4	64405.9	65433.7	172350	162777	138811	124309	95756.1	144330	98328.6	24173.6	27369.3	26236.6	20536.1	9075.08	6301.8	23988.7	18337.4	16302.6	24964.5	1376.55	2301.97	2187.53	606.175	1494.87	272586	135189	177261	551055	578808	106044	83675.3
NEG_23386	5.412	533.094	Flavone base + 4O, O-MalonylHex	[M-H]-	C24H22O14	RNDGJCZQVKFBPI-UHFFFAOYSA-N	OC1C(O)C(COC(=O)CC(O)=O)OC(OC2=CC3=C(C(=C2)O)C(=O)C=C(O3)C4=CC(=C(O)C=C4)O)C1O	Phenylpropanoids and polyketides	Flavonoids	Flavonoid glycosides		0.92	191.664	310.927	169.417	747.547	34.7567	855.691	2949.6	1162.35	3417.7	4232.67	6368.38	2417.36	2379.78	2669.64	3519	8278.47	562142	7682.43	18161.3	7283.77	998.13	211376	31787.4	2888.15	32464.3	184.787	211.41	533.236	230.124	174.327	2368.99	1550	2405.68	5134.7	7650.58	2706.35	3087.63
NEG_30630	4.28	655.149	Flavonol base + 4O, 1MeO, O-Hex-Hex	[M-H]-	C28H32O18	WRDDFOFFQDOVRV-UHFFFAOYSA-N	COC1=C(O)C2=C(OC(=C(OC3OC(COC4OC(CO)C(O)C(O)C4O)C(O)C(O)C3O)C2=O)C5=CC(=C(O)C=C5)O)C=C1O	Phenylpropanoids and polyketides	Flavonoids	Flavonoid glycosides		0.885	1672.35	3395.33	1012.13	294.233	1160.07	1475.41	3793.49	3952.13	2091.09	2233	35504.9	4326.43	11705.1	8558.13	9086.19	9.24338e+06	1.00534e+07	200491	4.20081e+06	9.25459e+06	500419	1.489e+07	1.98502e+07	3.00088e+06	48278.3	10351.4	5535.02	3581.27	1996.22	2721.27	8293.02	1647.68	9786.01	11522.8	19460.6	53196.2	9808.31
NEG_35000	4.71	741.187	Flavonol base + 4O, O-Hex-dHex-Pen	[M-H]-	C32H38O20	RLTNQOUWXZXZCS-UHFFFAOYSA-N	CC1OC(OCC2OC(OC3=C(OC4=C(C(=CC(=C4)O)O)C3=O)C5=CC=C(O)C(=C5)O)C(OC6OCC(O)C(O)C6O)C(O)C2O)C(O)C(O)C1O	Phenylpropanoids and polyketides	Flavonoids	Flavonoid glycosides		0.842	1965.36	3628.94	1029.77	287.095	1060.54	2635.4	1526.15	3606.54	647.362	1394.53	14089.6	3045.43	10854.1	4222.44	4142.76	1.33288e+07	7.37796e+06	7.81144e+06	1.73827e+07	2.02869e+06	2.87694e+06	2.5641e+06	7.7144e+06	4.15439e+06	136901	6876.36	5531.71	5164.87	3498.37	3898.85	12721.9	3039.24	7120.07	5967.09	15188.9	15590.5	4662.89
NEG_36210	4.42	771.197	Flavonol base + 4O, O-Hex-Hex, O-dHex	[M-H]-	C33H40O21	CAXLTZYEJPQCKD-UHFFFAOYSA-N	CC1OC(OC2=CC3=C(C(=C2)O)C(=O)C(=C(O3)C4=CC=C(O)C(=C4)O)OC5OC(CO)C(O)C(O)C5OC6OC(CO)C(O)C(O)C6O)C(O)C(O)C1O	Phenylpropanoids and polyketides	Flavonoids	Flavonoid glycosides		0.809	999.652	1228.41	1181.38	110.059	1026.29	37579.1	38428.1	30667.7	3215.66	11058.1	63364.7	66764.9	66627.5	54497.7	48025.9	15393.5	10935.8	85385.5	13977	48123.6	14443.9	26759.5	12499.7	46908.5	9190.29	1395.2	1457.32	1188.39	1061.25	1435.24	48457.4	23617	21289.4	70804.6	82358.4	70280	70292.2
NEG_14841	0.902	413.125	Flecainide	[M-H]-	C17H20F6N2O3	DJBNUMBKLMJRSA-UHFFFAOYSA-N	FC(F)(F)COC1=CC(=C(OCC(F)(F)F)C=C1)C(=O)NCC2CCCCN2	Benzenoids	Benzene and substituted derivatives	Benzoic acids and derivatives	C07001	0.7	52740.1	56219.2	59596.6	33348.6	44922.9	5949.27	5402.5	7149.85	9382.56	10258.5	21588.1	24352	21880.4	17836.9	10263.8	108127	275139	62822.5	77281.8	347143	164303	412504	44382.8	76915.8	545577	62418.7	82209	77179.9	61991.6	44362.6	17364.2	13411.2	7174.5	21563.3	20341.7	22167.2	16955.3
NEG_5771	7.149	267.072	Formononetin	[M-H]-	C16H12O4	HKQYGTCOTHHOMP-UHFFFAOYSA-N	COC1=CC=C(C=C1)C2=COC3=CC(=CC=C3C2=O)O	Phenylpropanoids and polyketides	Isoflavonoids	O-methylated isoflavonoids	C00858	0.875	25700	29528.3	34725.6	136180	27054.4	64.025	149.151	90.4115	51.5641	75.2712	138.649	120.235	167.108	121.905	287.193	642.14	1220.81	387.608	54.3775	128.838	155.369	1633	619.632	260.655	625.687	1568.24	826.703	1116.28	2032.02	1326.36	122.945	113.686	110.759	376.323	289.14	209.226	278.303
NEG_12227	0.796	369.082	Fraxin	[M-H]-	C16H18O10	CRSFLLTWRCYNNX-QBNNUVSCSA-N	COC1=CC2=C(OC(=O)C=C2)C(=C1O)OC3OC(CO)C(O)C(O)C3O	Phenylpropanoids and polyketides	Coumarins and derivatives	Coumarin glycosides		0.769	122129	130131	110985	117463	110289	9297.73	25914.1	20730.2	11773.8	10055.5	95540.7	86535	72131.7	123269	40148.2	49879.9	77937.3	54965.8	39943.7	66834	38412.1	41923.6	51067.9	40817	29871.9	118093	119052	119578	117202	112894	40201.3	21392.3	23760.4	30482	13218.2	94645.8	19811.4
NEG_528	1.089	115.004	Fumaric acid	[M-H]-	C4H4O4	VZCYOOQTPOCHFL-OWOJBTEDSA-N	OC(=O)C=CC(O)=O	Organic acids and derivatives	Carboxylic acids and derivatives	Dicarboxylic acids and derivatives	C00122	0.861	4633.8	5393.24	2306.49	2749.06	3106.8	71554.2	59475	62685.5	254023	295223	306059	273038	307981	294511	264639	36885.4	59778.6	14605.7	33847	46999	6219.29	58146.2	103126	29346.7	21634.2	3202.17	7459.37	4300.78	3737.1	3616.64	115446	68915.2	72976.7	358906	362447	303335	242697
NEG_25421	0.806	565.041	Galactose-uridine-5'-diphosphate	[M-H]-	C15H24N2O17P2	HSCJRCZFDFQWRP-ABVWGUQPSA-N	OCC1OC(O[P](O)(=O)O[P](O)(=O)OCC2OC(C(O)C2O)N3C=CC(=NC3=O)O)C(O)C(O)C1O	Nucleosides, nucleotides, and analogues	Pyrimidine nucleotides	Pyrimidine nucleotide sugars	C00052	0.9	58638.9	47268.1	60031.5	6674.23	63432	5202.1	6423.96	7771.11	2583.01	2052.14	843.596	1922.37	1570.64	1664.24	1762.69	34876	59877.5	9620.96	25652.2	21649.7	6216.51	92494	63511.6	40924.7	10268.9	72128.1	94519.9	69495.3	57697.6	58753	5706.04	2773.04	4933.48	7074.29	5438.84	2070.03	2076.92
NEG_5873	8.184	269.055	Galangin	[M-H]-	C15H10O5	VCCRNZQBSJXYJD-UHFFFAOYSA-N	OC1=CC2=C(C(=C1)O)C(=O)C(=C(O2)C3=CC=CC=C3)O	Phenylpropanoids and polyketides	Flavonoids	Flavones	C10044	0.892	815386	810901	1.77144e+06	1.0236e+07	794358	46397.9	9816.85	15221.1	271507	65833.3	13095.1	67696.8	7598.62	5491.17	30803.2	39966.6	69552.8	47984.2	49125.2	105894	173153	186179	73698.7	45163.7	1.00978e+06	173271	228853	246796	247405	298173	51184.6	61444.3	8602.93	38362.9	49808	21617.7	22329.4
NEG_10052	1.093	331.066	Gallic acid hexoside	[M-H]-	C13H16O10	GDVRUDXLQBVIKP-UHFFFAOYSA-N	OCC1OC(OC(=O)C2=CC(=C(O)C(=C2)O)O)C(O)C(O)C1O	Phenylpropanoids and polyketides	Tannins			0.818	4295.8	5570.09	3857.85	1048.03	3118.76	22762.2	17590.1	20943	68029.6	75099.7	71409.2	69528.1	80032.2	86441.9	70601.1	18792.7	24521	13265.8	15564.6	25020.9	8202.5	17750.5	23760.1	20050.6	33043.4	4637.72	6090.85	8821.67	5895.55	6014.27	14538.6	9284.26	9652.75	138383	128593	74280.9	88209.8
NEG_39459	10.658	861.553	gamma-Aminobutyrate	[2M+FA-H]-	C4H9NO2	BTCSSZJGUNDROE-UHFFFAOYSA-N	NCCCC(O)=O	Organic acids and derivatives	Carboxylic acids and derivatives	Amino acids, peptides, and analogues		0.704	41.7643	88.1982	65.7235	346.31	104.897	1113.54	848.1	3243.42	22569.7	21151.4	208.457	254.632	514.669	395.068	1537.33	71.9171	180.309	1942.69	80.1256	1253.86	38.4297	142.318	0	230.833	2706.75	47.2039	121.19	53.7179	59.5352	216.008	4418.28	2207.39	1332.65	7281.09	11009.2	225.809	464.502
NEG_5466	2.002	259.128	gamma-Glu-leu	[M-H]-	C11H20N2O5	MYFMARDICOWMQP-YUMQZZPRSA-N	CC(C)CC(N=C(O)CCC(N)C(O)=O)C(O)=O	Organic acids and derivatives	Carboxylic acids and derivatives	Amino acids, peptides, and analogues		0.764	122.979	35.4176	44.5755	34.5045	127.052	11348.8	9693.35	9436.73	60577.7	62639.2	89036.2	11450.3	49718	10840	40945.2	4342.46	2689.51	26002.6	9573.62	16130.6	2113.5	13544.8	11322.1	3486.47	1280.15	150.463	248.399	46.6491	163.524	87.2854	40603.1	21365.6	30872.5	294305	384730	88041.3	16495.2
NEG_6359	10.701	277.218	gamma-Linolenic acid	[M-H]-	C18H30O2	VZCCETWTMQHEPK-QNEBEIHSSA-N	CCCCCC=CCC=CCC=CCCCCC(O)=O	Lipids and lipid-like molecules	Fatty Acyls	Lineolic acids and derivatives	C06426	0.874	37898.3	100794	38545.9	83037.4	93287.6	392389	396432	399978	1.14456e+06	1.0327e+06	206894	153238	228887	232338	163033	5.11495e+06	4.59503e+06	1.84234e+07	5.50158e+06	1.02737e+07	3.20968e+06	6.6402e+06	5.09762e+06	9.82496e+06	4.82631e+06	62914.1	72758.4	18118.2	15088.8	125623	860849	375361	584272	1.61629e+06	1.74437e+06	353619	437108
NEG_13846	1.898	395.142	gamma-Mangostin	[M-H]-	C23H24O6	VEZXFTKZUMARDU-UHFFFAOYSA-N	CC(C)=CCC1=C(O)C=C2OC3=CC(=C(O)C(=C3C(=O)C2=C1O)CC=C(C)C)O	Organoheterocyclic compounds	Benzopyrans	1-benzopyrans		0.718	136.817	66.9442	112.834	153.725	66.4067	766.449	235.753	1105.12	2609.57	2399	1876.82	4227.77	3109.68	1280.58	3062.36	14642.5	4933.72	11900.5	12557.7	8222.98	13428.7	16001.5	21930.9	14665.4	1523.32	5162.56	5338.75	4682.15	1538.81	5574.72	1094.72	566.805	520.399	5229.28	3116.93	1125.5	1233.46
NEG_14286	2.782	403.125	Gardenoside	[M-H]-	C17H24O11	XJMPAUZQVRGFRE-HPWCAOHFSA-N	COC(=O)C1=CO[C@@H]([C@@H]2[C@H]1C=C[C@@]2(CO)O)O[C@H]3[C@@H]([C@H]([C@@H]([C@H](O3)CO)O)O)O					0.808	84.5828	80.1005	45.5548	44.1227	152.216	25427.6	22281.2	27956.7	31497.1	36537.4	45106	38565.1	40288.1	48656	50798.2	145672	322546	59824.3	235287	614533	72089.2	135444	186183	85113.1	31944.5	482.654	1091.6	1157.45	477.968	821.259	36150.4	17643.9	24586.9	67558.7	64771.4	48238.3	106065
NEG_9423	4.45	321.155	Gelsemine	[M-H]-	C20H22N2O2	NFYYATWFXNPTRM-UHFFFAOYNA-N	OC1=NC=2C=CC=CC2C13C4OCC5C6N(C)CC(C=C)(C5C4)C63					0.74	11501.9	11181.5	11905	9371.66	12227.1	3356.23	2765.44	2848.8	14297.3	14506.8	12500	9232.23	10284.5	13921.5	11460.1	6532.83	4511.89	3100.31	13637.4	6685.3	2455.63	4821.42	5259.86	4718.57	16671.9	63006.6	73604.5	71928.7	65150	64110.1	8117.94	3813.59	4943.1	22719.8	22211.4	13201.1	24833.4
NEG_5868	5.964	269.044	Genistein	[M-H]-	C15H10O5	TZBJGXHYKVUXJN-UHFFFAOYSA-N	OC1=CC=C(C=C1)C2=COC3=C(C(=CC(=C3)O)O)C2=O	Phenylpropanoids and polyketides	Isoflavonoids	Isoflav-2-enes	C06563	0.715	1036.11	459.774	619.5	807.086	611.461	246.061	276.828	362.447	252.733	984.958	614.737	926.573	1070.67	509.999	812.498	28159.5	28236.7	10233.1	41395.3	10602.1	3815.83	24586.1	22450.3	29895.1	7313.62	221.406	338.721	228.07	488.687	738.729	270.058	265.644	422.71	1059.57	706.661	848.448	751.86
NEG_10592	1.78	341.11	Gentiobiose	[M-H]-	C12H22O11	DLRVVLDZNNYCBX-LIZSDCNHSA-N	OC[C@H]1O[C@@H](OC[C@H]2O[C@@H](O)[C@H](O)[C@@H](O)[C@@H]2O)[C@H](O)[C@@H](O)[C@@H]1O	Organic oxygen compounds	Organooxygen compounds	Carbohydrates and carbohydrate conjugates		0.74	74739.5	18453.4	68555.8	47102.2	81604.9	11277.5	26069.3	15982.7	51978.7	14664.3	2291.63	3079.16	4915.4	6639.81	4503.59	26685.7	52908.9	19717.9	12804.6	16670.4	3694.69	61816.3	36036.9	135897	18040.4	68176.5	248812	124294	329015	396664	10501.8	7799.02	16282.6	53016.6	10980.3	7752.84	14798
NEG_7503	8.056	293.176	Gingerol	[M-H]-	C17H26O4	NLDDIKRKFXEWBK-AWEZNQCLSA-N	CCCCC[C@H](O)CC(=O)CCC1=CC(=C(O)C=C1)OC	Benzenoids	Phenols	Methoxyphenols		0.892	445031	553700	402583	413759	437231	569638	700399	660201	876621	797293	717581	664544	742469	801432	792057	719287	750130	825374	860595	805624	536647	834212	638730	1.23902e+06	779753	455561	506503	469738	410275	651757	773203	515362	594676	916775	958933	990130	1.08252e+06
NEG_9348	10.675	319.226	Ginkgolic acid (C13:0)	[M-H]-	C20H32O3	VEPUCZUJLKAVNM-UHFFFAOYSA-N	CCCCCCCCCCCCCC1=C(C(=CC=C1)O)C(=O)O					0.805	2548.93	7485.34	4108.66	5378.71	6122	59864.6	51171.1	60638.8	99656.7	173683	35707.8	27559.3	36855.1	31582.3	30393.2	896556	486693	2.50239e+06	975710	1.73298e+06	533912	1.09086e+06	828873	1.6197e+06	848059	6130.74	5601.68	4469.13	2579	5838.24	150979	65306.1	74361.6	308425	294419	64264.5	55291.7
NEG_12525	11.931	373.267	Ginkgolic acid C17-1	[M-H]-	C24H38O3	MBYNDKVOZOAOIS-FPLPWBNLSA-N	CCCCCC/C=C\\CCCCCCCCCC1=C(C(=CC=C1)O)C(=O)O					0.812	3861.36	4190.2	2920.12	2385.8	3685.82	459.274	749.814	427.827	2137.63	748.708	814.481	281.206	254.231	522.232	1477.87	20547.2	40930.1	11448	9800.15	9168.15	895.49	43746.9	9694.16	7502.24	6282.39	10562.3	12586.2	12969.5	9084.9	8320.28	222.609	916.853	840.98	1121.22	441.161	2288.64	1726.08
NEG_29716	11.668	637.432	Ginsenoside F1	[M-H]-	C36H62O9	XNGXWSFSJIQMNC-UHFFFAOYNA-N	OCC1OC(OC(C)(CCC=C(C)C)C2CCC3(C)C2C(O)CC4C5(C)CCC(O)C(C)(C)C5C(O)CC43C)C(O)C(O)C1O					0.704	166.917	80.6126	48.4862	2411.61	207.958	6359.69	2999.29	1482.64	177898	158098	8086.87	3777.32	4489.63	4190.42	7550.13	962.448	1855.11	1306.89	1414.91	918.908	450.003	404.692	29.6389	436.764	2599.25	201.603	215.72	98.691	87.6384	864.972	1240.72	448.927	722.802	20008.8	5444.63	10574.2	6746.75
NEG_38403	12.738	829.486	Ginsenoside F2	[M+FA-H]-	C42H72O13	SWIROVJVGRGSPO-UHFFFAOYNA-N	OCC1OC(OC2CCC3(C)C(CCC4(C)C3CC(O)C5C(CCC54C)C(OC6OC(CO)C(O)C(O)C6O)(C)CCC=C(C)C)C2(C)C)C(O)C(O)C1O					0.789	1759.2	1499.27	1190.02	192.899	1722.29	128987	82093.6	121617	40762.7	42027.7	181184	124765	182436	206582	231281	61047.4	48389.3	74759.2	30801.2	129974	47146.3	72879.1	35240.1	123338	32746.4	709.961	1334.08	347.479	452.902	1806.19	140032	86663.8	99515	218045	230165	202504	309191
NEG_36153	12.411	769.471	Ginsenoside F3	[M-H]-	C41H70O13	HJRVLGWTJSLQIG-UHFFFAOYNA-N	OC1COC(OCC2OC(OC(C)(CCC=C(C)C)C3CCC4(C)C3C(O)CC5C6(C)CCC(O)C(C)(C)C6C(O)CC54C)C(O)C(O)C2O)C(O)C1O					0.757	21219.5	67089.4	472.823	95338.3	40653.2	3522.78	2924.02	3694.34	666.216	2388.52	1269.24	2327.79	3188.87	1429.49	802.086	24773.1	1618.29	18777.9	20248	6557.97	4951.32	3431.11	1736.25	7823.6	1042.76	742.751	33637.8	1406.33	6005.72	94156.6	6269.87	1003	18906.4	5370.01	9862.84	1820.82	1951.54
NEG_43302	9.864	1107.58	Ginsenoside Rb1	[M-H]-	C54H92O23	GZYPWOGIYAIIPV-UHFFFAOYNA-N	OCC1OC(OCC2OC(OC(C)(CCC=C(C)C)C3CCC4(C)C3C(O)CC5C6(C)CCC(OC7OC(CO)C(O)C(O)C7OC8OC(CO)C(O)C(O)C8O)C(C)(C)C6CCC54C)C(O)C(O)C2O)C(O)C(O)C1O					0.713	40.1057	66.0253	252.55	32.5246	206.595	76.5172	31.2942	171.452	147.714	26.872	72.8397	95.841	118.418	45.6564	107.172	65.4302	36.9308	43.4672	76.8623	1856.59	2616.58	75.8194	49.0272	13295.6	24148	64.4267	64.2047	107.479	162.669	46.8836	21.7388	92.3785	86.1605	46.2691	77.4062	148.325	33.2849
NEG_41653	12.521	945.538	Ginsenoside Re	[M-H]-	C48H82O18	PWAOOJDMFUQOKB-UHFFFAOYNA-N	OCC1OC(OC2CC3(C)C(CC(O)C4C(CCC43C)C(OC5OC(CO)C(O)C(O)C5O)(C)CCC=C(C)C)C6(C)CCC(O)C(C)(C)C26)C(OC7OC(C)C(O)C(O)C7O)C(O)C1O					0.756	245.198	1157.95	212.452	525.958	121.293	25532.7	15374.3	19820.5	7218.95	18770.6	53631.3	34848.7	23697.8	17238.3	41281.3	2466.59	1804.99	1915.71	1464.05	13378.6	4409.06	2442	1383.2	26757.4	16462.8	584.756	633.434	210.909	87.9572	365.089	20567.8	33490.6	22157.4	22668.4	10519.7	17589	12014.9
NEG_37363	12.242	799.485	Ginsenoside Rf	[M-H]-	C42H72O14	UZIOUZHBUYLDHW-UHFFFAOYNA-N	OCC1OC(OC2C(O)C(O)C(OC2OC3CC4(C)C(CC(O)C5C(CCC54C)C(O)(C)CCC=C(C)C)C6(C)CCC(O)C(C)(C)C36)CO)C(O)C(O)C1O					0.703	21611.4	41211.3	700.322	6172.42	13127	1836.19	2692.05	3077.3	744.865	214.954	8330.31	398.997	7904.18	6794.59	27.7278	16938.6	32325.7	7718.15	4918.98	30600.3	151.77	32143.4	479.715	9264.03	413.864	46340.7	52854.7	1771.73	1840.14	16582	11644.9	134.499	425.71	474.97	2580.05	8590.67	7613.62
NEG_36659	12.762	783.478	Ginsenoside Rg2	[M-H]-	C42H72O13	AGBCLJAHARWNLA-UHFFFAOYNA-N	OCC1OC(OC2CC3(C)C(CC(O)C4C(CCC43C)C(O)(C)CCC=C(C)C)C5(C)CCC(O)C(C)(C)C25)C(OC6OC(C)C(O)C(O)C6O)C(O)C1O					0.846	1494.98	1321.36	416.116	726.343	5091.04	8491.58	659.609	4289.95	2303.37	2716.85	20154.1	11356.3	12814.3	12483.2	19002.9	2214.25	1954.5	1090.74	4763.45	946.522	557.686	154.681	1422.98	520.902	743.207	85.5934	2192.78	20.8547	201.736	1656.52	4534.78	6623.93	6896.99	5666.92	4537.6	20317.9	13517
NEG_36661	12.158	783.49	Ginsenoside Rg3(R-FORM)	[M-H]-	C42H72O13	RWXIFXNRCLMQCD-UHFFFAOYNA-N	OCC1OC(OC2C(O)C(O)C(OC2OC3CCC4(C)C(CCC5(C)C4CC(O)C6C(CCC65C)C(O)(C)CCC=C(C)C)C3(C)C)CO)C(O)C(O)C1O					0.725	1075.52	933.857	754.554	17751.5	1105.58	18123	12856.9	17056.3	60075.6	71292.1	22451.4	19388.6	16057	24746.5	23217.2	10936.9	14221.4	58862.2	6026.59	30997.9	4087.41	11987.2	10714	14841.7	4857.78	1497.31	1269.2	290.035	620.131	23529	33575.2	25768.9	23924.4	87293.6	79336.7	30734.7	27281.3
NEG_35963	12.389	765.469	Ginsenoside Rg5	[M-H]-	C42H70O12	NJUXRKMKOFXMRX-UHFFFAOYNA-N	CC(=CC/C=C(\C)/[C@H]1CC[C@@]2([C@@H]1[C@@H](C[C@H]3[C@]2(CC[C@@H]4[C@@]3(CC[C@@H](C4(C)C)O[C@H]5[C@@H]([C@H]([C@@H]([C@H](O5)CO)O)O)O[C@H]6[C@@H]([C@H]([C@@H]([C@H](O6)CO)O)O)O)C)C)O)C)C					0.827	6854.92	10710.1	5470.28	3079.81	7506.38	261580	153095	230817	65495.8	135070	351359	247022	276122	359253	439148	217368	238459	877354	154125	691638	154088	382064	85188.8	536670	93088.2	2702.16	4524.11	3485.94	3123.54	7736.1	400714	225642	241252	691534	679744	271472	468928
NEG_32141	12.203	683.425	Ginsenoside Rh1	[M+FA-H]-	C36H62O9	RAQNTCRNSXYLAH-UHFFFAOYNA-N	OCC1OC(OC2CC3(C)C(CC(O)C4C(CCC43C)C(O)(C)CCC=C(C)C)C5(C)CCC(O)C(C)(C)C25)C(O)C(O)C1O					0.771	6592.34	7689.21	10550.4	1792.5	15324.4	5713.68	3360.72	11435.1	8479.02	9351.01	49711	33900.5	26774.2	39941.8	8854.47	10279.2	9663.4	27790.6	17850.6	11998	11369.1	7224.97	10012	4842.64	3007.34	3728.21	7503.05	5410.23	5466.46	11285.9	18169.6	6255.53	12057.8	9034.36	12309.8	18613.8	28021.2
NEG_31372	12.949	667.439	Ginsenoside Rh2 (S-FORM)	[M+FA-H]-	C36H62O8	CKUVNOCSBYYHIS-UHFFFAOYNA-N	OCC1OC(OC2CCC3(C)C(CCC4(C)C3CC(O)C5C(CCC54C)C(O)(C)CCC=C(C)C)C2(C)C)C(O)C(O)C1O					0.747	36183.1	39720.2	43728.7	14871.8	31480.4	55947.9	36912.7	61083.2	86203.5	159648	155571	102197	110331	116032	178414	36369.6	57877.8	48417	38561.1	43464	42037.4	49735.5	24730	46302.5	14729.1	26783.1	45673.6	32987.3	22903.4	32793.5	52653.5	30415.8	55290.3	127511	128443	132307	113969
NEG_38888	12.093	845.488	Ginsenoside-Rg1	[M+FA-H]-	C42H72O14	YURJSTAIMNSZAE-UHFFFAOYNA-N	OCC1OC(OC2CC3(C)C(CC(O)C4C(CCC43C)C(OC5OC(CO)C(O)C(O)C5O)(C)CCC=C(C)C)C6(C)CCC(O)C(C)(C)C26)C(O)C(O)C1O					0.843	394.65	6745.91	173.157	154.796	273.254	14460.8	10266.8	11453.5	15610.6	35150.8	63112.2	57319.7	53145.3	48410.6	17627.8	9732.66	5708.87	4299.17	6493.86	7576.23	1334.07	10237.7	6822.55	4519.27	2500.22	617.994	1826.99	116.372	443.538	12291.4	14291.4	8317.07	11462.7	24586	21243.4	43156.8	32783.9
NEG_18714	10.315	467.315	Glabrolide	[M-H]-	C30H44O4	SSHDNSCEQSPWIM-FVTWEACWSA-N	C[C@]12CC[C@@H](C([C@@H]1CC[C@@]3([C@@H]2C(=O)C=C4[C@]3(CC[C@@]5([C@H]4C[C@@]6(C[C@H]5OC6=O)C)C)C)C)(C)C)O					0.837	85.9243	21.1203	45.8685	189.473	31.9199	28559.7	30239.2	34774	40964.8	41373.4	62.2221	68.8958	262.036	111.252	224.234	9467.81	45883.8	2671.49	3388.79	4020.74	4494.95	12195.5	23308.9	3656.39	5891.11	26.0089	119.857	17.1078	54.028	132.116	2165.29	666.184	837.386	2721.27	3228.21	64.4832	107.778
NEG_17478	1.088	450.056	Glucoalyssin	[M-H]-	C13H25NO10S3	HUCGRJSHMZWRQQ-LJBAHSCYSA-N	C[S](=O)CCCCCC(S[C@@H]1O[C@H](CO)[C@@H](O)[C@H](O)[C@H]1O)=NO[S](O)(=O)=O	Organic oxygen compounds	Organooxygen compounds	Carbohydrates and carbohydrate conjugates		0.949	7875.14	9340.32	9085.55	3454.04	10714	438.443	390.279	243.906	411570	740478	1.43337e+06	1.28275e+06	1.48503e+06	2.00826e+06	1.76463e+06	4223.17	551.651	50801.4	2509.12	104815	90.04	13527.6	739.542	121867	28929.4	3081.55	18449.5	3423.11	1253.34	1914.83	257.461	828.676	1214.2	4.68873e+06	4.83887e+06	1.93206e+06	6.78067e+06
NEG_17345	4.198	448.086	Glucolesquerellin	[M-H]-	C14H27NO9S3	ZAKICGFSIJSCSF-LPUQOGTASA-N	CSCCCCCCC(S[C@@H]1O[C@H](CO)[C@@H](O)[C@H](O)[C@H]1O)=NO[S](O)(=O)=O	Organic oxygen compounds	Organooxygen compounds	Carbohydrates and carbohydrate conjugates		0.713	41.3862	285.645	29.2814	17.1119	65.474	2226.96	1252.89	2091.84	12597.7	11947	1547.11	1685.15	1626.58	2135.34	3064.31	374.955	284.245	2355.02	260.953	4607.93	177.769	1493.33	169.722	5342.03	2754.54	302.166	52.9705	163.734	86.8335	143.885	1856.45	1262.89	1041.8	4483.37	5972.53	1685.21	4534.54
NEG_2581	0.819	195.05	Gluconic acid	[M-H]-	C6H12O7	RGHNJXZEOKUKBD-SQOUGZDYSA-N	OCC(O)C(O)C(O)C(O)C(O)=O	Organic acids and derivatives	Hydroxy acids and derivatives	Medium-chain hydroxy acids and derivatives	C00257	0.94	1.21079e+08	1.13612e+08	1.19271e+08	7.74119e+07	1.11947e+08	1.94937e+06	1.79319e+06	1.84273e+06	2.34561e+06	2.47197e+06	2.43157e+07	2.44724e+07	2.32985e+07	1.87291e+07	4.17215e+06	1.62379e+08	1.61567e+08	1.73954e+08	1.88144e+08	1.51351e+08	1.14229e+08	1.73916e+08	1.77616e+08	1.63724e+08	1.20335e+08	6.87459e+07	1.01447e+08	7.14272e+07	6.35464e+07	5.74751e+07	2.86463e+06	1.74537e+06	2.21594e+06	3.9613e+06	3.68416e+06	2.55419e+07	1.26888e+07
NEG_2036	0.918	177.04	Gluconolactone	[M-H]-	C6H10O6	PHOQVHQSTUBQQK-SQOUGZDYSA-N	OCC1OC(=O)C(O)C(O)C1O	Organic oxygen compounds	Organooxygen compounds	Carbohydrates and carbohydrate conjugates	C00198	0.807	1.77969e+06	1.63686e+06	1.94252e+06	1.30136e+06	1.91316e+06	85094.8	96069.3	103035	285279	264042	558076	647322	523934	481285	188483	5.01773e+06	5.7944e+06	5.62964e+06	6.8558e+06	4.91494e+06	2.90295e+06	6.65186e+06	6.67237e+06	3.61943e+06	3.68459e+06	1.2244e+06	1.45112e+06	1.26557e+06	1.26541e+06	1.16452e+06	101689	69899.8	68447.9	342270	318977	728422	490337
NEG_16354	0.897	436.037	Glucoraphanin	[M-H]-	C12H23NO10S3	GMMLNKINDDUDCF-BYNGITTOSA-N	C[S](=O)CCCCC(SC1OC(CO)C(O)C(O)C1O)=NO[S](O)(=O)=O	Organic oxygen compounds	Organooxygen compounds	Carbohydrates and carbohydrate conjugates		0.976	11265.2	6813.03	8853.62	1562.68	8464.51	18816	14446.2	14106.6	748660	749495	312684	263230	330792	392130	369662	2171.89	417.269	16490.6	1336.9	61036.7	3904.14	3179.95	1119.81	49293.5	54712.4	972.323	10657.1	2521.97	545.016	522.138	350975	15756.6	22833.2	1.03198e+06	1.09016e+06	529778	1.05185e+06
NEG_5434	0.805	259.021	Glucose 6-phosphate	[M-H]-	C6H13O9P	NBSCHQHZLSJFNQ-GASJEMHNSA-N	OC1OC(CO[P](O)(O)=O)C(O)C(O)C1O	Organic oxygen compounds	Organooxygen compounds	Carbohydrates and carbohydrate conjugates	C00092	0.927	359868	362681	336294	244807	305043	17764.1	15715.1	14922.7	22538.1	22177.6	38985.2	36609.8	46441.9	44282.7	32355.7	1.07816e+06	1.11961e+06	848148	1.2176e+06	866539	420596	1.02326e+06	1.14304e+06	818679	470471	359288	434190	405338	354711	319603	14652.3	12078.6	14516.4	23335.6	18946.8	41647.7	22384.4
NEG_1141	0.857	146.047	Glutamic acid	[M-H]-	C5H9NO4	WHUUTDBJXJRKMK-VKHMYHEASA-N	NC(CCC(O)=O)C(O)=O	Organic acids and derivatives	Carboxylic acids and derivatives	Amino acids, peptides, and analogues	C00025	0.892	98776.2	107858	97402.8	78475.2	100868	423800	438049	441536	694286	613717	648931	614747	498288	564313	449124	802775	932764	358178	726377	351067	329483	308341	687503	786271	619756	96922.5	128268	109613	87698.7	86331.9	613471	450636	493661	1.06215e+06	1.04124e+06	565419	616150
NEG_1125	0.841	145.061	Glutamine Analogue, 1	[M-H]-	C5H10N2O3	ZDXPYRJPNDTMRX-UHFFFAOYSA-N	NC(CCC(N)=O)C(O)=O	Organic acids and derivatives	Carboxylic acids and derivatives	Amino acids, peptides, and analogues		0.752	457327	431025	425022	343507	455720	1.21036e+06	1.11353e+06	1.14894e+06	1.68773e+06	1.64109e+06	1.76368e+06	1.77621e+06	1.89836e+06	2.09333e+06	2.19754e+06	132817	199401	108758	143725	112871	67727.7	119489	298957	174936	131758	205440	264687	238030	187552	211142	1.51321e+06	1.04011e+06	1.14376e+06	2.22902e+06	2.21721e+06	2.09734e+06	2.14989e+06
NEG_1922	4.664	173.081	Gly-Pro	[M-H]-	C8H14O4	TYFQFVWCELRYAO-UHFFFAOYSA-N	OC(=O)CCCCCCC(O)=O	Lipids and lipid-like molecules	Fatty Acyls	Fatty acids and conjugates		0.852	65830.7	73907	65567.4	47768.2	63426.9	76538.3	70353.8	73238.6	177059	170899	154391	142679	148398	172631	212738	62529.5	67575.5	44159.3	172134	112781	20469.9	83693.5	74644.5	56245.6	57844.4	81829	82505.9	79112	67068.5	66583.6	156702	78260.6	101546	326260	343306	207535	282691
NEG_6852	8.271	283.071	Glycitein	[M-H]-	C16H12O5	DXYUAIFZCFRPTH-UHFFFAOYSA-N	COC1=C(O)C=C2OC=C(C(=O)C2=C1)C3=CC=C(O)C=C3	Phenylpropanoids and polyketides	Isoflavonoids	Isoflav-2-enes	C14536	0.937	108823	109787	223690	2.84617e+06	112684	223203	263206	278910	706023	591640	9007.35	5366.83	8757.93	10241.8	10316.2	45449.2	24694.9	41756.9	10967	22278.3	18472.1	67399.5	22163.7	51530.6	96383.6	67121	91134.6	153032	133840	172519	38619.1	35362.6	13359.7	60631.8	58842.9	5256.04	9741.72
NEG_17064	4.98	445.111	Glycitin	[M-H]-	C22H22O10	OZBAVEKZGSOMOJ-MIUGBVLSSA-N	COC1=CC2=C(OC=C(C2=O)C3=CC=C(O)C=C3)C=C1OC4OC(CO)C(O)C(O)C4O	Phenylpropanoids and polyketides	Isoflavonoids	Isoflavonoid O-glycosides		0.764	5427.12	4909.08	6300.68	1348.92	5117.25	1095.46	793.515	362.145	703.231	1142.48	1495.73	462.894	1063.12	1370.9	1175.27	281.781	299.533	359.675	555.354	947.904	329.141	2704.81	717.104	550.29	699.528	10367.1	9064.82	11883.3	10775.5	9397.41	1339.77	887.767	1219.59	2528.73	5226.39	4044.21	6539.9
NEG_38125	7.882	821.392	Glycyrrhizic acid	[M-H]-	C42H62O16	LPLVUJXQOOQHMX-QWBHMCJMSA-N	CC1(C)C(CCC2(C)C1CCC3(C)C2C(=O)C=C4C5CC(C)(CCC5(C)CCC34C)C(O)=O)OC6OC(C(O)C(O)C6OC7OC(C(O)C(O)C7O)C(O)=O)C(O)=O	Lipids and lipid-like molecules	Prenol lipids	Terpene glycosides		0.952	29677.7	32107.5	29627.1	2942.06	28340.2	190.997	113.515	117.211	1298.1	1625.26	148.455	331.679	283.751	337.13	441.272	2959.64	4334.67	1221.73	2020.69	1244.35	439.584	1223.78	822.682	2281.33	1265.11	52.2635	37.9241	51.8488	44.7099	45.5818	555.821	503.369	192.317	1463.09	843.061	213.011	1186.41
NEG_22364	10.774	517.185	Gossypol	[M-H]-	C30H30O8	QBKSWRVVCFFDOT-UHFFFAOYSA-N	CC(C)C1=C2C=C(C)C(=C(O)C2=C(C=O)C(=C1O)O)C3=C(C)C=C4C(=C(O)C(=C(C=O)C4=C3O)O)C(C)C	Lipids and lipid-like molecules	Prenol lipids	Sesquiterpenoids	C07667	0.827	11930.5	18684.6	8877.68	27599.1	16629.7	23550.8	22778.2	20537.5	24844.5	30474.2	29499	17742.2	22818.5	21136.7	14134	26446.4	21257.8	30140.6	22807.9	13409.8	13506.3	17734.6	15078.2	11612.5	20694.8	17740.6	13765.2	7861.85	10275.7	34638.4	23443.6	12993.3	27174.4	22410	29540.6	27358.3	19728.6
NEG_16107	5.237	433.075	Guaijaverin	[M-H]-	C20H18O11	PZZRDJXEMZMZFD-IEGSVRCHSA-N	OC1COC(OC2=C(OC3=CC(=CC(=C3C2=O)O)O)C4=CC(=C(O)C=C4)O)C(O)C1O	Phenylpropanoids and polyketides	Flavonoids	Flavonoid glycosides		0.921	3411.57	5642.79	2957.2	1407.5	1042.45	5321.31	6707.47	6147.95	6904.04	6109.24	21070.7	7668.99	13434.5	14781.1	13587.9	372189	817450	711803	462371	593348	117476	685560	988646	457625	39036.1	9277.36	5619.02	7561.66	7401.02	4320.09	19421	6316.77	12190.1	11067.3	28323.3	21773.8	13474.8
NEG_6745	1.3	282.082	Guanosine	[M-H]-	C10H13N5O5	NYHBQMYGNKIUIF-UUOKFMHZSA-N	OCC1OC(C(O)C1O)[N]2C=NC3=C2NC(=N)N=C3O	Nucleosides, nucleotides, and analogues	Purine nucleosides			0.934	8646.88	7545.52	7443.17	2192.82	10850.8	367.039	463.234	729.862	82310.8	41759.9	13810.9	29296.5	24171.5	14915.4	10340.1	7009.28	92576.3	10516.9	18046.5	85366	1057.69	11842.5	13877.4	4620.6	27879.4	4067.34	2345.43	3921.09	6951.98	3840.28	858.059	316.272	551.948	391982	279477	9088.59	2670.88
NEG_2035	0.844	177.04	Gulonic acid	[M-H]-	C6H12O7	RGHNJXZEOKUKBD-KKQCNMDGSA-N	OC[C@@H](O)[C@H](O)[C@@H](O)[C@@H](O)C(O)=O	Organic acids and derivatives	Hydroxy acids and derivatives	Medium-chain hydroxy acids and derivatives	C00800	0.721	1.28647e+06	347576	1.22116e+06	503776	1.12014e+06	40190.7	53669.6	101024	136596	170532	68315.2	246903	147342	169373	73170.6	1.8101e+06	2.03708e+06	1.96536e+06	5.95242e+06	1.98283e+06	1.28539e+06	2.44803e+06	2.57471e+06	830308	1.93542e+06	369902	523627	341345	420873	431948	136082	38870.6	43395	169761	114382	82668.8	543018
NEG_30963	11.245	659.395	Gypsogenin-3-O-glucuronide	[M-H]-	C37H56O10	LHZZULHOQSQSJN-CDQBQGFXSA-N	C[C@]12CC[C@H]([C@](C1CC[C@@]3(C2CC=C4[C@]3(CC[C@@]5([C@@H]4CC(CC5)(C)C)C(=O)O)C)C)(C)C=O)O[C@H]6[C@@H]([C@H]([C@@H]([C@H](O6)C(=O)OC)O)O)O					0.761	706.597	1256.31	139.294	1587.81	683.557	24822	19580.9	27064.3	120502	168576	21043.9	11199.5	14757.5	13136	17315.8	302.826	321.229	825.809	1067.63	804.081	169.002	280.519	174.49	560.305	836.157	167.277	941.525	101.522	577.775	3460.71	25812.9	10094.4	9375.17	82017.4	69150.3	24232.9	31363.6
NEG_17414	2.81	449.134	Hastatoside	[M-H]-	C17H24O11	PRZVXHGUJJPSME-CZMSZWGTSA-N	C[C@H]1CC(=O)[C@]2([C@@H]1[C@@H](OC=C2C(=O)OC)O[C@H]3[C@@H]([C@H]([C@@H]([C@H](O3)CO)O)O)O)O					0.717	266.057	38.1125	46.663	62.0796	61.0612	7405.52	5097.27	8144.06	15739.7	15102.9	19299.3	16534.8	20023.8	23251	29840	44639.9	93248.8	19167.2	67449.5	159761	19649.5	39174.3	54508.9	25703.3	8041.97	205.597	214.525	159.372	86.8475	67.7746	13944.6	8870.53	8606.51	20722.1	18419.7	24994	15665.5
NEG_18985	10.725	471.364	Hederagenin	[M-H]-	C30H48O4	PGOYMURMZNDHNS-MYPRUECHSA-N	CC1(C)CCC2(CCC3(C)C(=CCC4C5(C)CCC(O)C(C)(CO)C5CCC34C)C2C1)C(O)=O	Lipids and lipid-like molecules	Prenol lipids	Triterpenoids		0.722	278.264	117.591	17.5756	8853.88	24.3336	77076	52063.6	56686.6	842558	741343	807.472	1177.41	633.458	1130.94	1372.31	1111.28	7138.61	913.472	4567.3	22517.8	599.939	1566.72	13493	33931.9	12167.1	71.5317	422.619	42.9167	186.431	527.509	3224.02	2122.8	1454.12	5394.97	4127.61	756.286	1408.15
NEG_35537	5.008	753.229	Hedysarimcoumestan D	[M-H]-	C34H42O19	FHIJMQWMMZEFBL-OPSYHMPNSA-N	COC1=C(O)C(=CC(=C1)C=CC(=O)OCC2OC(OC3(CO)OC(CO)C(O)C3OC(=O)C=CC4=CC(=C(O)C(=C4)OC)OC)C(O)C(O)C2O)OC	Phenylpropanoids and polyketides	Cinnamic acids and derivatives	Hydroxycinnamic acids and derivatives		0.739	3104.24	1724.78	1810.42	1304.32	2191.75	474369	228053	240421	307264	565851	47416.5	37867.3	59564.8	75184.3	98570.1	0	233.374	123.064	65.8249	613.941	0	90.1852	147.71	727.756	81.1709	1575.89	2735.45	1529.95	1748.05	2867.65	126638	62076.1	72216	296006	296088	160595	294515
NEG_9910	2.555	329.088	Helicid	[M-H]-	C13H16O7	OLZAGZCCJJBKNZ-VEGXAWMVSA-N	C1=CC(=CC=C1C=O)O[C@@H]2[C@@H]([C@@H]([C@@H]([C@H](O2)CO)O)O)O					0.827	284.782	1212.53	466.89	534.118	1892.35	14036.5	15884.2	18580.1	26586.6	35280.8	29825.3	43965	39945.5	43226.3	32223.3	4519.66	5386.75	3654.94	7588.21	3483.81	10968.5	25755	6787.81	4788.44	2220.77	8348.63	13370.8	12893.2	9421.12	9779.93	18699.7	12225.3	13731.2	19648.6	41421.4	54223.7	46427.6
NEG_9673	12.968	325.312	Heneicosanoic acid	[M-H]-	C21H42O2	CKDDRHZIAZRDBW-UHFFFAOYSA-N	CCCCCCCCCCCCCCCCCCCCC(O)=O	Lipids and lipid-like molecules	Fatty Acyls	Fatty acids and conjugates		0.869	12857.9	10978.4	16658	11316.7	6559.75	62477	35742.9	61508.7	125613	144794	137762	83710.8	123506	104634	147476	333112	288414	133745	430279	93401.3	91816.9	131509	293295	161945	93341.9	10441.1	11706.1	11306.4	9795.11	8458.92	120677	77993.2	92672.4	271965	226860	182294	107019
NEG_5924	11.33	269.247	Heptadecanoic acid	[M-H]-	C17H34O2	KEMQGTRYUADPNZ-UHFFFAOYSA-N	CCCCCCCCCCCCCCCCC(O)=O	Lipids and lipid-like molecules	Fatty Acyls	Fatty acids and conjugates		0.74	4559.97	924.643	3343.67	183.683	3487.8	7605.04	4407.08	5682.89	6466.04	9276.33	23963.8	20466.1	15254.2	28878.9	40578.3	302550	251044	450992	399629	216685	162039	238650	328111	214210	131241	1052.7	3141.09	3136.86	2355.97	85.7266	8250.22	5129.06	862.441	19813.1	7521.77	29879	42294.3
NEG_27895	4.602	609.178	Hesperetin-7-O-rutinoside	[M-H]-	C28H34O15	QUQPHWDTPGMPEX-UHFFFAOYNA-N	O=C1C2=C(O)C=C(OC3OC(COC4OC(C)C(O)C(O)C4O)C(O)C(O)C3O)C=C2OC(C5=CC=C(OC)C(O)=C5)C1					0.85	1273.04	1983.93	538.196	10187.4	774.031	13111.1	14242.5	13651.2	187451	90760.4	8622.14	4835.38	3770.62	4005.09	16055.7	355949	152436	27789	104505	336148	22597.4	270592	296264	70845.6	4.14381e+06	8342.95	3892.14	1510.77	1702.14	3212.33	13790.2	19918.9	16630.6	26893.3	11734.2	19774.1	6012.47
NEG_7090	9.75	285.209	Hexadecanedioic acid	[M-H]-	C16H30O4	QQHJDPROMQRDLA-UHFFFAOYSA-N	OC(=O)CCCCCCCCCCCCCCC(O)=O	Lipids and lipid-like molecules	Fatty Acyls	Fatty acids and conjugates	C19615	0.913	5438.82	8531.82	3180.02	6584.38	3946.84	988925	968044	1.02019e+06	3.46017e+06	3.17964e+06	174861	153387	186813	218216	196017	43712.5	29910.7	30904.7	135573	16299.2	13531.4	15661.3	33383.4	30181.5	13231.4	2537.78	9166.03	3358.87	2834.51	5995.24	2.63404e+06	1.01471e+06	1.38601e+06	6.43476e+06	6.07489e+06	334708	592853
NEG_28304	11.147	614.331	Hexosyl LPE 16:0	[M-H]-	C27H54NO12P	UISOORRILGPHLE-OEYVFKEPSA-N	CCCCCCCCCCCCCCCC(=O)OC[C@@H](O)CO[P](O)(=O)OCCNC1OC(CO)C(O)C(O)C1O	Organic oxygen compounds	Organooxygen compounds	Carbohydrates and carbohydrate conjugates		0.939	6367.3	12167.7	3926.38	1629.28	3339.81	22178.9	29766.6	36233.1	27819	45964.9	35093	6101.3	13002.5	7435.19	11401.7	6.07724e+06	6.64449e+06	7.89996e+06	1.58332e+07	2.29457e+06	1.68324e+06	2.04103e+06	7.02554e+06	2.37305e+06	276011	27712.4	15185.5	3720.3	2877.96	6327.06	64988.7	17957.9	29350	76157	90244.6	42927.7	6118.1
NEG_29627	10.32	636.312	Hexosyl LPE 18:3	[M-H]-	C29H52NO12P	QFDVZERXJLVROF-IUQGRGSQSA-N	CC\\C=C\\C\\C=C\\C\\C=C\\CCCCCCCC(=O)OC(CO)CO[P](O)(=O)OCCNC1OC(CO)C(O)C(O)C1O	Organic oxygen compounds	Organooxygen compounds	Carbohydrates and carbohydrate conjugates		0.908	115.163	512.528	219.713	63.1743	50.1074	2696.23	2741.56	2583.35	1718.14	1605.09	2249.21	74.0405	689.33	100.699	233.603	222125	361251	699699	224403	212679	39861.7	492589	212351	127862	13595.3	1304.77	279.372	239.91	154.437	195.78	2914.25	1464.67	2517.02	7966.86	8409.34	1775.35	214.887
NEG_7873	7.917	299.057	Hispidulin	[M-H]-	C16H12O6	IHFBPDAQLQOCBX-UHFFFAOYSA-N	COC1=C(O)C2=C(OC(=CC2=O)C3=CC=C(O)C=C3)C=C1O	Phenylpropanoids and polyketides	Flavonoids	O-methylated flavonoids	C10058	0.733	26487.7	36363.1	20771.6	64434.8	21182.4	33551.5	39348.7	43202	100235	84332.1	107974	60626.9	64177.6	55001.1	85725.8	453555	1.09966e+06	1.18031e+06	1.52205e+06	745153	234132	226357	661233	288818	267151	61498.3	34340.6	34961.9	33647	48663.2	44446.8	28082	31505.1	36007.4	57450.1	79347.1	35529.4
NEG_18261	5.4	461.103	Hispidulin 4'-glucoside	[M-H]-	C22H22O11	MORLNMAFXVHNAI-IWLDQSELSA-N	COC1=C(O)C=C2OC(=CC(=O)C2=C1O)C3=CC=C(OC4OC(CO)C(O)C(O)C4O)C=C3	Phenylpropanoids and polyketides	Flavonoids	Flavonoid glycosides		0.783	680.21	1328.21	962.022	195.844	496.672	9910.5	11453.3	13566.4	34820.8	31503.5	21195.6	21765.2	21131.1	27582.8	19451.3	6571.09	1257.94	4336.16	5351.63	8760.74	2324.7	24889.8	17499.7	13309.7	788.837	299.36	909.803	920.916	386.59	552.513	23083.2	10798.5	12800.5	46226.1	48501.5	27865.2	49582.5
NEG_1370	0.887	154.063	Histidine	[M-H]-	C6H9N3O2	HNDVDQJCIGZPNO-YFKPBYRVSA-N	NC(CC1=CN=C[NH]1)C(O)=O	Organic acids and derivatives	Carboxylic acids and derivatives	Amino acids, peptides, and analogues	C00135	0.92	387037	222406	401886	153477	354269	357987	321295	662284	515959	497571	1.25854e+06	1.31432e+06	1.18589e+06	829531	664734	966467	775821	734878	992074	486326	456415	725053	1.17034e+06	1.38976e+06	176491	131021	163971	153912	123056	126261	1.30093e+06	483256	362635	1.90887e+06	1.89993e+06	1.14292e+06	1.33742e+06
NEG_2484	0.874	191.019	Hydron;2-hydroxypropane-1,2,3-tricarboxylate	[M-H]-	C6H8O7	KRKNYBCHXYNGOX-UHFFFAOYSA-N	OC(=O)CC(O)(CC(O)=O)C(O)=O	Organic acids and derivatives	Carboxylic acids and derivatives	Tricarboxylic acids and derivatives		0.963	261515	284995	303466	199778	266899	153879	150281	162057	258643	254395	401823	416453	546536	495005	318110	962481	1.86266e+06	672398	1.45777e+06	516682	492046	882028	1.01148e+06	584649	373895	339934	401189	389525	260940	290859	272894	136271	187841	403155	395822	489604	489162
NEG_727	2.563	129.019	Hydron;2-methylidenebutanedioate	[M-H]-	C5H6O4	LVHBHZANLOWSRM-UHFFFAOYSA-N	OC(=O)CC(=C)C(O)=O	Lipids and lipid-like molecules	Fatty Acyls	Fatty acids and conjugates		0.766	714.056	1864.47	1494.63	744.533	2911.01	7953.74	8364.75	5175.6	21352.2	18281.3	23429.3	22466.2	22998.7	27178.7	24789.7	5620.01	13316.6	16465.7	11313.6	14427.6	1580.14	4765.45	5608.47	4791.37	4083.71	3019.7	2432.57	3526.14	2826.16	1339.72	16851.8	9170.29	8631.48	45059.6	46326.5	40252.7	41782.4
NEG_2407	5.541	187.095	Hydron;nonanedioate	[M-H]-	C9H16O4	BDJRBEYXGGNYIS-UHFFFAOYSA-N	OC(=O)CCCCCCCC(O)=O	Lipids and lipid-like molecules	Fatty Acyls	Fatty acids and conjugates		0.91	53087.7	56751.5	51735	38690.9	49222.4	152968	173653	177568	415556	369809	217836	208778	189009	197293	228971	944054	1.69214e+06	577260	2.80336e+06	342309	378184	380803	1.03723e+06	630935	229397	37850.3	43915.6	39618	30825.3	39845.7	216014	109143	137334	426169	383780	235771	369258
NEG_643	1.279	122.024	Hydron;pyridine-3-carboxylate	[M-H]-	C6H5NO2	PVNIIMVLHYAWGP-UHFFFAOYSA-N	OC(=O)C1=CC=CN=C1	Organoheterocyclic compounds	Pyridines and derivatives	Pyridinecarboxylic acids and derivatives		0.807	30389.8	31732.2	29039.2	17336.7	33324.4	110684	124821	133572	126303	112019	145138	135913	138985	168036	190272	75324.2	63020.8	103231	76956.6	57236.8	55168.3	42421.7	63268.7	59761.8	36230.1	18394.1	20508	23003	14808.6	16201.2	165339	135518	159775	187114	193082	178574	251700
NEG_7504	10.559	293.177	Hydron;tetradecyl sulfate	[M-H]-	C14H30O4S	URLJMZWTXZTZRR-UHFFFAOYSA-N	CCCCCCCCCCCCCCO[S](O)(=O)=O	Organic acids and derivatives	Organic sulfuric acids and derivatives	Sulfuric acid esters		0.933	47545.5	59729.9	48177.2	42989.4	57255.7	150054	153188	149175	388515	382190	247678	240304	284662	396302	281872	378527	332644	318192	401464	258233	138079	279217	320240	305630	175456	48913.1	83617	37018.6	37740.8	62179	298823	121493	209017	457186	629840	254238	378799
NEG_6863	8.374	283.106	Hydroxy Ferulic Acid	[M-H]-	C16H12O5	KQMVAGISDHMXJJ-UHFFFAOYSA-N	COC1=CC2=C(C(=C1)O)C(=O)C(=CO2)C3=CC=C(O)C=C3	Phenylpropanoids and polyketides	Isoflavonoids	O-methylated isoflavonoids	C10521	0.716	2554.44	2573.61	2612.74	103941	2717.73	437.029	327.098	176.141	1405.64	1090.79	1423.48	1249.55	1154.15	1447.06	1552.83	1111.14	969.01	1703.11	1165.7	1717.06	475.24	989.069	1082.5	1434.96	4255.07	1802.83	3170.52	2569.53	2814.1	3286.59	1192.01	665.855	732.833	2078.7	1653.57	1630.04	2105.66
NEG_826	4.282	134.037	Hydroxybenzotriazole	[M-H]-	C6H5N3O	JMTMSDXUXJISAY-UHFFFAOYSA-N	OC1=CC=CC2=N[NH]N=C12	Organoheterocyclic compounds	Benzotriazoles			0.736	2941.77	1755.77	3156.82	810.061	3323.15	73469.2	68735.1	52419.5	61968	54008.9	47683.2	41733.5	64966.6	61096.3	64507.5	10308.3	8456.37	30226.2	11149.9	24025.8	22548.2	16844.7	9283.07	15769.3	3804.89	6062.41	7383.64	13012.8	7275.21	5905.11	84571.1	67569.5	95755.2	125739	132487	28062.7	49060
NEG_7871	6.775	299.053	Hydroxygenkwanin	[M-H]-	C16H12O6	RRRSSAVLTCVNIQ-UHFFFAOYSA-N	COC1=CC(=C2C(=C1)OC(=CC2=O)C3=CC(=C(C=C3)O)O)O					0.846	2481.53	4245.4	3940.19	4812.48	814.544	9896.52	10309.2	12215.6	12984.2	14397.2	13209.7	12385.4	10882.2	13665.5	4769.36	23182.7	21099.5	23958.2	30669.5	14958.7	9402.08	16821.3	23805.6	25560.6	3443.48	16176.8	22820.9	25059.2	22472.2	21846.4	38370.3	18119.8	19258.4	60160.6	64596.5	10820.4	10357
NEG_21382	2.479	503.136	Hypericin	[M-H]-	C30H16O8	BTXNYTINYBABQR-UHFFFAOYSA-N	CC1=C2C3=C4C(=C(O)C=C3C)C(=O)C5=C(O)C=C(O)C6=C5C4=C7C2=C(C(=C1)O)C(=O)C8=C(O)C=C(O)C6=C78	Benzenoids	Pyrenes	Benzopyrenes		0.843	192.499	579.476	415.757	35.6484	515.211	14460.9	11280.5	14566.9	11368.6	12336.5	25563.2	22636.5	23048.7	34237	26800.5	748.399	1764.51	4332.93	4247.99	1929.87	486.357	3188.1	3143.4	1460.26	290.11	414.559	471.543	572.559	178.196	648.302	52769.4	23003.4	29489.3	64852.8	73897.3	43475.7	80401.7
NEG_12136	8.363	367.117	Icaritin	[M-H]-	C21H20O6	TUUXBSASAQJECY-UHFFFAOYSA-N	CC(=CCC1=C2C(=C(C=C1O)O)C(=O)C(=C(O2)C3=CC=C(C=C3)OC)O)C					0.707	46803	48455.8	50379.5	42257.3	46387.1	447.212	866.742	472.258	350.234	307.34	615.569	741.982	556.71	80.0911	745.418	256.694	1023.52	493.764	254.779	375.53	347.17	1229.89	819.722	594.826	924.826	3240.65	2018.21	4990.67	2951.2	1829.13	861.279	612.465	984.262	979.789	788.732	1126.66	1277.07
NEG_11421	11.443	355.227	Ilicicolin B	[M-H]-	C23H32O3	QAPOXOGEDXIOHD-VZRGJMDUSA-N	CC(C)=CCCC(C)=CCCC(C)=CCC1=C(O)C=C(C)C(=C1O)C=O	Lipids and lipid-like molecules	Prenol lipids	Sesquiterpenoids		0.748	1433.71	398.238	974.079	63.1656	554.477	55174.4	59968.1	74051	111553	124515	108827	110369	77108.6	126782	182504	8707.77	760.633	71530.7	1857.03	49165.7	19423.7	14503.2	1732.2	49183.3	85751.3	140.606	622.179	436.231	437.464	106.674	76994.5	49997.4	69940.6	216201	144121	96842.8	112986
NEG_20563	4.744	492.255	Imatinib	[M-H]-	C29H31N7O	KTUFNOKKBVMGRW-UHFFFAOYSA-N	CN1CCN(CC1)CC2=CC=C(C=C2)C(=O)NC3=CC=C(C)C(=C3)NC4=NC(=CC=N4)C5=CN=CC=C5	Benzenoids	Benzene and substituted derivatives	Anilides		0.708	22.2124	52.7395	19.5296	62.5001	22.278	6763.77	4291.93	7418.52	23309.3	32393.6	16989	14494.2	13430	22872.3	27698.6	583.94	390.341	228.034	134.47	195	0	83.4138	342.017	79.7487	123.29	24.2265	12.46	76.5499	36.8194	63.004	18550.7	6168.3	7007.9	51829.8	70504.6	34291.6	49761.3
NEG_17226	2.788	447.053	Indolylmethyl glucosinolate	[M-H]-	C16H20N2O9S2	DNDNWOWHUWNBCK-JZYAIQKZSA-N	OCC1OC(SC(CC2=C[NH]C3=C2C=CC=C3)=NO[S](O)(=O)=O)C(O)C(O)C1O	Organic oxygen compounds	Organooxygen compounds	Carbohydrates and carbohydrate conjugates		0.92	443.878	481.838	517.303	145.102	643.439	598485	286294	308107	1.41622e+06	1.46699e+06	250081	187622	259453	301714	232839	767.546	629.622	6724.83	714.338	6387.57	143.126	2079.88	735.069	14429.5	4638.61	167.479	1259.96	495.54	118.097	202.8	179281	91129.8	107114	536881	549409	668679	1.28595e+06
NEG_5775	1.813	267.074	Inosine	[M-H]-	C10H12N4O5	UGQMRVRMYYASKQ-KQYNXXCUSA-N	OCC1OC(C(O)C1O)[N]2C=NC3=C2N=CN=C3O	Nucleosides, nucleotides, and analogues	Purine nucleosides			0.836	33823.5	28903.5	34056.3	17146.4	30045.6	19601	17814.4	18163	224093	211930	229877	191629	211632	253961	219335	43188	62943.8	42656.2	52128.3	55544.9	25282.4	94999.6	68373.4	58978.4	35927.5	33283.3	38088.3	37607.2	32008.2	29835.9	26171.3	15381.4	19515.2	372906	383832	267210	296828
NEG_7876	6.956	299.066	Isokaempferide	[M-H]-	C16H12O6	VJJZJBUCDWKPLC-UHFFFAOYSA-N	COC1=C(OC2=C(C(=CC(=C2)O)O)C1=O)C3=CC=C(O)C=C3	Phenylpropanoids and polyketides	Flavonoids	O-methylated flavonoids	C05902	0.888	36064.3	28550.9	49487.4	363888	32525.3	127626	109580	134727	302403	264827	1007.79	2174.96	2240.5	1367.55	1198.69	11226.4	4514.47	3146.3	5583.08	6048.25	1107.85	7259.82	2740.33	35422.3	10566.4	46871.7	59463	73791.1	63569.6	66944.9	4570	6364.37	4605.01	28490.3	24435.7	1005.78	696.411
NEG_648	2.331	122.027	Isonicotinic acid	[M-H]-	C6H5NO2	TWBYWOBDOCUKOW-UHFFFAOYSA-N	OC(=O)C1=CC=NC=C1	Organoheterocyclic compounds	Pyridines and derivatives	Pyridinecarboxylic acids and derivatives	C07446	0.831	6364.14	5034.01	6759.85	3271.01	3255.85	58924	48959.4	51361.4	66271.1	64394.3	33076.9	33418.1	32929.4	32993.1	47969.7	3809.05	4619.02	6398.9	3611.84	3291.47	1939.96	3893.04	2612.61	4236.12	5800.51	3465.69	2588.39	3361.68	3747.39	3122.45	24680.4	20550.2	25167.9	73906.4	77603.1	40008.7	50099.5
NEG_18400	5.914	463.084	Isoquercitrin	[M-H]-	C21H20O12	OVSQVDMCBVZWGM-QSOFNFLRSA-N	OC[C@H]1O[C@@H](OC2=C(OC3=C(C(=CC(=C3)O)O)C2=O)C4=CC(=C(O)C=C4)O)[C@H](O)[C@@H](O)[C@@H]1O	Phenylpropanoids and polyketides	Flavonoids	Flavonoid glycosides	C05623	0.719	23613.3	41702	9758.09	12347.3	8042.72	96557.7	50150.6	50670.7	64434.2	33249.6	30148.9	30657	19064.9	46741.9	51406	47119.9	81876.2	18370	29613.8	23562.8	10218.6	104738	16354.5	37739.6	7015.41	13611.5	10661.2	24388.2	37611.7	30261.7	43401.5	184764	85629.8	123743	211979	39634.5	43941.1
NEG_8971	3.923	315.047	Isorhamnetin	[M-H]-	C16H12O7	IZQSVPBOUDKVDZ-UHFFFAOYSA-N	COC1=C(O)C=CC(=C1)C2=C(O)C(=O)C3=C(O2)C=C(O)C=C3O	Phenylpropanoids and polyketides	Flavonoids	Flavones	C10084	0.846	4786.6	4755.91	2019.36	1746.31	3396.01	71124	97568.6	96569	40489.4	54032.3	112717	101763	96345.6	106742	106740	2537.35	8266.07	3050.4	3728.41	5985.29	984.966	14018.4	2305.8	5741.25	1531.37	2645.6	8488.51	4571.42	1023.7	4718.67	127356	55665.8	81827.6	200397	214204	152535	124599
NEG_19502	3.235	477.102	Isorhamnetin 3-galactoside	[M-H]-	C22H22O12	CQLRUIIRRZYHHS-UHFFFAOYSA-N	COC1=C(O)C=CC(=C1)C2=C(OC3OC(CO)C(O)C(O)C3O)C(=O)C4=C(O2)C=C(O)C=C4O	Phenylpropanoids and polyketides	Flavonoids	Flavonoid glycosides		0.843	892.882	1028.67	226.437	266.828	1086.78	56032.6	64006.3	71312.9	29724.4	53945.9	87219.7	77126.5	82405	88617.6	91524.4	4601.38	7361.02	1364.79	968.358	6101.92	153.927	14888.5	21014.3	4442.12	705.537	305.917	1510.65	5082.38	492.276	566.441	67905.4	33808	47063.8	107800	114796	116545	144732
NEG_29773	3.226	639.155	isorhamnetin-3-glucoside-4'-glucoside (Isorhamnetin 3,4'-diglucoside)	[M-H]-	C28H32O17	VKVBSQRURLRCHO-UHFFFAOYNA-N	O=C1C(OC2OC(CO)C(O)C(O)C2O)=C(OC=3C=C(O)C=C(O)C13)C=4C=CC(OC5OC(CO)C(O)C(O)C5O)=C(OC)C4					0.936	7472.17	3234.14	2827.4	1015.2	4035.83	1.96183e+06	1.84063e+06	2.09282e+06	265898	817061	2.54493e+06	2.24069e+06	2.25152e+06	2.40646e+06	2.74315e+06	4767.93	2687.97	5970.06	6671.69	5536.5	2257.49	4413.28	1987.24	9016.74	745.707	2039.66	15125.4	2787.48	1646.86	7249.14	1.8056e+06	946525	1.14742e+06	2.9656e+06	3.08322e+06	3.48906e+06	4.50929e+06
NEG_28774	3.267	623.157	Isorhamnetin-3-O-galactoside-6''-rhamnoside	[M-H]-	C28H32O16	UIDGLYUNOUKLBM-UHFFFAOYNA-N	COC1=C(O)C=CC(=C1)C1=C(OC2O[C@H](CO[C@@H]3O[C@@H](C)[C@H](O)[C@@H](O)[C@H]3O)[C@H](O)[C@H](O)[C@H]2O)C(=O)C2=C(O1)C=C(O)C=C2O					0.709	5.63317	8.25375	13.6947	6.36516	8.26496	4403.77	4299.31	4933.33	1863.15	3156.58	12643	10185.3	12162.3	12944.8	9000.33	131.316	141.674	158.455	102.185	120.707	5.45093	125.173	232.583	120.755	51.7527	31.9071	54.2276	37.1843	22.9322	11.5147	7019.74	2177.34	4534.19	9147.03	10909.2	12505.3	13441.9
NEG_19514	5.499	477.105	Isorhamnetin-3-O-glucoside	[M-H]-	C22H22O12	CQLRUIIRRZYHHS-LFXZADKFSA-N	COC1=C(O)C=CC(=C1)C2=C(OC3OC(CO)C(O)C(O)C3O)C(=O)C4=C(O2)C=C(O)C=C4O	Phenylpropanoids and polyketides	Flavonoids	Flavonoid glycosides		0.974	1.52759e+06	4.31974e+06	523481	1.19246e+06	915958	2.73793e+07	2.48974e+07	2.75901e+07	5.49102e+07	5.39533e+07	5.20264e+07	4.6329e+07	4.81478e+07	5.97658e+07	4.16698e+07	3.2608e+07	4.46069e+07	1.69518e+07	5.66751e+07	1.86024e+07	1.1599e+07	2.34743e+07	2.37846e+07	3.31552e+07	6.42804e+06	837248	1.66261e+06	1.32676e+06	419448	1.16536e+06	9.97224e+07	6.34134e+07	7.41071e+07	1.8711e+08	1.87575e+08	4.22657e+07	3.89211e+07
NEG_28778	5.969	623.163	Isorhamnetin-3-O-nehesperidine	[M-H]-	C28H32O16	QHLKSZBFIJJREC-BYPFOBLCSA-N	C[C@@H]1[C@@H]([C@@H]([C@@H]([C@H](O1)O[C@@H]2[C@@H]([C@@H]([C@@H](O[C@H]2OC3=C(OC4=CC(=CC(=C4C3=O)O)O)C5=CC(=C(C=C5)O)OC)CO)O)O)O)O)O					0.765	580.503	524.632	82.2916	125.997	169.429	900.763	875.295	1895.06	0	165.018	2529.41	246.329	176.473	507.364	316.21	39869.1	31249.1	3817.07	15159.9	15638.9	10178.9	28058	36476.3	9591.52	1228.51	1541.45	1047.15	206.018	565.386	472.092	1651.18	1621.81	4135.18	739.483	3505.97	1552.94	244.778
NEG_31421	4.945	669.167	Isorhamnetin-3-O-neohespeidoside	[M+FA-H]-	C28H32O16	QHLKSZBFIJJREC-SPSUIZEHSA-N	COC1=C(O)C=CC(=C1)C2=C(O[C@@H]3O[C@H](CO)[C@@H](O)[C@H](O)[C@H]3O[C@@H]4O[C@@H](C)[C@H](O)[C@@H](O)[C@H]4O)C(=O)C5=C(O)C=C(O)C=C5O2	Phenylpropanoids and polyketides	Flavonoids	Flavonoid glycosides		0.84	259.602	356.889	168.624	123.315	122.033	388.243	612.79	1679.93	1014.95	736.138	2829.27	453.957	2175.62	1259.84	2086.69	91699.4	130090	57131	159309	56134.6	39927.6	100849	159311	58658.1	11446.4	1801.24	786.523	301.491	725.764	584.688	1799.77	1603.33	912.744	4197.31	2708.1	6579.02	4927.78
NEG_7065	7.555	285.075	Isosakuranetin	[M-H]-	C16H14O5	HMUJXQRRKBLVOO-AWEZNQCLSA-N	COC1=CC=C(C=C1)[C@@H]2CC(=O)C3=C(O2)C=C(O)C=C3O	Phenylpropanoids and polyketides	Flavonoids	O-methylated flavonoids	C05334	0.965	235311	239673	356677	190429	253061	4413.42	4480.62	4887.74	7911.34	8879.68	1918.26	1692.89	1225.27	811.509	6519.28	53159.8	99728.2	66720.1	119902	42727.4	32190.1	349750	70745.4	78497	42081.4	743362	838727	957411	829031	758843	2603.29	5266.9	356.335	5275.69	2909.34	2322.9	1881.49
NEG_9902	7.712	329.079	Jaceosidin	[M-H]-	C17H14O7	GLAAQZFBFGEBPS-UHFFFAOYSA-N	COC1=C(C=CC(=C1)C2=CC(=O)C3=C(O2)C=C(C(=C3O)OC)O)O					0.95	246661	91083.9	73404.7	920638	70041.5	3.5269e+06	4.61194e+06	4.67992e+06	1.33381e+07	1.14073e+07	29364.5	76079.3	65185.5	34077.4	56022.3	79258.4	60894	58904.7	62410.3	224067	28271.9	76803.5	40607.1	322670	219347	97415.1	170464	92594.9	171523	625345	239847	121740	80009.9	421974	397639	21912	41569.9
NEG_26155	5.198	579.135	Kaemoferol 5-Xyl(1,2)Glc	[M-H]-	C26H28O15	RXAXTTGJEMODPY-CJNLAGEVSA-N	OCC1OC(OC2=C(OC3=C(C(=CC(=C3)O)O)C2=O)C4=CC=C(O)C=C4)C(OC5OCC(O)C(O)C5O)C(O)C1O	Phenylpropanoids and polyketides	Flavonoids	Flavonoid glycosides		0.876	1658.53	1109.4	931.733	521.213	717.891	12381.9	15190.4	15542.9	24371.5	32310.6	26962.7	25451	25757.1	29515.1	36044.2	83645.7	231531	350055	1.89634e+06	141219	121136	37184.2	258033	97793.1	19447	2487.17	2216.27	1475.05	1169.01	1451.89	23866.5	9046.96	13193.3	42973.3	47515.2	27513.4	32608.1
NEG_7877	8.157	299.066	Kaempferide	[M-H]-	C16H12O6	SQFSKOYWJBQGKQ-UHFFFAOYSA-N	COC1=CC=C(C=C1)C2=C(O)C(=O)C3=C(O2)C=C(O)C=C3O	Phenylpropanoids and polyketides	Flavonoids	Flavones	C10098	0.836	51566.7	50055.1	88570.1	114752	38753.8	137000	144911	177862	481363	402935	5896.51	8011.18	7933.05	4032.63	9088.81	49982.2	25730.6	52117.2	18977.7	87153.4	14940.3	81179	40295.7	54255.1	58380.5	63471.6	59542.1	59611.8	73250.2	89721.3	5735.88	17654.5	1181.07	31669	25830	3497.35	2036.95
NEG_7037	6.649	285.041	Kaempferol	[M-H]-	C15H10O6	IYRMWMYZSQPJKC-UHFFFAOYSA-N	OC1=CC=C(C=C1)C2=C(O)C(=O)C3=C(O2)C=C(O)C=C3O	Phenylpropanoids and polyketides	Flavonoids	Flavones	C05903	0.901	1.77749e+06	2.31447e+06	1.93977e+06	1.19834e+06	1.78675e+06	965750	1.07285e+06	1.16765e+06	2.71043e+06	2.27925e+06	3.34159e+06	1.18042e+06	1.92774e+06	1.64957e+06	3.12031e+06	4.60364e+06	1.85607e+07	1.35391e+07	3.52954e+06	2.49631e+07	1.57528e+06	1.42808e+07	1.29125e+07	7.39553e+06	9.9094e+06	4.0601e+06	2.11147e+06	2.11191e+06	1.33422e+06	1.85604e+06	2.01771e+06	1.08078e+06	1.45443e+06	3.78777e+06	2.68523e+06	2.20498e+06	1.56919e+06
NEG_34918	4.821	739.203	Kaempferol 3-O-(2,6-di-O-alpha-L-rhamnopyranosyl)-beta-D-galactopyranoside	[M-H]-	C33H40O19	WRXVPTMENPZUIZ-UHFFFAOYSA-N	CC1OC(OCC2OC(OC3=C(OC4=C(C(=CC(=C4)O)O)C3=O)C5=CC=C(O)C=C5)C(OC6OC(C)C(O)C(O)C6O)C(O)C2O)C(O)C(O)C1O	Phenylpropanoids and polyketides	Flavonoids	Flavonoid glycosides		0.836	101.906	137.139	401.451	48.2629	133.14	3734.95	4694.3	3840.42	2379.9	4013.04	1921.44	1239.95	1595.44	1885.09	3861.12	24277.4	100057	2312.85	8802.93	1419.43	1391.99	3164.04	3525.45	1431.59	384.56	2474.85	2763.02	3562.78	2566.37	2781.54	5462.57	3048.34	5484.67	10097.6	11435.9	4766.81	6795.21
NEG_15108	5.622	417.079	Kaempferol 3-O-arabinoside	[M-H]-	C20H18O10	RNVUDWOQYYWXBJ-IEGSVRCHSA-N	OC1COC(OC2=C(OC3=CC(=CC(=C3C2=O)O)O)C4=CC=C(O)C=C4)C(O)C1O	Phenylpropanoids and polyketides	Flavonoids	Flavonoid glycosides		0.746	538.461	503.832	406.803	28.7804	558.646	12012.3	15333.9	15835	50509.9	40172.9	13547.5	11966.5	14489.9	16168.4	27683.8	11919.7	50806.7	8326.35	17368	68347.9	3974.51	37278.3	119350	27341.2	16518.4	623.018	233.24	499.268	133.004	545.953	18214.1	7336.2	9638.51	43196.7	42196.7	16415.7	23671.4
NEG_27855	4.734	609.146	Kaempferol 3-O-sophoroside	[M-H]-	C27H30O16	LKZDFKLGDGSGEO-UHFFFAOYNA-N	C1=CC(=CC=C1C2=C(C(=O)C3=C(C=C(C=C3O2)O)O)O[C@H]4[C@@H]([C@H]([C@@H]([C@H](O4)CO)O)O)O[C@H]5[C@@H]([C@H]([C@@H]([C@H](O5)CO)O)O)O)O					0.972	461939	408540	284537	379626	342227	2.44223e+07	2.74969e+07	2.79899e+07	4.57838e+06	5.65588e+07	3.15296e+07	2.88457e+07	2.96057e+07	3.44241e+07	5.07289e+07	5.98372e+06	527949	5.15687e+07	2.42893e+06	5.06815e+07	1.41309e+07	1.7076e+07	637786	5.58921e+07	4.05795e+06	341538	371969	170313	201937	398905	2.91158e+07	1.5949e+07	2.06968e+07	5.23221e+07	4.65426e+07	3.14264e+07	3.28026e+07
NEG_27915	8.056	609.341	Kaempferol 3,7-diglucoside	[M-H]-	C27H30O16	XFFQVRFGLSBFON-DEFKTLOSSA-N	OCC1OC(OC2=CC(=C3C(=O)C(=C(OC3=C2)C4=CC=C(O)C=C4)OC5OC(CO)C(O)C(O)C5O)O)C(O)C(O)C1O	Phenylpropanoids and polyketides	Flavonoids	Flavonoid glycosides		0.712	6191.3	9334.4	3600.45	3570.97	6032.52	15375.8	18820.1	19288.5	28867	31772.7	26155.6	21462.4	28466.6	40709.2	35409.5	55534.2	98161	49471.6	69530.7	42783.2	24404.4	55146.7	75727.1	75102.2	13146.9	7062.25	8543.18	6608.61	5596.89	16279.7	25280.5	14748.4	17387.4	46919	56316.7	39472.7	50197.8
NEG_17234	5.249	447.088	Kaempferol 7-O-glucoside	[M]-	C21H20O11	YPWHZCPMOQGCDQ-HMGRVEAOSA-N	OCC1OC(OC2=CC(=C3C(=O)C(=C(OC3=C2)C4=CC=C(O)C=C4)O)O)C(O)C(O)C1O	Phenylpropanoids and polyketides	Flavonoids	Flavonoid glycosides		0.852	3300.53	4984.84	2870.9	1085.04	4602.7	13196.3	10439.2	11041.9	5663.09	14381	40923.5	29317.6	36067.9	43001.5	27398	2432.32	7647.68	6927.61	3363.12	10009.5	1247.32	7346.54	4752.05	4039.71	871.999	2537.02	3025.13	2983.4	742.626	4004.47	30862.3	11681.1	13090.7	62710.6	78097.4	58538	61141.9
NEG_17246	5.466	447.094	Kaempferol-3-O-glucoside	[M-H]-	C21H20O11	JPUKWEQWGBDDQB-UHFFFAOYNA-N	O=C1C(OC2OC(CO)C(O)C(O)C2O)=C(OC=3C=C(O)C=C(O)C13)C=4C=CC(O)=CC4					0.965	330586	374981	300770	109782	289267	2.69721e+06	2.65413e+06	2.87896e+06	2.52107e+06	2.79946e+06	4.35432e+06	3.991e+06	4.55068e+06	4.89646e+06	4.94802e+06	1.12189e+06	8.2374e+06	4.15853e+06	1.31767e+06	5.52924e+06	531759	6.91773e+06	4.83074e+06	1.8594e+06	2.03834e+06	274160	241029	200077	164390	246683	3.94515e+06	2.5064e+06	3.01702e+06	6.51963e+06	6.58985e+06	3.72153e+06	4.24935e+06
NEG_26903	6.165	593.127	Kaempferol-3-O-glucoside-6''-p-coumaroyl	[M-H]-	C30H26O13	DVGGLGXQSFURLP-UHFFFAOYNA-N	O=C(OCC1OC(OC=2C(=O)C=3C(O)=CC(O)=CC3OC2C=4C=CC(O)=CC4)C(O)C(O)C1O)C=CC5=CC=C(O)C=C5					0.923	616.084	3067.32	168.5	250.752	147.279	1057.24	1517.29	2054.62	345.77	1333.98	30887.8	745.865	2073.94	2090.22	433.291	305277	1.21291e+06	56166.4	108022	54920.1	22242.9	40594.2	47185.7	50823.9	11094.4	2734.78	2660.04	3534.45	2061.94	2191.41	4728.25	2355.8	2143.71	12834.7	10243.6	2817.59	2009.59
NEG_23213	10.396	529.295	Kukoamine A	[M-H]-	C28H42N4O6	IOLDDENZPBFBHV-UHFFFAOYSA-N	C1=CC(=C(C=C1CCC(=O)NCCCNCCCCNCCCNC(=O)CCC2=CC(=C(C=C2)O)O)O)O					0.761	16.8607	34.0914	1248.13	23.6657	51.2728	5806.3	5453.53	7078.76	1069.81	1348.33	3298.77	3193.22	124.411	190.497	3036.52	23283.7	36652.6	23305.2	27967.9	19094.7	8748.19	25516	56737.2	25715.1	456.658	13.4142	87.4124	117.085	85.2806	66.0738	11091.9	3475.07	465.534	10982.8	14628.4	454.704	4787.89
NEG_2426	2.905	188.04	Kynurenic acid	[M-H]-	C10H7NO3	HCZHHEIFKROPDY-UHFFFAOYSA-N	OC(=O)C1=CC(=O)C2=C(N1)C=CC=C2	Organoheterocyclic compounds	Quinolines and derivatives	Quinoline carboxylic acids	C01717	0.875	9915.73	9392.95	9428.3	3484.78	5395.32	14167.5	12352.3	14488.1	38205.7	35817.8	33095.8	28906.9	31853.3	33963.9	31672.5	15832.9	29086.6	26699.6	62526.7	32299.8	7874.98	26164.8	36928.4	23837.7	165569	15663.5	21270.6	20336.2	16516	16825	28913.9	16113.9	19291.8	78375.9	68901.5	34689.1	43058.2
NEG_8356	0.92	306.074	L-Glutathione (reduced form)	[M-H]-	C10H17N3O6S	RWSXRVCMGQZWBV-WDSKDSINSA-N	NC(CCC(O)=NC(CS)C(O)=NCC(O)=O)C(O)=O	Organic acids and derivatives	Carboxylic acids and derivatives	Amino acids, peptides, and analogues		0.887	59281.1	47558.4	35835	5308.6	65129.6	22209.3	14240.5	22718.2	2691.96	3806.9	99471.1	61134.5	58879.3	49199.7	58996.7	629945	183149	102171	233583	166735	178202	112309	352321	1.02885e+06	529241	17078.4	33614.4	27136.6	14690.1	23641	30710.9	21509.9	57143.1	16654.3	51657.5	80684.4	28173
NEG_765	1.442	130.088	l-Isoleucine	[M-H]-	C6H13NO2	AGPKZVBTJJNPAG-WHFBIAKZSA-N	CCC(C)C(N)C(O)=O	Organic acids and derivatives	Carboxylic acids and derivatives	Amino acids, peptides, and analogues	C00407	0.879	138131	136385	144583	59243.4	124534	842940	853628	892573	1.32444e+06	1.21047e+06	1.47978e+06	1.52912e+06	1.35914e+06	1.79078e+06	1.42394e+06	104666	123932	131513	143103	126203	133050	141241	326942	136478	59813.5	22145.9	27499.1	23411.8	23265.9	16695.6	6.59483e+06	1.22312e+06	1.37406e+06	3.45777e+06	3.25817e+06	1.45142e+06	1.82492e+06
NEG_223	0.958	89.0246	L-Lactic acid	[M-H2O-H]-	C3H6O3	JVTAAEKCZFNVCJ-UWTATZPHSA-N	CC(O)C(O)=O	Organic acids and derivatives	Hydroxy acids and derivatives	Alpha hydroxy acids and derivatives	C00186	0.803	671858	620892	634742	537859	631685	327853	299427	312471	540942	399115	59646.7	53558.8	1.08147e+06	62160.7	57906.1	296327	3.22206e+06	2.66027e+06	295726	3.10489e+06	1.98718e+06	200938	3.17295e+06	232144	149530	586951	648637	585954	609401	560460	485068	365756	372563	761554	859755	78155.6	102318
NEG_805	1.098	133.013	L-Malic acid	[M-H]-	C4H6O5	BJEPYKJPYRNKOW-REOHCLBHSA-N	O[C@@H](CC(O)=O)C(O)=O	Organic acids and derivatives	Hydroxy acids and derivatives	Beta hydroxy acids and derivatives	C00149	0.82	7745.36	6529.77	6990.81	7630.33	8944.7	130340	95435.4	125103	528377	547514	669907	674089	741883	718587	604451	72292.6	152686	25696.5	64442.7	103987	8548.64	114395	249755	55180.5	35930.2	6891.26	11550.1	8342.56	2926.23	6713.05	242181	128943	161680	851346	854231	748044	577019
NEG_787	0.95	131.082	L-Ornithine	[M-H]-	C5H12N2O2	AHLPHDHHMVZTML-BYPYZUCNSA-N	NCCCC(N)C(O)=O	Organic acids and derivatives	Carboxylic acids and derivatives	Amino acids, peptides, and analogues	C00077	0.703	2437.05	3697.24	3412	1522.51	2951.89	54006.3	56643.2	62147.4	59441	60404.6	177190	186943	169619	186159	131692	454497	553272	297735	615227	401943	198535	612181	907384	519317	200402	2934.16	2683.04	2113.72	2552.41	940.815	225393	152191	159074	260974	248595	122354	99164.3
NEG_703	0.917	128.035	L-Pyroglutamic acid	[M-H]-	C5H7NO3	ODHCTXKNWHHXJC-VKHMYHEASA-N	OC(=O)C1CCC(=N1)O	Organic acids and derivatives	Carboxylic acids and derivatives	Amino acids, peptides, and analogues	C01879	0.841	1.05908e+06	1.10627e+06	1.05651e+06	734178	1.03467e+06	461647	523581	539951	683981	685675	1.09864e+06	995705	1.07637e+06	1.16814e+06	1.38849e+06	917732	1.02238e+06	568407	1.12319e+06	600242	564333	507889	1.05603e+06	658695	366994	396294	516952	424701	357092	337423	1.01408e+06	677966	776627	1.66762e+06	1.63097e+06	1.24545e+06	958112
NEG_6231	0.809	275.125	L-Saccharopine	[M-H]-	C11H20N2O6	ZDGJAHTZVHVLOT-YUMQZZPRSA-N	NC(CCCCNC(CCC(O)=O)C(O)=O)C(O)=O	Organic acids and derivatives	Carboxylic acids and derivatives	Amino acids, peptides, and analogues	C00449	0.83	38431	37360.4	23935.5	30660.9	32976.8	52005.6	42278.5	49979.5	85331.2	87500.6	95449.2	101540	119903	122515	115083	2230.53	9590.79	1459.77	5643.17	5488.18	1922.97	4437.22	5586.92	3402.72	2239.67	18641.9	22460.4	20978.2	20529.5	18016.2	69632.9	50280.8	50733	108171	125958	119214	122477
NEG_578	0.845	118.051	L-Threonine	[M-H]-	C4H9NO3	AYFVYJQAPQTCCC-GBXIJSLDSA-N	CC(O)C(N)C(O)=O	Organic acids and derivatives	Carboxylic acids and derivatives	Amino acids, peptides, and analogues	C00188	0.861	62023.6	63464.4	68781.1	50712.4	52071.8	574307	576215	598047	801129	755149	876908	852479	872010	971330	1.05348e+06	70275.4	90887.5	78124.7	75813.6	63502.6	38616.2	52935	88075.6	97889	62384.9	20309.7	36108.2	22139.1	26608.5	29718.8	1.03878e+06	831134	866695	1.52024e+06	1.57904e+06	927020	806437
NEG_10708	0.859	343.123	Lactitol	[M-H]-	C12H24O11	VQHSOMBJVWLPSR-JVCRWLNRSA-N	OCC(O)C(O)C(OC1OC(CO)C(O)C(O)C1O)C(O)CO	Lipids and lipid-like molecules	Fatty Acyls	Fatty acyl glycosides		0.921	1.04539e+06	868660	1.06268e+06	1.19028e+06	1.05408e+06	760406	1.00416e+06	738791	2.08988e+06	1.88903e+06	47963	47999.3	46743.1	54025.3	96079.4	1.98614e+06	2.94445e+06	7.00111e+06	1.7414e+06	3.00643e+06	1.52533e+06	3.29851e+06	1.80901e+06	2.68602e+06	2.48431e+06	2.69136e+06	2.74168e+06	1.83489e+06	2.36207e+06	1.85585e+06	533876	346062	388087	1.01914e+06	563588	81255.1	617152
NEG_13392	0.891	387.114	Lactose	[M-H]-	C12H22O11	GUBGYTABKSRVRQ-PICCSMPSSA-N	C([C@@H]1[C@H]([C@@H]([C@H]([C@H](O1)O[C@@H]2[C@H](OC([C@@H]([C@H]2O)O)O)CO)O)O)O)O					0.865	2.10436e+07	2.10141e+07	2.07002e+07	1.59661e+07	2.13509e+07	1.62468e+07	1.82272e+07	1.96262e+07	3.20426e+07	2.83818e+07	548995	507297	554448	638658	1.45071e+06	1.5748e+07	1.0531e+07	1.73304e+07	1.12605e+07	1.82241e+07	7.92056e+06	1.62098e+07	1.53876e+07	3.36127e+07	3.05197e+07	5.62296e+07	5.91586e+07	5.64486e+07	5.08504e+07	4.62612e+07	1.18141e+07	7.1019e+06	8.82692e+06	1.76901e+07	1.42596e+07	1.22128e+06	1.23731e+07
NEG_10038	4.551	331.045	Laricitrin	[M-H]-	C16H12O8	CFYMYCCYMJIYAB-UHFFFAOYSA-N	COC1=C(O)C(=CC(=C1)C2=C(O)C(=O)C3=C(O2)C=C(O)C=C3O)O	Phenylpropanoids and polyketides	Flavonoids	Flavones	C12633	0.725	3403.58	5993.03	2431.23	1988.34	2543.04	10281.3	11859.6	14939.4	32561.2	37122.1	48587.8	18319.1	28605.2	28418.3	26213.2	157355	580018	125538	432547	104800	54355	192760	188599	131430	85733.5	11005.6	7347.52	6052.25	4608.87	5647.78	41034.2	13294.3	31762.4	72358	95548.5	53368.4	15673.5
NEG_5708	9.713	265.158	Lauryl sulfate	[M-H]-	C12H26O4S	MOTZDAYCYVMXPC-UHFFFAOYSA-N	CCCCCCCCCCCCO[S](O)(=O)=O	Organic acids and derivatives	Organic sulfuric acids and derivatives	Sulfuric acid esters		0.929	98023.9	116606	95127.5	80876.8	94396.7	222386	214315	206603	767640	661331	287424	292369	333733	367172	334294	450334	400528	433356	466713	354146	174052	344666	365047	543270	318393	92123.4	107860	87265.4	78744.1	107166	358769	174216	220519	597856	728585	310046	404918
NEG_18260	4.529	461.103	Leucanthoside	[M-H]-	C22H43NO	DLVLXOYLQKCAME-UHFFFAOYSA-N	COC1=CC2=C(C(=C1C3OC(CO)C(O)C(O)C3O)O)C(=O)C=C(O2)C4=CC(=C(O)C=C4)O	Phenylpropanoids and polyketides	Flavonoids	Flavonoid glycosides	C10187	0.928	9103.88	8016.93	9488.72	5366.01	8450.05	278.492	228.284	18634.8	489.706	644.839	189.873	379.339	270.382	313.525	173.916	2278.3	2681.82	1443.17	3381.85	808.483	93.8775	1187.18	2665.02	499.799	199.792	17362.8	18651	17668.2	16304.3	14182.5	13851.4	176.909	127.655	768.934	552.397	109.633	572.336
NEG_760	1.544	130.087	Leucine	[M-H]-	C6H13NO2	ROHFNLRQFUQHCH-YFKPBYRVSA-N	CC(C)CC(N)C(O)=O	Organic acids and derivatives	Carboxylic acids and derivatives	Amino acids, peptides, and analogues	C00123	0.825	131696	122247	123983	60825.1	131923	1.37871e+06	1.40078e+06	1.58346e+06	1.23518e+06	1.10756e+06	1.4073e+06	1.36627e+06	1.38808e+06	1.62154e+06	1.30917e+06	132967	185357	159707	147737	123425	123309	180367	301703	145469	78025.1	15262.2	22248.3	21564.8	13217.1	15209.1	6.42205e+06	2.57676e+06	3.28017e+06	4.37309e+06	4.37801e+06	1.37972e+06	1.40054e+06
NEG_26152	5.372	579.132	Leucoside	[M-H]-	C26H28O15	RXAXTTGJEMODPY-UHFFFAOYSA-N	C1C(C(C(C(O1)OC2C(C(C(OC2OC3=C(OC4=CC(=CC(=C4C3=O)O)O)C5=CC=C(C=C5)O)CO)O)O)O)O)O					0.845	184.271	565.042	168.146	85.4034	318.58	6423.15	6009.35	5615	3769.05	8080.32	11833.2	8960.81	12167.9	13368	12259.6	142850	95076	114089	147155	127744	48208.1	194182	249975	237961	8966.05	1518.2	1262.35	470.811	311.599	459.357	14214.8	4486.63	7262.87	23345.2	30446.9	13581.3	15956.9
NEG_10288	10.514	335.221	Leukotriene B4	[M-H]1-	C20H32O4	VNYSSYRCGWBHLG-AMOLWHMGSA-N	CCCCC\\C=C/C[C@@H](O)\\C=C\\C=C\\C=C/[C@@H](O)CCCC(O)=O	Lipids and lipid-like molecules	Fatty Acyls	Eicosanoids		0.721	445.538	1137.41	721.738	164.028	686.812	32716.1	30332	32436.3	121047	101529	12187.1	8974.14	12066.9	16078.7	11325	5290.07	1869.65	8202.28	12042.8	1111.36	3960.43	4070.45	5536.84	13526.8	2041.52	119.731	501.804	122.614	107.58	169.617	95160.4	28002.3	44062.1	221753	190279	15102	29528.2
NEG_20812	2.171	495.255	Leukotriene D4	[M-H]-	C25H40N2O6S	YEESKJGWJFYOOK-IJHYULJSSA-N	CCCCC\\C=C/C/C=C\\C=C\\C=C\\[C@@H](SC[C@H](N)C(=O)NCC(O)=O)[C@@H](O)CCCC(O)=O	Lipids and lipid-like molecules	Fatty Acyls	Eicosanoids		0.817	43.2738	37.3304	23.8777	19.6213	51.7139	110.241	53.3303	95.6378	213.479	188.73	297.889	282.284	413.354	197.933	181.778	1052.9	79.9952	1435.88	140.071	9406.88	1448.25	3552.12	65.6554	20616.6	2598.19	9.77972	9.99911	22.2154	22.9366	13.301	134.395	66.3346	47.3538	277.967	164.223	320.846	1084.06
NEG_10367	10.344	337.151	Licochalcone A	[M-H]-	C21H22O4	KAZSKMJFUPEHHW-DHZHZOJOSA-N	CC(C)(C=C)C1=C(C=C(C(=C1)/C=C/C(=O)C2=CC=C(C=C2)O)OC)O					0.702	1561.99	2733.98	2820.15	2182.97	3891.55	1099.44	1414.65	1386.89	7842.01	7050.39	13029.8	10734.9	7704.27	13269.6	6013.93	4567.97	2520.64	3885.11	4103.32	2906.38	262.49	7884.71	128.997	3518.53	3156.28	76.0729	2108.09	1118.56	69.3946	1569.67	26776.2	9082.24	15236	62815.6	60610.5	40680.7	39611.6
NEG_38651	7.932	837.375	Licoricesaponin G2	[M-H]-	C42H62O17	WBQVRPYEEYUEBQ-UHFFFAOYNA-N	O=C(O)C1OC(OC2C(OC(C(=O)O)C(O)C2O)OC3CCC4(C)C5C(=O)C=C6C7CC(C(=O)O)(C)CCC7(C)CCC6(C)C5(C)CCC4C3(C)CO)C(O)C(O)C1O					0.743	31.2999	111.867	49.4324	91.8784	38.1985	343.567	1146.2	682.533	2613.59	4846.39	3356.96	1391.84	1440.14	2056.86	1549.42	22624.6	31650.6	3319.89	13435.6	19068.7	957.227	17839.5	27691.1	15105.9	9227.52	59.2805	89.7814	9.23261	44.6267	23.8114	1161.6	309.368	177.241	3652.27	2091.06	2836.03	1570.38
NEG_38126	8.555	821.395	Licoricesaponin H2	[M-H]-	C42H62O16	LPLVUJXQOOQHMX-UHFFFAOYNA-N	O=C(O)C1OC(OC2C(OC(C(=O)O)C(O)C2O)OC3CCC4(C)C5C(=O)C=C6C7CC(C(=O)O)(C)CCC7(C)CCC6(C)C5(C)CCC4C3(C)C)C(O)C(O)C1O					0.752	48.7146	99.8576	64.2809	51.5992	39.5014	1847.41	1530.3	4191.66	24127.3	18280	2546.97	5927.88	4902.42	6011.8	6125.31	13569.9	19817.4	15159.5	28741.9	16771.7	727.235	4070.18	18589.3	22377.5	18698.4	44.4549	128.038	41.1717	11.7214	25.7163	3703.05	477.172	3502.05	23673.2	16745.3	2802.82	4946.05
NEG_34221	5.948	723.209	Ligustroflavone	[M-H]-	C33H40O18	NULBHTHMVOCGOE-ZBCCAYPVSA-N	C[C@H]1[C@@H]([C@H]([C@H]([C@@H](O1)OC[C@@H]2[C@H]([C@@H]([C@H]([C@@H](O2)OC3=CC(=C4C(=C3)OC(=CC4=O)C5=CC=C(C=C5)O)O)O[C@H]6[C@@H]([C@@H]([C@H]([C@@H](O6)C)O)O)O)O)O)O)O)O					0.758	263.812	497.092	65.981	51.689	273.68	22729.8	18969.7	20256.6	6773.86	8991.27	30271.8	32716.4	30953.8	42651.8	36502.1	0	234.822	275.66	173.524	169.374	0	174.003	0	428.256	272.88	73.9545	450.008	173.616	49.7691	355.442	43549.1	24006.1	27113.6	92905.7	92589	48781.3	69719.6
NEG_6507	10.821	279.229	Linoleic acid	[M-H]-	C18H32O2	OYHQOLUKZRVURQ-HZJYTTRNSA-N	CCCCCC=CCC=CCCCCCCCC(O)=O	Lipids and lipid-like molecules	Fatty Acyls	Lineolic acids and derivatives	C01595	0.859	5374.8	3767.12	6445.76	4099.17	3832.7	6061.87	7737.43	9579.93	7531.76	5391.84	18547.7	4938.55	15235.2	12200.3	9717.17	236182	346110	64186	378307	156087	73372.5	307788	497579	160850	33229.8	5943.63	3144.58	7227.1	4162.68	7897.41	9948.13	6073.09	24010.7	2543.6	24016.8	22810.6	12420
NEG_6364	10.437	277.22	Linolenic acid	[M-H]-	C18H30O2	DTOSIQBPPRVQHS-PDBXOOCHSA-N	CC\\C=C/C/C=C\\C\\C=C/CCCCCCCC(O)=O	Lipids and lipid-like molecules	Fatty Acyls	Lineolic acids and derivatives	C06427	0.849	3784.01	12925.4	1283.56	8331.93	13215.7	16084.9	22765.5	15408	55482.9	67761.2	13300.2	8802.67	15634.5	24289.8	11826.8	219406	244605	208291	268672	260820	61026.4	238103	199351	208875	179081	3088.5	8325.92	302.79	2461.48	18602.2	10031.1	7362.82	30533.4	33792.3	43167.5	14662.3	29887.2
NEG_5197	6.788	255.065	Liquiritigenin	[M-H]-	C15H12O4	FURUXTVZLHCCNA-AWEZNQCLSA-N	OC1=CC=C(C=C1)C2CC(=O)C3=CC=C(O)C=C3O2	Phenylpropanoids and polyketides	Flavonoids	Flavans	C09762	0.917	64389.2	65612.7	78016.7	47209	68509.2	329.781	206.958	266.022	120.435	480.23	723.805	1333.58	578.927	329.807	840.408	129.717	289.68	202.992	97.7889	1124.65	387.797	91.5542	84.6918	114.711	163.001	542.22	615.262	1005.15	262.649	421.752	565.591	232.495	346.913	641.46	614.836	325.925	1021.49
NEG_12666	10.84	375.302	Lithocholic acid （LCA）	[M-H]-	C24H40O3	SMEROWZSTRWXGI-UOGOSWAHSA-N	C[C@H](CCC(O)=O)[C@H]1CC[C@H]2[C@@H]3CC[C@@H]4C[C@H](O)CC[C@]4(C)[C@H]3CC[C@]12C	Lipids and lipid-like molecules	Steroids and steroid derivatives	Bile acids, alcohols and derivatives		0.834	25.3736	18.0495	15.8343	187.813	0	15806	20887.7	23167	85375.3	76480.8	63.6342	67.5577	141.009	79.2978	29.297	79.8946	173.931	51.4191	291.529	84.2425	0	0	178.21	148.784	271.743	16.0954	46.7223	32.9778	13.8743	23.6771	475.57	241.861	345.289	3370.39	3479.9	103.705	40.2829
NEG_7078	8.518	285.114	Loureirin A	[M-H]-	C17H18O4	RSAIVLRELNGZEY-UHFFFAOYSA-N	COC1=CC(=C(C=C1)CCC(=O)C2=CC=C(C=C2)O)OC					0.755	27028.7	32566.6	21834.5	24268.5	30467	42694.5	57083.9	54340.7	71209.8	69876.8	57957.8	57621.2	65614.3	68348	70159.4	52938.1	45035.4	61547.6	64968.9	56205	33661.2	62330.6	43262.9	89263.6	59290.1	25848.1	26942.5	22499.3	23638.5	44594.5	63547	32049.1	43348.6	80881.6	78861.3	72380.8	93459.1
NEG_11196	8.168	351.198	LTB4_20-Hydroxy	[M-H]-	C20H32O5	PTJFJXLGRSTECQ-PSPARDEHSA-N	C(CCCCO)/C=C\C[C@H](/C=C/C=C/C=C\[C@H](CCCC(=O)O)O)O					0.702	33.6683	28.027	20.1086	36.8756	109.176	3726.08	2351.45	4646.87	12258	13266.7	8419.13	9483	5518.45	5804.87	1963.64	158.051	534.821	432.212	323.723	236.553	166.503	508.675	95.5547	660.265	219.237	28.0309	11.7449	42.9265	4.93442	32.4298	11244.6	4927.78	6318.56	22396.3	11710.3	7396.26	3978.99
NEG_7022	4.554	285.04	Luteolin	[M-H]-	C15H10O6	IQPNAANSBPBGFQ-UHFFFAOYSA-N	OC1=CC(=C2C(=O)C=C(OC2=C1)C3=CC(=C(O)C=C3)O)O	Phenylpropanoids and polyketides	Flavonoids	Flavones	C01514	0.757	51585.1	133224	26464.8	61843.9	29362.1	16704.2	29333.8	53938.7	119643	87654.6	466794	17262.7	167888	41932.1	95178	2.81783e+07	2.96436e+07	4.35144e+06	1.17688e+07	2.47223e+07	6.74353e+06	5.14262e+07	5.54243e+07	1.58829e+07	1.14418e+07	853771	247442	133648	78542.1	121397	149767	21510.5	169357	43672.8	136146	737675	25834.5
NEG_26916	6.152	593.153	Luteolin 7-O-rutinoside	[M-H]-	C27H30O15	MGYBYJXAXUBTQF-FOBVWLSUSA-N	CC1OC(OCC2OC(OC3=CC(=C4C(=O)C=C(OC4=C3)C5=CC(=C(O)C=C5)O)O)C(O)C(O)C2O)C(O)C(O)C1O	Phenylpropanoids and polyketides	Flavonoids	Flavonoid glycosides		0.714	141.65	1393.85	158.244	782.807	171.395	1440.41	1653.19	1753.52	5646.45	3650.01	9056	1195.43	691.462	604.929	1082.06	102309	171585	12252.3	35323.3	16730.7	4429.01	12877.8	17108.4	13012.4	34569.8	1573.39	1822.72	2244.74	529.987	983.231	6304.91	3667.03	3657.29	14416.6	10975.8	907.162	2780.67
NEG_17243	5.72	447.093	Luteolin-7-O-glucoside	[M-H]-	C21H20O11	PEFNSGRTCBGNAN-UHFFFAOYNA-N	O=C1C=C(OC2=CC(OC3OC(CO)C(O)C(O)C3O)=CC(O)=C12)C=4C=CC(O)=C(O)C4					0.783	14046.6	79494	35524.8	16004.5	8897.54	182319	160824	145303	177096	178213	301650	238402	348996	225015	187676	1.36511e+06	1.61671e+06	955982	1.53318e+06	1.21315e+06	712395	2.95511e+06	1.30028e+06	2.89514e+06	495054	78367.4	54602.5	44649.4	20274.9	23017.7	383934	316825	310695	553148	586156	230377	144331
NEG_27848	3.101	609.14	Luteolin-7,3'-di-O-gflucoside	[M-H]-	C27H30O16	BISZYPSIZGKOFA-IPOZFMEPSA-N	OC[C@H]1O[C@@H](OC2=CC(=C3C(=O)C=C(OC3=C2)C4=CC(=C(O)C=C4)O[C@@H]5O[C@H](CO)[C@@H](O)[C@H](O)[C@H]5O)O)[C@H](O)[C@@H](O)[C@@H]1O	Phenylpropanoids and polyketides	Flavonoids	Flavonoid glycosides		0.901	1600.58	1302.29	447.17	110.365	826.263	184498	159725	193171	34975.7	306599	474837	453784	485410	493354	407653	1877.9	1575.77	6618.37	3508.03	3984.04	577.311	854.74	550.405	6230.8	98.156	516.239	3564.73	1340.78	286.47	803.481	169440	90708.8	110054	291158	297970	548694	572775
NEG_27878	3.874	609.163	Luteolin-7,3'-di-O-glucoside	[M-H]-	C27H30O16	BISZYPSIZGKOFA-ODYYMYHNSA-N	O=C1C=C(OC2=CC(OC3OC(CO)C(O)C(O)C3O)=CC(O)=C12)C=4C=CC(O)=C(OC5OC(CO)C(O)C(O)C5O)C4					0.707	4917.94	4105.57	2531.27	10029	7041.82	276141	190382	133174	893255	894854	318221	313545	206939	244604	430535	6784.45	3457.2	6786.82	4664.13	11291	2059.73	5230.59	3410.33	5395.62	11359.2	5825.2	6387.71	2067.81	2666.29	6421.66	132152	141682	142259	397827	324879	458901	573898
NEG_21432	7.201	503.334	Madecassic acid	[M-H]-	C30H48O6	PRAUVHZJPXOEIF-UHFFFAOYSA-N	CC1CCC2(CCC3(C(=CCC4C3(CC(C5C4(CC(C(C5(C)CO)O)O)C)O)C)C2C1C)C)C(=O)O					0.789	11.931	28.6177	11.0561	38.4757	8.01923	151.958	23.5538	59.4998	584.405	693.707	156.604	89.7243	97.2484	125.105	337.903	65790.7	76296	2275.18	16273	56123.4	4517.61	78572.7	127701	23273.6	25040.9	9.75978	5.90706	9.13792	10.9864	0	91.9986	73.457	25.8372	115.973	659.696	251.547	173.942
NEG_20439	6.698	491.118	Malvidin 3-O-glucoside	[M-2H]-	C23H25O12	PXUQTDZNOHRWLI-OXUVVOBNSA-O	COC1=CC(=CC(=C1O)OC)C2=[O+]C3=CC(=CC(=C3C=C2O[C@@H]4O[C@H](CO)[C@@H](O)[C@H](O)[C@H]4O)O)O	Phenylpropanoids and polyketides	Flavonoids	Flavonoid glycosides	C12140	0.737	40.3773	29.8447	31.4008	56.69	35.2945	1270.3	2438.87	2856.72	9226.26	6631.93	3773.81	4067.52	4113.47	5164.6	5251.99	8744.12	15743.9	1702.33	729.177	5161.85	139.55	745.104	192.16	637.1	371.076	41.5905	41.2046	32.7557	13.2141	12.1918	4731.23	1633.61	1702.47	7811.76	9942.82	5358.49	9755.88
NEG_18978	11.097	471.35	Maslinic acid	[M-H]-	C30H48O4	MDZKJHQSJHYOHJ-UHFFFAOYNA-N	O=C(O)C12CCC(C)(C)CC2C3=CCC4C5(C)CC(O)C(O)C(C)(C)C5CCC4(C)C3(C)CC1					0.779	360.689	1290.98	133.421	141.783	332.687	60646.2	57671.7	64303.9	74719.1	351602	41804.9	38521.3	40029.3	51819.4	52534.4	10417.9	38864.7	5394.03	50087.4	10473.7	8293.44	18005.3	28197.2	10515.5	5075.7	510.306	1017.01	44.9306	335.844	296.334	37230.7	31849.6	32768.5	51152.1	78196.3	62580.3	77938.2
NEG_11518	6.26	357.139	Matairesinol	[M-H]-	C20H22O6	MATGKVZWFZHCLI-UHFFFAOYNA-N	O=C1OCC(CC2=CC=C(O)C(OC)=C2)C1CC3=CC=C(O)C(OC)=C3					0.702	121.117	81.014	125.09	482.293	229.437	4559.85	2655.86	3309.02	8490.91	8113	14937.3	11970.9	15054.4	15722.1	4214.03	112.813	291.646	723.698	856.121	73.4332	199.643	333.867	282.855	185.056	400.412	206.481	212.17	228.567	289.769	150.412	7964.97	6633.99	7008.51	16303.6	15314.3	15294.6	16117.8
NEG_7547	7.597	294.091	Mebendazole	[M-H]-	C16H13N3O3	OPXLLQIJSORQAM-UHFFFAOYSA-N	COC(=O)NC1=NC2=C([NH]1)C=CC(=C2)C(=O)C3=CC=CC=C3	Benzenoids	Benzene and substituted derivatives	Benzophenones		0.707	109.433	364.225	204.488	8315.71	323.196	21.5071	87.1893	82.9717	176.558	50.8922	35.0845	38.3983	48.6665	67.0171	70.8956	76.7654	507.19	42.0175	1494.16	27.9578	59.2024	282.183	87.7586	159.769	321.798	372.061	550.717	427.929	215.481	234.962	150.108	37.3868	135.502	83.8061	0	90.9149	45.3229
NEG_21281	8.107	501.315	Medicagenic acid	[M-H]-	C30H46O6	IDGXIXSKISLYAC-WNTKNEGGSA-N	CC1(C)CC[C@@]2(CC[C@]3(C)C(=CC[C@@H]4[C@@]5(C)C[C@H](O)[C@H](O)[C@](C)([C@@H]5CC[C@@]34C)C(O)=O)[C@@H]2C1)C(O)=O	Lipids and lipid-like molecules	Prenol lipids	Triterpenoids		0.728	7.11923	10.9064	11.3701	21.2719	7.02743	592.397	1268.67	2541.43	2023.99	3503.94	175.693	34.5621	31.5902	61.2423	24.3815	3376.88	18883.5	2493.2	1382.25	2564.93	245.635	6216.81	16750.6	1626.66	571.978	10.0435	18.8906	16.2814	5.33498	10.8189	92.3159	16.8236	72.7109	257.574	267.937	44.9028	97.0571
NEG_1546	1.095	161.045	Meglutol	[M-H]-	C6H10O5	NPOAOTPXWNWTSH-UHFFFAOYSA-N	CC(O)(CC(O)=O)CC(O)=O	Lipids and lipid-like molecules	Fatty Acyls	Fatty acids and conjugates	C03761	0.909	238405	182571	276474	159533	276953	157546	167390	216488	284782	291996	245572	316088	306189	317880	227499	540462	402765	437334	631945	486581	231768	269598	485744	551152	472727	169696	201615	177288	179165	356703	369750	204294	186457	376088	457815	263607	361120
NEG_1220	1.092	148.043	Methionine	[M-H]-	C5H11NO2S	FFEARJCKVFRZRR-BYPYZUCNSA-N	CSCC[C@H](N)C(O)=O	Organic acids and derivatives	Carboxylic acids and derivatives	Amino acids, peptides, and analogues	C00073	0.814	9700.56	8076.83	11977.4	4859.82	12300.6	41550.1	40678.1	43276.1	115602	106461	198415	187884	166371	214763	201271	34394.1	56412.6	42922	34312.2	27266.8	8498.17	45955.6	34470.3	21131.6	13145.3	2168.87	2952.16	2145	2167.51	2420.05	171881	106635	124256	442589	457375	167040	132735
NEG_20596	4.963	493.097	Methoxy-myricetin-3-O-hexoside	[M-H]-	C22H22O13	SCHVWZLYQPLPJV-UHFFFAOYSA-N	COC1=C(O)C=C(C=C1O)C2=C(OC3OC(CO)C(O)C(O)C3O)C(=O)C4=C(O)C=C(O)C=C4O2	Phenylpropanoids and polyketides	Flavonoids	Flavonoid glycosides		0.836	875.565	1520.48	881.045	280.658	771.532	2369.31	1678.43	2449.63	2665.28	5285.71	11472.6	1928.9	4392.33	4842.64	4953.1	944957	832216	60612.8	397361	277110	68127	722244	1.18358e+06	261839	44978.4	2289.65	1071.88	1572.45	1343.04	1825.19	5917.05	2653.48	4312.67	19249.5	20823.4	13266.1	7278.07
NEG_8969	11.61	315.047	Methoxyluteolin	[M-H]-	C16H12O7	FHHSEFRSDKWJKJ-UHFFFAOYSA-N	COC1=C(O)C=C2OC(=CC(=O)C2=C1O)C3=CC(=C(O)C=C3)O	Phenylpropanoids and polyketides	Flavonoids	O-methylated flavonoids		0.815	51050.8	168440	27699.6	15943	48421.9	114850	73334.9	220467	4692.63	25968.9	355952	58807.8	38284.7	87478.1	61770.6	778634	1.21061e+06	220095	708026	134029	115551	858165	159616	565155	34096.7	79360.8	52544.5	59525.3	42261.2	18683.5	322350	95054.3	66442.6	653052	446871	115049	21274.9
NEG_9086	9.702	315.253	Methyl hexadecanoate	[M-H]-	C17H34O2	FLIACVVOZYBSBS-UHFFFAOYSA-N	CCCCCCCCCCCCCCCC(=O)OC					0.701	340.325	756.982	1711.42	415.815	983.574	16260.4	15237.2	13517.7	75748.7	58111.9	63535.4	69892.9	52840.4	54611.4	15738.4	27738.2	29918.2	513027	221277	51669.9	71074.1	53568.9	53344.7	79087.3	149908	22903.3	725.965	965.079	408.122	941.921	28887	10220.7	12638.8	54486.2	55544.5	83795.4	67737.8
NEG_10567	4.766	341.091	Methylophiopogonanone A	[M-H]-	C19H18O6	BXTNNJIQILYHJB-GFCCVEGCSA-N	CC1=C(C(=C2C(=C1O)C(=O)[C@@H](CO2)CC3=CC4=C(C=C3)OCO4)C)O					0.807	527.451	1270.04	1677.46	111.83	1134.64	13752.7	12038.8	16285.7	9937.78	30862.1	25315.8	27305.1	30042.2	32023.9	46399.6	630.785	345.372	459.05	735.639	327.899	319.022	433.47	97.4261	2185.39	256.543	3192.41	4910.76	2256.39	2633.66	2489.41	23816.1	13987.1	11145.7	41257.5	52719.5	29728.6	38854.9
NEG_777	1.897	131.035	Methylsuccinic acid	[M-H]-	C5H8O4	WXUAQHNMJWJLTG-UHFFFAOYSA-N	CC(CC(O)=O)C(O)=O	Lipids and lipid-like molecules	Fatty Acyls	Fatty acids and conjugates	C08645	0.794	14807.2	14032.1	9573.6	4383.85	14730.1	95980.7	97660.2	114293	148924	130574	243356	212072	242701	273353	220588	8907.32	33141.5	29258.7	15795.4	19168.4	5274.39	22741.6	17285.7	17356.4	7946.63	5774.92	8390.21	4348.11	4904.95	6583.01	225228	88995.1	138142	280472	275744	342623	262875
NEG_42704	8.811	1023.53	Microcystin LW	[M-H]-	C54H72N8O12	CJIASZBWXIFQMU-LNXRSHCCSA-N	CO[C@@H](CC1=CC=CC=C1)[C@@H](C)\\C=C(C)\\C=C\\[C@@H]2NC(=O)[C@H](CC3=C[NH]C4=C3C=CC=C4)NC(=O)[C@@H](C)[C@@H](NC(=O)[C@H](CC(C)C)NC(=O)[C@@H](C)NC(=O)C(=C)N(C)C(=O)CC[C@@H](NC(=O)[C@H]2C)C(O)=O)C(O)=O	Organic acids and derivatives	Peptidomimetics	Hybrid peptides		0.809	15.0936	17.6173	15.3317	54.7232	13.3422	26.3276	27.0531	58.4265	340.968	961.955	102.737	229.753	59.1839	175.089	208.042	16231.8	3766.35	3846.66	8992.75	3837.68	1415.55	3373.93	2610.17	6068.27	5910.4	10.8012	9.87353	13.4133	5.58681	12.4148	75.4045	139.453	172.508	171.505	237.23	116.762	112.899
NEG_42397	11.302	993.542	Microcystin-LR	[M-H]-	C49H74N10O12	ZYZCGGRZINLQBL-GWRQVWKTSA-N	COC(CC1=CC=CC=C1)C(C)C=C(C)C=CC2NC(=O)C(CCCN=C(N)N)NC(=O)C(C)C(NC(=O)C(CC(C)C)NC(=O)C(C)NC(=O)C(=C)N(C)C(=O)CCC(NC(=O)C2C)C(O)=O)C(O)=O	Organic nitrogen compounds	Organonitrogen compounds	Guanidines		0.719	73.1394	0	174.618	0	13.6057	1619.53	104.283	994.702	0	0	4664.78	4120.44	180.25	5491.65	5073.57	667.31	323.925	2341.47	395.911	29.2655	3027.1	696.758	11359.9	275.72	106.408	0	122.815	973.181	39.5801	0	2111.95	5603.71	9304.19	1303.82	0	1646.27	2614.6
NEG_35887	5.308	763.424	Momordin Ic	[M-H]-	C41H64O13	HWYBGIDROCYPOE-WEAQAMGWSA-N	C[C@]12CC[C@@H](C([C@@H]1CC[C@@]3([C@@H]2CC=C4[C@]3(CC[C@@]5([C@H]4CC(CC5)(C)C)C(=O)O)C)C)(C)C)O[C@H]6[C@@H]([C@H]([C@@H]([C@H](O6)C(=O)O)O)O[C@H]7[C@@H]([C@H]([C@@H](CO7)O)O)O)O					0.726	0	15.4934	13.43	0	30.527	238.014	215.424	206.977	1176.32	3990.43	34885.6	28712.2	20334.2	22954.5	17804.5	0	0	130.495	0	43.6867	0	0	0	0	146.932	41.7985	36.9706	12.6416	12.4368	0	846.797	232.808	757.83	4136.77	3392.37	21554.3	14343
NEG_13515	1.095	389.109	Monotropein	[M-H]-		HPWWQPXTUDMRBI-NJPMDSMTSA-N	OC[C@H]1O[C@@H](O[C@@H]2OC=C([C@H]3C=C[C@](O)(CO)[C@@H]23)C(O)=O)[C@H](O)[C@@H](O)[C@@H]1O	Lipids and lipid-like molecules	Prenol lipids	Terpene glycosides		0.754	2370.12	5896.98	5920.12	1644.02	6382.71	2884.54	4103	3170.22	22513.3	18177.5	7657.6	7793.51	6949.47	6980.72	6752.01	34652.1	42854.9	28660.4	29854.5	136190	7808.09	27664	20405.6	40903.6	6438.2	68566.5	22744.7	91599.6	65830.4	47818.2	2940.29	2182.92	2984.52	27201.3	28945.8	8736.86	9820.42
NEG_8023	13.24	301.033	Morin	[M-H]-	C15H10O7	YXOLAZRVSSWPPT-UHFFFAOYSA-N	OC1=CC(=C(C=C1)C2=C(O)C(=O)C3=C(O2)C=C(O)C=C3O)O	Phenylpropanoids and polyketides	Flavonoids	Flavones	C10105	0.859	89245.6	140473	145165	39303.5	61442.5	35414.6	47374.3	79133.2	52571.3	18632.4	436894	48570.3	112149	69464.9	136290	576969	1.44118e+06	332881	287226	867639	254947	1.41397e+06	1.12022e+06	298971	138925	403946	182794	487496	242485	235485	110308	54331	241694	88065.5	177394	396538	34306.5
NEG_9206	5.404	317.028	Myricetin	[M-H]-	C15H10O8	IKMDFBPHZNJCSN-UHFFFAOYSA-N	OC1=CC2=C(C(=C1)O)C(=O)C(=C(O2)C3=CC(=C(O)C(=C3)O)O)O	Phenylpropanoids and polyketides	Flavonoids	Flavones	C10107	0.853	2489.63	6584.13	1772.96	1913.48	1136.8	684.697	1412.52	2193.49	2132.25	7884.24	26028.9	978.78	4522.56	1655.76	8293.76	435401	279884	421312	43522.5	547418	3094.1	209538	454090	55506.9	30110.7	23849.9	4708.8	2959.17	1796.41	1541.6	6643.12	322.08	8858.44	3276.08	13164.4	36856.1	1355.19
NEG_19650	4.571	479.08	Myricetin-3-Galactoside	[M-H]-	C21H20O13	FOHXFLPXBUAOJM-MGMURXEASA-N	OCC1OC(OC2=C(OC3=C(C(=CC(=C3)O)O)C2=O)C4=CC(=C(O)C(=C4)O)O)C(O)C(O)C1O	Phenylpropanoids and polyketides	Flavonoids	Flavonoid glycosides		0.829	247.612	176.094	208.136	196.522	49.5734	1243.27	887.855	764.444	43.2566	436.093	4961.91	1124.81	1040.95	1119.58	980.634	54734.1	73462.5	44404.8	17840.7	74154.7	1597.86	8665.31	146949	17003.1	7102.75	2448.44	865.123	366.651	252.928	344.551	864.454	2626.14	1604.2	750.176	1447.47	1900.94	2227.37
NEG_17389	4.727	449.069	Myricetin-3-O-beta-D-xylopyranoside	[M-H]-	C20H18O12	SBEOEJNITMVWLK-CFSKSFDZSA-N	OC1COC(OC2=C(OC3=C(C(=CC(=C3)O)O)C2=O)C4=CC(=C(O)C(=C4)O)O)C(O)C1O	Phenylpropanoids and polyketides	Flavonoids	Flavonoid glycosides		0.759	149.342	120.66	195.245	52.7019	154.668	6552.58	3184.29	4643.56	3289.03	2478.38	15824.4	15420.3	13981.7	9710.47	620.547	79718.5	98583.3	175566	42914.6	192797	139.933	1096.77	161240	29929.8	3092.09	114.055	123.929	423.026	119.489	97.5845	2317.05	3875.15	1788.96	1211.89	3918.21	17508.6	11444.2
NEG_3965	11.212	227.202	Myristic acid	[M-H]-	C14H28O2	TUNFSRHWOTWDNC-UHFFFAOYSA-N	CCCCCCCCCCCCCC(O)=O	Lipids and lipid-like molecules	Fatty Acyls	Fatty acids and conjugates	C06424	0.794	4272.09	4134.34	5858.05	2384.59	6163.07	30415.2	26613.5	30702.9	58287.9	63692.8	12721	14079.1	11225.6	18480.5	13224.8	6000.39	2984.26	5675.96	3542.74	4541.19	5551.11	4580.65	3508.22	7053.56	3315.96	2591.24	6108.97	5080.9	4954.63	1817.01	54080.6	31191	45886	156485	120239	15880.2	28669
NEG_2471	2.418	190.056	N-Acetyl-DL-methionine	[M-H]-	C7H13NO3S	XUYPXLNMDZIRQH-UHFFFAOYSA-N	CSCCC(N=C(C)O)C(O)=O	Organic acids and derivatives	Carboxylic acids and derivatives	Amino acids, peptides, and analogues	C02712	0.79	846.23	709.479	967.441	421.152	1116.05	223110	202807	249213	715633	629652	787556	685965	733026	947805	1.14108e+06	875005	722884	212866	938466	134991	119452	203615	548948	149124	61661.6	359.862	1863.62	231.716	471.223	338.159	855007	390948	496585	1.77671e+06	1.88496e+06	1.10676e+06	1.2456e+06
NEG_750	0.985	130.049	N-Acetyl-L-alanine	[M-H]-	C5H9NO3	KTHDTJVBEPMMGL-VKHMYHEASA-N	CC(N=C(C)O)C(O)=O	Organic acids and derivatives	Carboxylic acids and derivatives	Amino acids, peptides, and analogues		0.797	6538.25	9500.61	6604.34	7452.83	6289.09	2821.1	3966.87	4023.87	69526.1	65222.8	164207	163309	149246	175345	180790	122035	154283	70022.2	122858	65364	2039.49	135061	132898	58794	45566.4	6230.99	15907.1	10881.1	2049.93	3657.23	12350.8	3946.36	5632.51	193159	186199	157973	154198
NEG_2427	0.928	188.055	N-Acetyl-L-glutamic acid	[M-H]-	C7H11NO5	RFMMMVDNIPUKGG-YFKPBYRVSA-N	CC(O)=NC(CCC(O)=O)C(O)=O	Organic acids and derivatives	Carboxylic acids and derivatives	Amino acids, peptides, and analogues	C00624	0.786	5484.3	10034.8	4232.37	7314.8	2503.88	146169	144525	144108	169330	188597	218695	220309	230184	230151	214962	347315	361539	194964	715791	217898	353237	334638	439001	407751	214525	6122.83	6366.23	4352.07	4741.8	6126.06	242843	149699	175259	316096	336977	246721	337311
NEG_1880	3.819	172.099	N-Acetyl-L-leucine	[M-H]-	C8H15NO3	WXNXCEHXYPACJF-ZETCQYMHSA-N	CC(C)CC(N=C(C)O)C(O)=O	Organic acids and derivatives	Carboxylic acids and derivatives	Amino acids, peptides, and analogues	C02710	0.852	1382.79	2011.93	1606.76	724.978	1713.11	337219	301842	340986	1.01446e+06	893588	905149	858291	800628	976047	1.15045e+06	4244.89	3134.45	12114.8	4071.42	12162.5	2675.81	5640.79	5467.71	8827.64	8480.64	1093.97	2632.66	1310.49	1415.88	1377.57	662831	323229	380864	1.46822e+06	1.51073e+06	1.12382e+06	1.47816e+06
NEG_7442	1.547	292.137	N-Fructosyl isoleucine	[M-H]-	C12H23NO7	VYGRYVGDPYFVCA-UHFFFAOYSA-N	CCC(C)C(NCC1(O)OC(CO)C(O)C1O)C(O)=O					0.774	1876.75	2072.96	2036.12	404.731	3391.53	1300.39	1091.27	1013.33	3806.62	4003.52	786.212	949.752	1716.76	2430.47	948.438	3365.65	13997.4	6213.6	9033.49	8259.58	890.001	100290	25726.9	56365.1	1070.93	211.044	260.941	632.429	344.008	179.33	13286.1	2249.64	3709.5	64559.9	54698.3	2271.17	2453.08
NEG_7352	0.908	290.088	N-Fructosyl pyroglutamate	[M-H]-	C11H17NO8	VMOJEEZNLOLYBG-UHFFFAOYSA-N	OCC1OC(O)(CN2C(CCC2=O)C(O)=O)C(O)C1O					0.869	602955	636102	646568	301630	635433	30721.6	56969.9	35312.4	47765.7	43081.7	45823.7	40253.1	48420.7	61076.4	13235.6	1.90159e+06	4.24293e+06	1.32399e+06	4.3277e+06	781454	1.84149e+06	1.43046e+06	3.83659e+06	801886	506289	382947	417321	422700	336838	374086	115961	35836.1	49118.6	138064	101523	23881	31838.8
NEG_13818	11.696	394.332	N-Oleoyl isoleucine	[M-H]-	C24H45NO3	TYWACVZIFBZIQZ-BSFUXZNJSA-N	CCCCCCCC\\C=C/CCCCCCCC(=O)N[C@@H]([C@@H](C)CC)C(O)=O	Organic acids and derivatives	Carboxylic acids and derivatives	Amino acids, peptides, and analogues		0.755	68.2382	329.929	77.6697	189.877	141.04	8190.51	7800.76	8598.42	29879.6	31792.4	26419.3	10203.9	20104.1	23492.6	13295.2	8436.96	9913.55	18292.7	11309.3	16499.8	1518.12	16740.8	17475.6	7121.8	5069.69	165.991	57.5664	56.5338	185.764	137.418	48253.1	12958.8	24313.6	108032	117786	19832.1	24016.8
NEG_4976	3.18	250.069	N-Phenylacetylaspartic acid	[M-H]-	C12H13NO5	SVFKZPQPMMZHLZ-UHFFFAOYSA-N	OC(=O)CC(NC(=O)CC1=CC=CC=C1)C(O)=O	Organic acids and derivatives	Carboxylic acids and derivatives	Amino acids, peptides, and analogues		0.795	717.704	742.555	815.168	924.814	329.445	20988	16566.5	17492.3	150480	137062	205279	142976	172348	227571	71701.8	3266.05	2288.92	2538.84	2906.79	2198.1	276.512	1680.66	2740.54	912.484	1342.91	1352	1950.73	1107.57	826.073	659.959	27753.1	11227.2	12676.8	176417	186985	170125	358998
NEG_8668	2.697	310.114	N,N-Dimethylguanosine	[M-H]-	C12H17N5O5	RSPURTUNRHNVGF-IOSLPCCCSA-N	CN(C)C1=NC2=C(N=C[N]2C3OC(CO)C(O)C3O)C(=N1)O	Nucleosides, nucleotides, and analogues	Purine nucleosides			0.834	1786.84	2138.81	1909.33	542.141	2057.81	12649.8	8784.32	10144.4	29955.6	28823	31601.6	25430.9	29040.2	34777.5	24220.7	4141.67	13628.9	7721.66	4259.32	7072.2	1120.12	9131.26	4787.72	6316.57	2653.23	1333.89	1199.22	1631.86	579.721	651.705	36158.2	18864.4	22496.8	70103.6	81217.9	26620.9	29383.2
NEG_6020	6.285	271.063	Naringenin chalcone	[M-H]-	C15H12O5	YQHMWTPYORBCMF-ZZXKWVIFSA-N	OC1=CC=C(C=C1)C=CC(=O)C2=C(O)C=C(O)C=C2O	Phenylpropanoids and polyketides	Linear 1,3-diarylpropanoids	Chalcones and dihydrochalcones	C06561	0.972	3.71383e+06	3.3858e+06	4.22241e+06	8.30055e+06	3.82012e+06	4.7384e+06	5.74638e+06	5.6393e+06	1.34731e+07	1.14112e+07	8.57295e+06	9.57436e+06	6.79581e+06	8.51915e+06	1.33615e+07	1.03931e+07	1.22712e+07	1.64279e+07	1.09581e+07	1.93285e+07	7.89091e+06	1.77845e+07	1.07339e+07	1.92205e+07	1.69412e+07	914776	1.07872e+06	781336	710162	955169	7.84043e+06	5.19367e+06	5.93119e+06	1.4253e+07	1.23077e+07	5.45088e+06	7.00886e+06
NEG_16122	4.66	433.113	Naringenin-7-O-glucoside	[M-H]-	C21H22O10	DLIKSSGEMUFQOK-UHFFFAOYNA-N	C1[C@H](OC2=CC(=CC(=C2C1=O)O)O[C@H]3[C@@H]([C@H]([C@@H]([C@H](O3)CO)O)O)O)C4=CC=C(C=C4)O					0.924	862.707	1394.51	1078.71	534.148	1242.19	16545.8	11389.2	10990.4	57022.8	46332	49644.5	50471.6	46268.1	46225.5	12471.9	264967	210499	58073.8	96668.2	144016	29762.7	501251	362607	31210.5	78299.1	1323.04	777.251	926.172	597.951	611.901	14027.3	7534.22	11593.4	50656.6	37833.5	43113.4	42411.2
NEG_12029	12.631	365.34	Nervonic acid	[M-H]-	C24H46O2	GWHCXVQVJPWHRF-KTKRTIGZSA-N	CCCCCCCCC=CCCCCCCCCCCCCCC(O)=O	Lipids and lipid-like molecules	Fatty Acyls	Fatty acids and conjugates	C08323	0.842	399.037	258.232	819.592	51.9195	79.581	928.002	174.625	370.241	47.1914	204.439	1333.7	230.24	357.231	307.663	94.6569	2549.36	4955.62	73974.6	3136.04	41477.4	14782	39428.2	3868.81	49616.8	6058.87	221.388	136.665	464.47	284.552	179.39	867.929	498.138	564.034	3737.14	1637.4	896.726	153.887
NEG_26910	5.567	593.147	Nicotiflorin	[M-H]-	C27H30O15	RTATXGUCZHCSNG-QHWHWDPRSA-N	CC1OC(OCC2OC(OC3=C(OC4=C(C(=CC(=C4)O)O)C3=O)C5=CC=C(O)C=C5)C(O)C(O)C2O)C(O)C(O)C1O	Phenylpropanoids and polyketides	Flavonoids	Flavonoid glycosides		0.877	365.46	849.454	255.935	70.0021	42.6992	6965.87	8207.72	10392.9	6952.53	10280.2	24235	9934.07	10405.2	12774.3	16608.3	279022	41081.2	225337	455851	95668.4	120158	45493.9	17983	300433	5736.04	680.49	748.202	482.951	366.129	619.023	10649.4	4241.67	7429.63	25227.2	19959.7	9786.97	16362.2
NEG_5867	5.127	269.042	Nordazepam	[M-H]-	C15H11ClN2O	AKPLHCDWDRPJGD-UHFFFAOYSA-N	ClC1=CC2=C(NC(=O)CN=C2C3=CC=CC=C3)C=C1	Organoheterocyclic compounds	Benzodiazepines	1,4-benzodiazepines	C07486	0.762	464.802	1008.39	1512.63	838.213	983.879	553.945	274.225	351.228	270.416	469.951	1240.73	857.623	627.524	817.528	560.795	91504.9	168978	14541.3	76969	170027	25919.7	167426	212006	139287	84906.8	2423.38	1094.99	1346.84	684.52	905.412	762.22	492.25	538.439	1315.01	1020.75	1392.38	250.282
NEG_25315	5.404	563.151	NP-000062(6)	[M-H]-	C26H28O14	DRLZZQRQMWQRLZ-UHFFFAOYNA-N	O=C1C=C(OC2=C1C(O)=C(C(O)=C2C3OC(CO)C(O)C(O)C3O)C4OC(CO)C(O)C4O)C=5C=CC(O)=CC5					0.741	134.759	76.6692	83.0138	96.0112	175.513	625.498	677.845	424.136	849.14	731.296	445.523	863.056	760.599	392.494	421.903	1120.84	8306.97	270.717	211.287	1632.31	4686.05	51.6292	139.879	58756.3	2438.72	381.168	261.439	337.152	429.119	205.94	2147.2	1354.25	1273.78	3330.62	6734.04	1581.77	1526.83
NEG_24554	3.012	551.104	Ochnaflavone 4'-methyl ether	[M-H]-	C31H20O10	PRQWQWSKFNQAOG-UHFFFAOYSA-N	COC1=C(C=C(C=C1)C2=CC(=O)C3=C(C=C(C=C3O2)O)O)OC4=CC=C(C=C4)C5=CC(=O)C6=C(C=C(C=C6O5)O)O					0.772	105.337	14.52	2.78719	10.2596	65.3	6109.07	5857.94	6756.22	10882.4	10554.2	4998.31	4188.96	6119.95	9050.26	14803.4	53.4868	350.802	68.424	176.871	286.146	7.4085	136.42	211.392	43.4506	74.4794	519.453	400.266	25.5869	37.1537	11.5759	15845	8318.93	9584.84	34831.4	39198.4	20130.5	42492.5
NEG_15495	12.76	423.417	Octacosanoic acid	[M-H]-	C28H56O2	UTOPWMOLSKOLTQ-UHFFFAOYSA-N	CCCCCCCCCCCCCCCCCCCCCCCCCCCC(O)=O	Lipids and lipid-like molecules	Fatty Acyls	Fatty acids and conjugates		0.799	139.916		622.17	0	24.6374	118.034	121.775	83.3478	282.532	3.60918		669.89	58.6963	66.6799	977.414	119.301			6.6395	15.8391	2166.85			14.5533	20.0191	1.41835			247.268	1.62132	42.1212	224.027					227.972
NEG_8872	10.515	313.238	Octadecanedioic acid	[M-H]-	C18H34O4	BNJOQKFENDDGSC-UHFFFAOYSA-N	OC(=O)CCCCCCCCCCCCCCCCC(O)=O	Lipids and lipid-like molecules	Fatty Acyls	Fatty acids and conjugates		0.921	4799.17	6942.51	3584.49	6763.45	4120.97	483836	468319	469896	1.82312e+06	1.63812e+06	143501	108928	141042	184028	171926	18697.9	18347	115107	46311.5	18848.5	6655.44	19513.4	22217.4	18014.1	20148	3511.41	5299.33	2841.07	3039.93	7905.62	1.3414e+06	481833	750533	3.13106e+06	3.22152e+06	234755	420167
NEG_25966	8.404	575.32	Oleandrin	[M-H]-	C32H48O9	JLPDBLFIVFSOCC-XYXFTTADSA-N	CO[C@H]1C[C@@H](O[C@@H](C)[C@@H]1O)O[C@H]2CC[C@@]3(C)[C@H](CC[C@@H]4[C@@H]3CC[C@]5(C)[C@H]([C@H](C[C@]45O)OC(C)=O)C6=CC(=O)OC6)C2	Lipids and lipid-like molecules	Steroids and steroid derivatives	Steroid lactones		0.735	915.412	1197.02	789.316	347.776	1212.49	19147.6	19411	17599.7	36182	60810.6	19686.9	9819.36	30398.5	34872.3	64888.6	660101	1.22892e+06	487813	2.24093e+06	246563	557159	187767	551222	889789	121580	1959.61	1034.96	1217.87	777.211	2838.01	32408.4	18497	24476	108122	108824	20124.3	69267.1
NEG_6686	11.443	281.247	Oleic acid	[M-H]-	C18H34O2	ZQPPMHVWECSIRJ-KTKRTIGZSA-N	CCCCCCCCC=CCCCCCCCC(O)=O	Lipids and lipid-like molecules	Fatty Acyls	Fatty acids and conjugates	C00712	0.861	72066.8	46037.6	54789.5	28848.1	53269.6	71584.4	25944.6	68111.4	16367.7	37363.9	100882	137287	100313	105870	76423.4	613866	840646	1.09098e+06	627369	803187	256204	1.46316e+06	1.05182e+06	989648	609068	51336.7	56373.6	68738	44498.4	27318.4	55009.9	57281.4	84065.2	121870	94069.3	195062	133269
NEG_1209	4.784	147.045	p-Coumaraldehyde	[M-H]-	C9H8O2	CJXMVKYNVIGQBS-UHFFFAOYSA-N	OC1=CC=C(C=CC=O)C=C1	Phenylpropanoids and polyketides	Cinnamaldehydes			0.742	7322.71	6687.32	7292.59	6496.63	8046.38	28828.5	35359.3	37768	74467.7	66618.9	30237.6	28977	28084.4	39712.6	25679.7	3957.13	6040.43	2407.51	5100.26	1513.58	1627.05	6184.41	7176.56	4049.6	2456.49	32687.9	43670.7	41251.6	35813	33447.2	118084	63499.6	68199.3	229486	213516	58516.5	124847
NEG_5224	11.609	255.231	Palmitic acid	[M-H]-	C16H32O2	IPCSVZSSVZVIGE-UHFFFAOYSA-N	CCCCCCCCCCCCCCCC(O)=O	Lipids and lipid-like molecules	Fatty Acyls	Fatty acids and conjugates	C00249	0.838	252867	210400	284445	195392	220088	77088.7	52928.2	102413	31222	23590.7	174963	168837	234063	161563	162263	25018.7	77120.2	46835.4	77205.3	49963.5	51899.3	99629.9	41435.2	147921	19486.4	346418	289564	350814	358747	260927	36730.5	34309.6	80387.2	18006.8	40841.4	173592	145201
NEG_27875	4.465	609.151	Panasenoside	[M-H]-	C27H30O16	LKZDFKLGDGSGEO-UHFFFAOYSA-N	OCC1OC(OC2C(O)C(O)C(CO)OC2OC3=C(OC4=C(C(=CC(=C4)O)O)C3=O)C5=CC=C(O)C=C5)C(O)C(O)C1O	Phenylpropanoids and polyketides	Flavonoids	Flavonoid glycosides		0.91	570848	505368	392583	218166	469011	1.22114e+07	1.40446e+07	1.51453e+07	7.00678e+06	1.32784e+07	1.81843e+07	1.74463e+07	1.7397e+07	1.90447e+07	2.31905e+07	4.53694e+06	347077	2.64819e+07	1.29019e+06	2.36846e+07	7.4573e+06	8.84083e+06	445764	2.39027e+07	8.54864e+06	345783	408287	193752	210118	500168	1.56537e+07	9.05258e+06	1.19319e+07	2.56642e+07	2.15767e+07	1.74031e+07	1.73987e+07
NEG_33935	12.923	716.532	PE 34:1	[M-H]-	C39H76NO8P	FHQVHHIBKUMWTI-ZCXUNETKSA-N						0.852	7391.5	40072.8	559.7	57136.3	2472.63	11310.9	6845.12	8324.09	34767.7	32109.8	49106.9	526.991	38929.7	6424.11	707.121	16163.1	100035	4126.69	6758.93	54974.3	1383.23	56410.7	4399.36	6454.32	11053.2	137254	25782.6	2862.04	1998.4	106857	22788.9	546.457	6976.85	299.778	31197.9	21799.5	1874.75
NEG_33789	12.263	714.509	PE 34:2	[M-H]-	C39H74NO8P	HBZNVZIRJWODIB-BCTRXSSUSA-N						0.94	284630	817470	16654.3	280930	145315	128328	118805	122165	230152	216842	1.34929e+06	6105.9	778535	69963	8292.69	333428	1.01774e+07	252926	123793	1.64948e+06	13242.8	6.26265e+06	12062.8	180578	2930.59	7.99934e+06	1.44948e+06	35903.6	34690.4	1.2509e+06	521699	7968.1	140687	7679.31	443115	1.2321e+06	35799.9
NEG_33697	12.85	712.493	PE 34:3	[M-H]-	C39H72NO8P	QONZHKTZKTUIMU-SVNQLWEDSA-N	CC/C=C\C/C=C\C/C=C\CCCCCCCC(=O)OC(COC(=O)CCCCCCCCCCCCCCC)COP(=O)(O)OCCN					0.78	30804.5	60142.8	7197.43	41369.1	36595.8	1.91257e+06	1.62446e+06	2.08731e+06	1.0968e+06	1.46591e+06	4.16449e+06	2.41682e+06	3.9397e+06	4.61884e+06	5.76403e+06	613812	207054	1.29719e+06	439827	1.99985e+06	218023	571985	145971	996264	223314	39538.8	57911.8	9184.44	11809.9	147649	3.11245e+06	1.3313e+06	1.81258e+06	6.70831e+06	5.26488e+06	2.68839e+06	3.18358e+06
NEG_34471	12.692	728.523	PE 35:2	[M-H]-	C40H76NO8P	UJCJWIHZUHMDIT-OHNCOSGTSA-N						0.717	3364.04	8402.92	464.205	2197.96	4861.89	3674.39	4556.9	4341.78	10156.6	6558.89	22364.2	589.22	13665.9	6299.41	455.597	3807.36	20525.3	1985.43	621.694	11603.6	540.907	17772.5	384.991	2426.46	2750.42	18523.8	6225.09	853.209	1171.49	10699.9	11075.3	751.089	7715.13	1213.78	7984.78	13722.5	4479.52
NEG_35180	12.949	744.555	PE 36:1	[M-H]-	C41H80NO8P	JQKOHRZNEOQNJE-ZZEZOPTASA-N	CCCCCCCCCCCCCCCCCC(=O)OCC(COP(=O)(O)OCCN)OC(=O)CCCCCCC/C=C\CCCCCCCC					0.775	120823	82379.7	3800.68	31496.4	36333.8	43831.3	44632.5	84121.5	74520.2	69593.8	108614	3320.36	101735	17108.8	5101.3	17722.6	112409	5899.48	12418.8	52873.8	763.007	59467.6	697.952	42702.9	69184.9	243214	113728	3613.09	2800.32	145974	93389.4	2534.63	21608.2	6230.46	49643.3	72542.2	18494.3
NEG_35084	13.116	742.538	PE 36:2	[M-H]-	C41H78NO8P	YDTWOEYVDRKKCR-MLWYYCKJSA-N						0.764	9349.84	25143.5	4625.34	11108.6	3930.31	8653.17	16253.5	15721.8	49697.3	42678.8	66402.2	9293.03	33990.1	11714.6	22547.6	20359.7	77750.4	6866.5	7488.09	23764.6	4218.03	42225.1	7578.95	6747.56	4409.15	50890	23351.2	6622.86	3509.77	33512.5	25276.4	3384.98	4268.46	38729.2	19690.1	63399.7	25774.2
NEG_34976	12.382	740.505	PE 36:3	[M-H]-	C41H76NO8P	GKAFCSRKMWFPSJ-RQOIEFAZSA-N						0.89	105503	125521	11445.1	149179	59297.4	455737	218167	305470	1.23666e+06	1.35994e+06	476480	341374	310885	304718	650915	256906	343223	372936	63646.6	743125	242037	530669	24542.9	397818	2.13254e+06	349850	142061	25258.4	29259.7	109802	409818	404103	302806	355093	337610	317017	414147
NEG_34892	11.174	738.494	PE 36:4	[M-H]-	C41H74NO8P	SSCDRSKJTAQNNB-MAZCIEHSSA-N						0.83	16376.6	17641.1	356.936	3693.26	1567.25	4631.87	13946.7	4915.58	6256.09	7996.32	327334	459.151	526067	3725.42	2340.19	6083.34	300747	9819.02	4407.42	72195.7	118.395	317386	1442.47	22270.2	2697.25	686588	555512	4091.47	135.292	10514.8	35865.4	136.631	7329.55	616.434	66109.2	372265	1566.37
NEG_36015	11.29	766.539	PE 38:4	[M-H]-	C43H78NO8P	ICYDFONFTSPCRL-BHYOAKPMSA-N	CC/C=C\C/C=C\C/C=C\C/C=C\CCCCCCCCC(=O)OC(COC(=O)CCCCCCCCCCCCCCC)COP(=O)(O)OCCN					0.701	162435	551060	436.055	9464.71	139703	21723	344594	124261	124209	350764	1.34903e+06	239.575	55205	91648.5	5027.56	624201	533212	324665	123096	914853	137.884	984559	312.675	173698	164469	243280	451391	1623.5	2819.51	21125.9	329407	336.62	192373	1653.75	690726	599639	68567.5
NEG_13028	12.67	381.371	Pentacosanoic acid	[M-H]-	C25H50O2	MWMPEAHGUXCSMY-UHFFFAOYSA-N	CCCCCCCCCCCCCCCCCCCCCCCCC(O)=O	Lipids and lipid-like molecules	Fatty Acyls	Fatty acids and conjugates		0.7	8003.4	9329.66	10200.2	8643.53	3975.14	5297.2	3881.45	6095.07	6284.25	10853.2	35034.4	5732.71	10825	5121.19	10522.9	5694.5	3928.41	3362.75	5196.85	10699.8	11026.4	30927.3	11729.6	4434.71	4737.03	11182.3	14112	10947.9	12882	10202.3	12430.2	10288.5	7340.04	8341.68	10033.7	22437.5	5282.76
NEG_4555	11.503	241.216	Pentadecanoic acid	[M-H]-	C15H30O2	WQEPLUUGTLDZJY-UHFFFAOYSA-N	CCCCCCCCCCCCCCC(O)=O	Lipids and lipid-like molecules	Fatty Acyls	Fatty acids and conjugates	C16537	0.77	6522.19	5296.71	7381.44	1974.83	4871.5	49010.2	39098	40924.6	73625.2	81953.3	34864.6	31938.7	27657.9	25041.9	14823.4	21112.6	10389.4	12777	7599.3	7393.02	6978.14	10339.5	8915	12538.8	6722.06	5886.62	5888.68	7867.33	6547.85	4244.32	49588.5	30847.5	38809.3	131956	89919.1	45594.2	41827.9
NEG_32023	4.597	681.164	Peonidin 3-(6''-acetyl)glucoside	[M-H]-	C32H42O16	ZJSJQWDXAYNLNS-FUPWJLLWSA-N	COC1=CC(=CC=C1OC2OC(CO)C(O)C(O)C2O)C3OCC4C3COC4C5=CC=C(OC6OC(CO)C(O)C(O)C6O)C(=C5)OC	Lignans, neolignans and related compounds	Lignan glycosides			0.738	137.541	104.419	34.2085	30.4975	84.3871	13822.1	9480.87	10771.3	9767.28	46394.8	32100	24978.7	22331.6	24520.1	16711.9	13838.7	12972.5	9960.75	68139.7	2836.37	4955.42	177.05	17887.7	248.497	906.977	153.287	415.688	255.464	128.845	253.612	16092.3	7645.03	9322.12	40110.7	40576.8	36052	33016.5
NEG_19513	5.339	477.104	Petunidin 3-galactoside	[M-2H]-	C22H23O12	CCQDWIRWKWIUKK-UHFFFAOYNA-O	COC1=CC(=CC(=C1O)O)C2=C(OC3OC(CO)C(O)C(O)C3O)C=C4C(=CC(=CC4=[O+]2)O)O	Phenylpropanoids and polyketides	Flavonoids	Flavonoid glycosides		0.85	56893.6	167966	33722.2	63594.8	67225.1	398188	388807	427221	1.73319e+06	1.72599e+06	592179	487401	672638	888849	837969	59627.2	47591.4	65219.2	62286.1	143645	45876	83620.7	41534	442227	188763	34903.1	75568.5	50420	30279.4	71772.6	1.23983e+06	503352	625707	3.57097e+06	4.19036e+06	1.16007e+06	1.66926e+06
NEG_32718	13.1	693.472	PG 30:0	[M-H]-	C36H71O10P	ZAXBYLHGBBMAAY-UHFFFAOYSA-N						0.872	289916	244524	131853	880882	150644	116150	89070.5	145283	239193	317393	469908	170418	238366	141471	257885	357888	475849	260050	122441	268690	110361	434908	130173	210015	757126	293520	255052	187076	171561	157138	233785	125596	146780	122817	165570	165723	124810
NEG_34078	11.279	719.479	PG 32:1	[M-H]-	C38H73O10P	NOFOTAHTYLXZNV-PEZBUJJGSA-N	CCCCCCCCCCCCCCCC(=O)OCC(COP(=O)(O)OCC(CO)O)OC(=O)CCCCCCC/C=C\CCCCCC					0.741	52.2799	38814.2	7.58051	233.448	2125.6		1089.25	234.37	1494.7	1048.17		36.1425	35.7042	848.632					300.487		10.9386		0	33.3616	389.717		2302.8	41.267			2466.96		937.177	37.6527		48.5882	1300.39
NEG_35316	12.54	747.517	PG 34:1	[M-H]-	C40H77O10P	PAZGBAOHGQRCBP-ZCXUNETKSA-N	CCCCCCCC/C=C\CCCCCCCC(=O)OC(COC(=O)CCCCCCCCCCCCCCC)COP(=O)(O)OCC(CO)O					0.794	203570	399304	3260.99	154236	274462	88437.4	115134	119711	42543.4	101831	136837	7297.3	63574.4	230055	7254.03	404585	202312	198152	314057	370366	2868.72	78018.7	2524.61	120401	5391.06	317460	333600	3378.21	6181.69	1.14548e+06	239650	9110.28	287396	14333.8	146056	60802.2	180679
NEG_35241	11.84	745.501	PG 34:2	[M-H]-	C40H75O10P	ATBOMIWRCZXYSZ-BCTRXSSUSA-N						0.963	511456	1.47674e+06	7111.91	668675	858426	749296	1.15577e+06	668423	1.0246e+06	1.25494e+06	3.72012e+06	7542.75	1.75858e+06	816037	21715.4	3.86451e+06	5.36876e+06	1.84452e+06	1.3366e+06	3.02639e+06	3915.95	3.44478e+06	2720.61	666050	29273.2	2.71572e+06	1.11579e+06	10187.9	25656	3.71152e+06	1.40252e+06	4541.35	1.24516e+06	28702	2.49577e+06	2.26623e+06	680552
NEG_35133	13.267	743.485	PG 34:3	[M-H]-	C40H73O10P	PTJBFPPEYDFAAQ-RUGCENDASA-N	CCCCC/C=C\C/C=C\CCCCCCCC(=O)OC(COC(=O)CCCCCCC/C=C\CCCCCC)COP(=O)(O)OCC(CO)O					0.836	33479.7	38833.4	27426.4	13617.7	43169.1	3.84509e+06	3.98478e+06	6.13612e+06	467090	928590	7.10198e+06	6.3194e+06	7.30807e+06	6.78948e+06	1.24491e+07	1.51169e+06	1.92376e+06	3.17555e+06	484858	7.11928e+06	1.31848e+06	3.45702e+06	969577	7.93051e+06	222974	20067.1	39772.1	9506.71	13054.7	57244.4	5.53278e+06	1.8836e+06	3.07471e+06	1.06012e+07	1.00875e+07	7.75195e+06	1.06852e+07
NEG_36289	12.708	773.528	PG 36:2	[M-H]-	C42H79O10P	JPRWHUSRRGNLOV-MLWYYCKJSA-N	CCCCCCCCCCCCCCCCCC(=O)OCC(COP(=O)(O)OCC(CO)O)OC(=O)CCCCCCC/C=C\C/C=C\CCCCC					0.732	10072.6	44955.9	130.036	6771.65	33237.4	4251.07	21711.2	10662.8	3889.65	3107.54	57787.6	1022.14	41323.9	23480	2066.29	28207.5	40882.4	11440.6	28029.7	16754.4	4382.65	26633.5	29773.8	12293.7	12841.7	6928.16	18373.6	554.495	263.012	61232.9	29260.7	1365.32	17732.1	6437.99	18713.4	13819.7	15116.6
NEG_36245	11.995	771.517	PG 36:3	[M-H]-	C42H77O10P	FSVTVWTVWNNIQX-RQOIEFAZSA-N	CCCCCCCC/C=C\CCCCCCCC(=O)OCC(COP(=O)(O)OCC(CO)O)OC(=O)CCCCCCC/C=C\C/C=C\CCCCC					0.798	17886.6	60129.1	206.75	18769.5	43234.5	24290.2	36741.1	16392.6	32244.7	19813	68478.6	400.195	30932.6	35979.6	652.127	56944.2	74917.4	24537.9	18050.9	67034.2	749.8	51123.2	1627.16	18470.7	3049.98	50391.4	34768.3	310.387	1253.11	117125	25180.4	2003.73	28946.2	5411.13	62032.8	37571.1	28748.7
NEG_36159	12.933	769.496	PG 36:4	[M-H]-	C42H75O10P	AKWGRDPPGYFWIW-MAZCIEHSSA-N						0.871	637.467	421.256	298.764	292.278	968.22	111404	62033.8	126189	42238.3	81175.8	187483	143570	218061	225595	344652	288027	314596	90741.5	319700	220969	47971.6	203112	330957	159808	26056.6	746.067	1206.55	378.506	307.451	2642.85	120710	51591.4	73729.6	214482	303110	182290	350984
NEG_1639	2.277	164.073	Phenylalanine	[M-H]-	C9H11NO2	COLNVLDHVKWLRT-QMMMGPOBSA-N	NC(CC1=CC=CC=C1)C(O)=O	Organic acids and derivatives	Carboxylic acids and derivatives	Amino acids, peptides, and analogues	C00079	0.892	1.97254e+06	2.07334e+06	2.02557e+06	1.1492e+06	1.97511e+06	1.13526e+06	1.08187e+06	1.2105e+06	2.72288e+06	2.49265e+06	3.43641e+06	3.46452e+06	3.30321e+06	3.67392e+06	2.49111e+06	1.23656e+06	2.4442e+06	592991	962817	561561	173349	2.10971e+06	1.28736e+06	971084	491521	880476	1.0522e+06	956686	764721	743730	4.27442e+06	2.1425e+06	2.64784e+06	8.06756e+06	8.02262e+06	3.38456e+06	2.62133e+06
NEG_1608	2.645	163.039	Phenylpyruvic acid	[M-H]-	C9H8O3	BTNMPGBKDVTSJY-UHFFFAOYSA-N	OC(=O)C(=O)CC1=CC=CC=C1	Benzenoids	Benzene and substituted derivatives	Phenylpyruvic acid derivatives	C00166	0.916	2148.35	3630.84	3063.31	2042.22	3397.64	372815	383528	397507	1.02353e+06	942651	850179	799533	856637	1.00811e+06	989778	45615.9	5194.4	136767	7610.76	185599	48200.6	36574.8	4401.49	168261	242342	1193.68	5696.84	399.609	473.389	466.715	797647	469920	532945	1.68016e+06	1.75761e+06	952964	876997
NEG_6135	6.338	273.078	Phloretin	[M-H]-	C15H14O5	VGEREEWJJVICBM-UHFFFAOYSA-N	OC1=CC=C(CCC(=O)C2=C(O)C=C(O)C=C2O)C=C1	Phenylpropanoids and polyketides	Linear 1,3-diarylpropanoids	Chalcones and dihydrochalcones	C00774	0.715	33287.3	29893.8	35081.2	172609	38058.1	93209.7	76134.1	87912.5	366492	180753	90338.6	91431.6	95578.1	90725.9	196292	293321	337464	235955	166926	590315	98386.6	473469	336412	451990	454722	12864	11559.3	8288.67	9230.73	11580.7	85838.2	92209.6	68554.7	179688	172379	63038.5	72944.7
NEG_19753	11.099	480.304	Phosphatidylcholine lyso 16:0	[M-CH3]-	C24H50NO7P	NEGQHKSYEYVFTD-UHFFFAOYSA-N	CCCCCCCCCCCCCCCC(=O)OC(CO)CO[P]([O-])(=O)OCC[N+](C)(C)C	Lipids and lipid-like molecules	Glycerophospholipids	Glycerophosphocholines		0.728	19951.8	19754.6	7236.27	10045.4	19728.1	50745.4	54430.5	60059.4	134157	122987	31997.3	23616	23923.3	36501	56040.3	451921	413106	733929	594084	291900	135420	259004	575898	343697	212891	17021.3	11078.6	6224.46	5374.63	7652.21	67199.2	29887.1	43626.3	142324	116478	32930.5	70337.5
NEG_21724	11.201	506.321	Phosphatidylcholine lyso 18:1	[M-CH3]-	C26H52NO7P	WZSWWJLIQCVBRG-ZCXUNETKSA-N	CCCCCCCCCCCCCC=CCCC(=O)OC(CO)CO[P]([O-])(=O)OCC[N+](C)(C)C	Lipids and lipid-like molecules	Glycerophospholipids	Glycerophosphocholines		0.769	1768.21	5019.66	515.923	1142.69	883.635	9678.63	8049.97	11771.2	3129.39	4751.13	6410	5235.26	5083.83	5274.18	6425.17	105115	161434	112092	55118.1	186762	25961.4	241393	147276	123877	14672.6	3547.29	511.805	85.3306	243.046	379.536	7820.34	4721.36	4992.53	13964.7	13461.5	8643	7688.49
NEG_21552	10.818	504.305	Phosphatidylcholine lyso 18:2	[M-CH3]-	C26H50NO7P	HQNGWMLDFPEZSR-NFYLBXPESA-N	CCCCCCCCCCC=CCC=CCCC(=O)OC(CO)CO[P]([O-])(=O)OCC[N+](C)(C)C	Lipids and lipid-like molecules	Glycerophospholipids	Glycerophosphocholines		0.819	1195.71	2307.21	750.671	333.414	865.495	18419.3	18435.3	22021.8	67246.4	61066.9	22770.3	7304.75	18521.1	10765.6	10785	1.34657e+06	2.28689e+06	1.09789e+06	1.34017e+06	1.64813e+06	310229	2.73571e+06	2.75615e+06	1.455e+06	837369	9333.1	4296.22	1103.06	568.247	1106.45	22929.7	10280.1	16348.6	48457.7	45224.9	24795.7	15496.5
NEG_21338	10.425	502.294	Phosphatidylcholine lyso 18:3	[M-CH3]-	C26H48NO7P	JPMIFOSJPGRLCB-IHDWIWDKSA-N	CCCCCCCC=CCC=CCC=CCCC(=O)OC(CO)CO[P]([O-])(=O)OCC[N+](C)(C)C	Lipids and lipid-like molecules	Glycerophospholipids	Glycerophosphocholines		0.825	2947.28	4665.29	2619.22	4705.58	3222.18	81721.5	83495.8	90674.8	314472	251514	30178.4	17762.1	34003.6	29645.3	36464.3	569692	598004	1.28157e+06	306690	1.20207e+06	267951	930409	466966	1.48466e+06	1.21822e+06	8248.74	3273.09	1128.57	1308.84	3876.07	91196.2	38750.8	60642.6	227709	177439	38502.9	57726.4
NEG_23323	11.068	531.335	Phytolaccagenin	[M-H]-	C31H48O7	CYJWWQALTIKOAG-UHFFFAOYSA-N	CC1(CCC2(CCC3(C(=CCC4C3(CCC5C4(CC(C(C5(C)CO)O)O)C)C)C2C1)C)C(=O)O)C(=O)OC					0.776	50.0999	363.343	175.034	156.133	135.996	19518	16235.3	15177.8	21982	39112.8	6035.74	5946.66	4346.72	5840.84	6604.98	12672.2	63797.3	14551.7	11904	17513.8	3473.85	14690.4	18770.5	17905.9	29985.9	176.301	547.41	136.364	43.7845	0	27828.8	17406.4	24544.2	72613.9	80399.6	10158	9666.17
NEG_38606	11.773	835.522	PI 34:1	[M-H]-	C43H81O13P	PDLAMJKMOKWLAJ-ZCXUNETKSA-N						0.701	560.425	3283.53	262.127	949.022	1433.81	3668.56	1966.45	1128.45	5920.58	5499.55	23808.4	478.872	5497.23	1679.16	1313.99	5879.71	26520.8	2625.17	2242.63	11841.8	1510.6	32042.5	668.302	54182.6	7054.57	8999.62	3855.35	301.782	555.801	3840.82	2943.07	635.709	5367.74	3001.68	6427.71	23388.8	1316.18
NEG_38543	11.284	833.515	PI 34:2	[M-H]-	C43H79O13P	BSNJSZUDOMPYIR-BCTRXSSUSA-N	CCCCC/C=C\C/C=C\CCCCCCCC(=O)OC(COC(=O)CCCCCCCCCCCCCCC)COP(=O)(O)OC1C(C(C(C(C1O)O)O)O)O					0.885	331.483	41534.1	20.9134	101964	3449.07	4644.87	7361.81	1318.97	1172.75	7173.81	10326.5	80.851	645.129	3639.48	1446.38	9844.82	7444.59	4104.24	2174.69	56231.4	61.6397	27029.9	173.426	1119.58	559.803	10698.8	2739.06	130.831	158.071	224311	9558.5	1031.47	27505.1	191.797	28374.3	6394.3	2769.13
NEG_38978	12.299	847.512	PI 35:2	[M-H]-	C44H81O13P	AJAKJCJJRMUWFW-OHNCOSGTSA-N						0.736	1374.62	15796.8	915.395	464.971	2176.65	58763.8	25888.2	30327	120133	175402	57877.5	85516.5	34140	70653.4	50696	54232.8	54999.5	21225.4	16957.7	62674.8	10345.1	80752.3	33446	31042.3	51709.9	387.477	13433.6	196.812	388.572	706.271	47670.2	31868.9	35297.7	84140.5	68177.9	52022.1	76200.5
NEG_39457	12.647	861.547	PI 36:2	[M-H]-	C45H83O13P	KZVRAFHIKMDULK-MLWYYCKJSA-N						0.892	5541.29	145014	293.942	14630.4	25457.8	26232	36047	6291.88	3419.47	12311.7	182964	41.3328	11109.4	34231.2	1227.99	230566	102953	88222.9	36303	159676	191.602	222048	466.668	4706.09	267.984	78013.7	66715.6	800.252	2235.61	192574	25615.6	608.678	108265	1041.38	94277	108079	22060.9
NEG_39390	12.069	859.535	PI 36:3	[M-H]-	C45H81O13P	MXJMOLQIXMJUEL-RQOIEFAZSA-N	CCCCCCCC/C=C\CCCCCCCC(=O)OCC(COP(=O)(O)OC1C(C(C(C(C1O)O)O)O)O)OC(=O)CCCCCCC/C=C\C/C=C\CCCCC					0.845	93926.2	787721	5835.71	113795	515278	213497	453096	115426	56712.8	166115	332280	4093.83	87159.5	448116	13381.8	1.32897e+06	341046	920044	431319	732392	3378.23	365157	8115.55	70838.3	3342.95	204438	379100	8475.95	11991.9	945787	308052	9804.58	974742	8149.3	578846	297709	371675
NEG_39338	13.224	857.516	PI 36:4	[M-H]-	C45H79O13P	VWRYMIZQLPXULA-JAXHXWBXSA-N	CC/C=C\C/C=C\C/C=C\C/C=C\CCCCCCC(=O)OC(COC(=O)CCCCCCCCCCCCCCC)COP(=O)(O)OC1C(C(C(C(C1O)O)O)O)O					0.822	4087.37	4869.94	4604.81	705.916	6057.94	192696	123555	209821	46495.5	63922.3	438282	376936	478016	407578	468092	906237	1.34155e+06	263621	587683	548836	248631	998868	1.01066e+06	672863	41203	2716.25	5229.15	2995.04	2298.62	2260.86	249417	116204	178537	420214	483972	453347	584484
NEG_39284	12.845	855.502	PI 36:5	[M-H]-	C45H77O13P	FQGSWQFJOVVRRB-LPHKCNJWSA-N						0.89	10968.6	17694.3	5654.02	3219.73	15458.4	946404	687649	806147	213299	335858	1.23795e+06	851129	1.60569e+06	1.7355e+06	1.75179e+06	2.17492e+06	1.77531e+06	735377	1.77957e+06	1.29867e+06	502915	1.32347e+06	1.83113e+06	849031	120313	9305.81	17634.5	3627.72	4816.28	19156.2	1.17045e+06	721333	861764	1.64008e+06	2.10247e+06	1.45739e+06	2.41663e+06
NEG_1506	3.631	159.067	Pimelic acid	[M-H]-	C7H12O4	WLJVNTCWHIRURA-UHFFFAOYSA-N	OC(=O)CCCCCC(O)=O	Lipids and lipid-like molecules	Fatty Acyls	Fatty acids and conjugates	C02656	0.852	2330.71	2500.81	2659.13	1201.4	1928.7	34990.6	33955.3	33840.7	99449.2	86683.1	88511.4	80671.7	87894.3	106737	111310	2671.61	3324.01	2765.98	4687.88	4900.85	1399.38	3297.15	3542.11	3755.59	2030.84	1820.46	1934.78	2316.72	1047.83	1347.1	84068.4	44248.1	50142.5	178939	196215	96602	129513
NEG_5201	7.636	255.074	Pinocembrin	[M-H]-	C15H12O4	URFCJEUYXNAHFI-ZDUSSCGKSA-N	OC1=CC(=C2C(=O)C[C@H](OC2=C1)C3=CC=CC=C3)O	Phenylpropanoids and polyketides	Flavonoids	Flavans	C09827	0.921	1.87655e+06	1.84052e+06	3.17404e+06	5.76472e+06	1.95947e+06	5694.43	2535.18	4478.1	13833.9	9009.76	2917.52	8475.05	887.234	319.361	6652.51	99161	325792	140405	194147	142225	67429.9	756497	160161	140682	137407	1.45957e+06	1.7634e+06	1.90841e+06	1.63671e+06	1.47238e+06	9021.09	10195.1	3772.62	14588.2	17401.5	4020.9	1496.03
NEG_11513	4.859	357.133	Pinoresinol	[M-H]-	C20H22O6	HGXBRUKMWQGOIE-UHFFFAOYNA-N	COC1=C(O)C=CC(=C1)C2OCC3C2COC3C4=CC(=C(O)C=C4)OC	Lignans, neolignans and related compounds	Furanoid lignans			0.829	151.843	199.653	241.605	112.989	130.67	14102.4	15126.3	11529.4	37883.1	35842	19669.4	18069.2	18893.6	28698.5	21714	747.27	334.41	816.316	1339.05	72.529	77.7876	322.581	352.868	126.843	316.056	107.053	228.141	348.407	140.803	339.841	47994	29074.6	29344.4	105868	113503	29113.5	42505
NEG_22503	4.855	519.184	Pinoresinol 4-O-glucoside	[M-H]-	C26H32O11	QLJNETOQFQXTLI-ZXMSAYDFSA-N	COC1=C(C=CC(=C1)[C@@H]2[C@@H]3CO[C@H]([C@H]3CO2)C4=CC(=C(C=C4)O[C@@H]5[C@@H]([C@@H]([C@@H]([C@H](O5)CO)O)O)O)OC)O					0.849	286.134	424.771	479.719	214.081	492.55	26153.6	23125.4	24581.6	16194.6	22145.5	41516	32762	29840.3	51942.2	37793.2	907.757	574.844	823.79	1340.79	202.258	166.002	345.459	842.25	159.143	303.558	234.544	566.711	215.975	279.063	270.058	84417.8	55450.3	58464.8	199953	217753	44730.2	61123.8
NEG_24551	8.462	551.097	Podocarpusflavone A	[M-H]-	C31H20O10	RBTRUVNXLDXHBJ-UHFFFAOYSA-N	COC1=CC=C(C=C1)C2=CC(=O)C3=C(O2)C(=C(C=C3O)O)C4=C(C=CC(=C4)C5=CC(=O)C6=C(C=C(C=C6O5)O)O)O					0.711	20.9028	753.096	15.7923	48.7714	20.3439	83.2038	47.679	20.1832	425.46	565.796	51.526	30.6129	133.266	76.3791	62.907	39.3538	40.1336	987.955	128.975	1078.89	82.7294	75.2752	126.064	2529.23	165.013	19.2347	74.3837	324.579	67.8733	41.1818	300.041	3020.03	122.033	485.034	33707.1	87.2026	60.672
NEG_36136	4.099	769.249	Poliumoside	[M-H]-	C35H46O19	YMWRMAOPKNYHMZ-UHFFFAOYSA-N	CC1C(C(C(C(O1)OCC2C(C(C(C(O2)OCCC3=CC(=C(C=C3)O)O)O)OC4C(C(C(C(O4)C)O)O)O)OC(=O)C=CC5=CC(=C(C=C5)O)O)O)O)O					0.754	100.818	74.5943	53.8985	93.9964	47.8462	25280.7	24761.4	29126.5	12980.5	18738.8	39670.1	38980.9	40307.9	41028.5	45667.7	223.955	116.894	203.236	135.916	102.735	64.9922	81.5381	205.241	37.1368	85.6524	27.4389	178.531	53.0076	43.7212	23.2485	48759.4	28809.3	31713.5	60456.3	66265.4	49326	60862.9
NEG_20160	4.774	487.309	Polygalic acid	[M-H]-	C29H44O6	VZRKWGPIZJDNHC-RFBWYFLRSA-N	C[C@@]12CCC3[C@@](C1CCC4=C2CC[C@@]5(C4CC(CC5)(C)C)C(=O)O)(C[C@@H]([C@@H]([C@@]3(C)C(=O)O)O)O)C					0.8	6727.25	13416.8	8327.99	4595.13	5615.49	5813.63	4930.27	5504.59	675.363	6930.73	702.166	2193.48	2433.47	9074.19	1924.07	3505.77	2359.72	450.92	3400.87	826.728	4480.32	1330.33	1680.61	840.401	317.541	9207.28	14108.5	12749.2	11715.1	9447.38	3252.08	4379.29	5019.74	1132.21	3645.99	3076.29	4271.31
NEG_26038	3.404	577.146	Procyanidin B2	[M-H]-	C30H26O12	XFZJEEAOWLFHDH-NFJBMHMQSA-N	O[C@@H]1CC2=C(O[C@@H]1C3=CC(=C(O)C=C3)O)C(=C(O)C=C2O)[C@@H]4[C@@H](O)[C@H](OC5=CC(=CC(=C45)O)O)C6=CC(=C(O)C=C6)O	Phenylpropanoids and polyketides	Flavonoids	Biflavonoids and polyflavonoids	C17639	0.712	173.838	75.7389	240.92	83.0204	202.117	57522.7	42586	49918.2	28262.1	129600	15958.8	11133.9	28132	34596.7	44415.7	142.911	453.819	351.057	293.063	171.004	26.8082	246.25	87.6629	250.666	5294.44	48.6078	304.679	49.4301	108.862	362.254	70184.8	41118.1	47269.6	159098	166908	55676.1	84428.7
NEG_507	0.892	114.055	Proline	[M-H]-	C5H9NO2	ONIBWKKTOPOVIA-BYPYZUCNSA-N	OC(=O)C1CCCN1	Organic acids and derivatives	Carboxylic acids and derivatives	Amino acids, peptides, and analogues	C00148	0.801	237316	238991	221943	163487	216207	744604	899289	932080	1.29532e+06	1.12237e+06	1.39028e+06	1.41126e+06	1.58764e+06	1.66586e+06	1.67423e+06	1.86955e+06	1.7529e+06	1.88717e+06	2.35802e+06	1.71341e+06	1.31684e+06	1.40028e+06	2.0399e+06	1.81995e+06	1.15654e+06	164415	205452	206777	172047	166063	1.24822e+06	740050	850082	1.85316e+06	1.64963e+06	1.23885e+06	1.23466e+06
NEG_21579	1.613	505.089	Protohypericin	[M-H]-	C30H18O8	DPKVSJZTYNGFAW-UHFFFAOYSA-N	CC1=CC(=O)C2=C(C3=C(C=C(C4=C3C(=C5C6=CC(=CC(=O)C6=C(C7=C(C=C(C4=C57)O)O)O)C)C2=C1)O)O)O					0.715	26.8921	19.4116	84.9411	550.114	102.456	300.854	336.546	1371.03	792.549	848.608	33613.8	27726.2	26343.5	28154	48165.8	394.035	827.489	770.016	1014.06	503.922	131.157	635.351	937.962	254.453	270.227	103.553	112.773	97.2233	124.193	62.906	584.189	247.143	700.265	28290.7	32032.3	27277.1	37949.9
NEG_16121	5.463	433.113	Prunin	[M-H]-	C21H22O10	DLIKSSGEMUFQOK-SFTVRKLSSA-N	OCC1OC(OC2=CC3=C(C(=O)CC(O3)C4=CC=C(O)C=C4)C(=C2)O)C(O)C(O)C1O	Phenylpropanoids and polyketides	Flavonoids	Flavonoid glycosides		0.937	4409.3	8254.84	4795.43	5727.06	4654.11	37123.1	42480.8	45049.3	102780	88765.4	100463	56997.2	50458	65754.7	71179.3	3.91812e+06	3.90974e+06	224152	485533	3.72786e+06	73761.8	1.75434e+07	1.09988e+07	456762	1.25343e+06	27691.3	9089.4	6188.2	3032.49	5588.08	53602.5	36697.9	41259.8	88319.4	90213.9	143857	119824
NEG_29391	3.646	632.337	Pseudojervine	[M+FA-H]-	C33H49NO8	HYDDDNUKNMMWBD-UHFFFAOYNA-N	O=C1C2=C(C)C3(OC4CC(C)CNC4C3C)CCC2C5CC=C6CC(OC7OC(CO)C(O)C(O)C7O)CCC6(C)C15					0.729	18.0674	26.2001	34.5974	56.1026	23.3253	14191.9	14069.5	21878.3	85990.8	92256	10581.6	7937.32	6877.84	7589.73	5105.8	21.2716	58.7596	9.10102	5.9694	52.3348	17.3543	9.11954	30.0931	32.6249	268.595	6.05256	9.90266	10.0549	27.9313	13.9189	33939.5	10193.7	14315.1	91120	83495.7	5287.36	2979.37
NEG_5193	8.396	255.035	Purpurin	[M-H]-	C14H8O5	BBNQQADTFFCFGB-UHFFFAOYSA-N	OC1=CC(=C2C(=O)C3=CC=CC=C3C(=O)C2=C1O)O	Benzenoids	Anthracenes	Anthraquinones		0.827	461.736	216.163	669.402	1010.74	230.679	28458.5	40848	40323.7	78720.2	62600.7	66.995	83.4211	314.76	359.844	342.953	406.463	477.692	397.787	252.502	219.385	282.811	635.868	251.88	323.357	486.604	813.126	871.253	218.063	602.205	2297.58	1499.69	1272.68	750.357	2477	2306.78	124.291	224.007
NEG_20177	8.643	487.351	Pygenic acid b	[M-H]-	C30H48O5	JXSVIVRDWWRQRT-VULHWTOISA-N	C[C@@H]1CC[C@@]2(CC[C@]3(C)C(=CC[C@@H]4[C@@]5(C)CC(O)C(O)C(C)(CO)C5CC[C@@]34C)[C@@H]2[C@H]1C)C(O)=O	Lipids and lipid-like molecules	Prenol lipids	Triterpenoids		0.746	5.9882	13.8007	13.2108	18.6813	12.4005	68.2724	31.8172	68.1508	1436.83	1066.44	41.4649	0	17.013	64.0236	25.1378	24387	21673.6	5995.46	18022	8979.74	3694.17	9155.76	13655.8	3348.51	4686.43	14.2438	15.8079	42.6923	13.9431	24.7049	21.8044	18.036	31.1498	93.076	32.9009	51.8798	22.2259
NEG_665	1.921	125.024	Pyrogallol	[M-H]-	C6H6O3	WQGWDDDVZFFDIG-UHFFFAOYSA-N	OC1=CC=CC(=C1O)O	Benzenoids	Phenols	Benzenetriols and derivatives		0.774	10626.7	2896.45	4033.61	1124.59	3740.25	277.401	605.585	1453.89	817.703	1176.9	719.812	1790.9	444.162	1161.71	746.886	20983.9	34081	24100.5	37894.7	43356.4	12427.2	33121.7	48011	14163.2	11162.9	13814.9	11590.1	16883.9	1860.75	6507.29	2618.3	1132.68	1207.62	3449.9	2965.54	2253.37	674.454
NEG_4546	3.436	241.12	Pyroglutamylisoleucine	[M-H]-	C11H18N2O4	MKCVLTRITQNGQI-UHFFFAOYSA-N	CCC(C)C(NC(=O)C1CCC(=O)N1)C(O)=O	Organic acids and derivatives	Carboxylic acids and derivatives	Amino acids, peptides, and analogues		0.705	2677.91	2791.79	2808.19	1952.46	2836.14	102111	84871.9	96698.8	442428	382147	741856	642086	616762	812738	595183	5220.11	8637.87	8486.15	4949.57	9104.31	1525.28	5611.77	5867.79	4756.33	4936.84	2114.43	2609.19	2262.63	2155.74	2058.62	608669	271704	308005	1.73224e+06	1.88359e+06	614556	481099
NEG_8038	6.081	301.036	Quercetin	[M-H]-	C15H10O7	REFJWTPEDVJJIY-UHFFFAOYSA-N	OC1=CC2=C(C(=C1)O)C(=O)C(=C(O2)C3=CC(=C(O)C=C3)O)O	Phenylpropanoids and polyketides	Flavonoids	Flavones	C00389	0.98	1.47125e+06	3.85877e+06	945072	2.06369e+06	937352	1.0635e+06	1.75614e+06	2.50142e+06	4.15337e+06	3.7113e+06	2.77638e+07	1.13481e+06	5.09088e+06	2.22244e+06	8.36943e+06	9.45928e+07	1.30008e+08	2.45187e+07	2.18588e+07	1.30471e+08	1.2429e+07	1.60716e+08	2.08152e+08	4.70993e+07	3.19211e+07	1.38309e+07	4.761e+06	2.60841e+06	1.72128e+06	3.47568e+06	4.53035e+06	1.13097e+06	7.88858e+06	3.22936e+06	5.36127e+06	3.58792e+07	1.17777e+06
NEG_35610	4.856	755.173	Quercetin 3-O-[2''-O-(6'''-O-p-coumaroyl)-b-D-glucopyranosyl]-a-L-rhamnopyranoside	[M-H]-	C36H36O18	LSMKTLJKBSXMMR-UHFFFAOYNA-N	CC1C(C(C(C(O1)OC2=C(OC3=CC(=CC(=C3C2=O)O)O)C4=CC(=C(C=C4)O)O)OC5C(C(C(C(O5)COC(=O)/C=C/C6=CC=C(C=C6)O)O)O)O)O)O					0.792	227.458	240.429	142.591	34.52	151.014	9491.31	10772.2	12111.8	1756.48	3254.05	24415.4	17253.2	25226	31426.7	18252.9	33211.8	45083.5	37086.3	50476.4	11083	36960	32960.1	54217	22456.6	71.9164	338.411	612.22	1043.21	334.4	600.079	31512.6	9716.65	18869.5	55028.4	53987.2	20806.8	27151.3
NEG_24401	4.964	549.09	Quercetin 3-O-malonylglucoside	[M-H]-	C24H22O15	NBQPHANHNTWDML-UJKBSQBPSA-N	OC1C(O)C(COC(=O)CC(O)=O)OC(OC2=C(OC3=C(C(=CC(=C3)O)O)C2=O)C4=CC(=C(O)C=C4)O)C1O	Phenylpropanoids and polyketides	Flavonoids	Flavonoid glycosides		0.898	133.429	464.736	134.08	42.4176	35.9592	313.595	197.695	242.663	357.203	1113.41	5434.39	181.595	167.066	42.3227	712.002	19049.4	1.28605e+06	84389.2	88831.3	3299.58	1129.85	984895	44780.7	12228.5	11916.6	292.68	447.911	495.217	333.112	249.047	951.874	466.64	483.398	1145.25	1210.27	543.103	429.665
NEG_28869	5.009	625.14	Quercetin 3-O-sophoroside	[M-H]-		RDUAJIJVNHKTQC-UJECXLDQSA-N	OCC1OC(OC2C(O)C(O)C(CO)OC2OC3=C(OC4=C(C(=CC(=C4)O)O)C3=O)C5=CC(=C(O)C=C5)O)C(O)C(O)C1O	Phenylpropanoids and polyketides	Flavonoids	Flavonoid glycosides		0.923	16798.7	22550.7	8970.07	12596.3	10224.2	186474	181309	202265	566030	505648	301146	203471	285806	395381	250009	145246	204638	227649	326940	144995	108241	167634	196051	268586	13288.5	14961	13790.3	10720.6	10357.3	17105.6	680898	303713	372502	1.92289e+06	2.01609e+06	283245	315540
NEG_36209	4.563	771.197	Quercetin 3-rutinoside 7-galactoside	[M-H]-	C33H40O21	SPUFXPFDJYNCFD-UHFFFAOYSA-N	CC1OC(OCC2OC(OC3=C(OC4=CC(=CC(=C4C3=O)O)OC5OC(CO)C(O)C(O)C5O)C6=CC(=C(O)C=C6)O)C(O)C(O)C2O)C(O)C(O)C1O	Phenylpropanoids and polyketides	Flavonoids	Flavonoid glycosides		0.874	1914.93	2066.74	2204.11	304.079	2034.36	12406.5	2126.73	2099.76	34609.7	29632.5	21106.9	4374.44	5791.8	23268.5	4876.81	177932	196330	146320	85268.6	199213	22904.5	274413	182675	90527.4	15541.6	2578.1	2433.62	2291.45	2018.58	1879.48	5863.19	8560.75	4831.64	65849.6	45877.7	8966.44	7020.92
NEG_30126	5.015	645.121	Quercetin 5-Glc-Rha	[M+Cl]-	C27H30O16	CAENGMLSMONNBU-QLYOBGCHSA-N	CC1OC(OC2=C(OC3=C(C(=CC(=C3)O)O)C2=O)C4=CC(=C(O)C=C4)O)C(O)C(O)C1OC5OC(CO)C(O)C(O)C5O	Phenylpropanoids and polyketides	Flavonoids	Flavonoid glycosides	C17563	0.803	609.363	461.483	217.292	212.665	353.527	5577.53	9572.52	6965.15	2693.88	2059.32	12914	5504.43	5552.58	8486.67	4957.03	748132	520848	562902	771672	174274	278460	253796	401730	347616	23464.2	1153.26	1800.96	412.042	857.729	1711.48	10293.7	3590.19	9604.57	3261.37	10760.9	10257.1	6490.77
NEG_21585	4.965	505.098	Quercetin-3-O-glucosyl-6''-acetate	[M-H]-	C23H22O13	IGLUNMMNDNWZOA-UHFFFAOYNA-N	O=C(OCC1OC(OC=2C(=O)C=3C(O)=CC(O)=CC3OC2C=4C=CC(O)=C(O)C4)C(O)C(O)C1O)C					0.937	1639.88	6471.15	644.033	706.461	778.993	3064.54	3250.15	3734.57	2732.85	4925.48	58209.9	3139.64	5646.79	4598.53	3124.76	283773	1.8458e+07	1.06248e+06	1.17438e+06	49095.4	17216.5	1.52006e+07	537234	182550	29414.9	3217.17	5086.19	5426.65	2002.59	2670.3	10118.4	3119.94	5636.6	14470.9	23999.3	13946.2	4823.73
NEG_27022	4.943	595.134	Quercetin-3-O-vicianoside	[M-H]-	C26H28O16	YNMFDPCLPIMRFD-UHFFFAOYNA-N	O=C1C(OC2OC(COC3OCC(O)C(O)C3O)C(O)C(O)C2O)=C(OC=4C=C(O)C=C(O)C14)C=5C=CC(O)=C(O)C5					0.88	640.425	590.065	317.724	232.483	290.566	1539.55	2522.69	3909.54	1343.57	1603.44	3377.59	1789.01	2291.21	2593.24	2419.07	149714	175348	51953.9	130513	58416.3	8492.13	194908	128645	54284.8	10769	385.621	372.735	435.902	387.572	692.545	6380.23	2002.38	3584.64	12544.7	14294.5	5004.74	7414.68
NEG_28862	12.038	625.133	Quercetin-3,4'-O-di-beta-glucoside	[M-H]-	C27H30O17	RPVIQWDFJPYNJM-UHFFFAOYNA-N	O=C1C(OC2OC(CO)C(O)C(O)C2O)=C(OC=3C=C(O)C=C(O)C13)C=4C=CC(OC5OC(CO)C(O)C(O)C5O)=C(O)C4					0.717	5413.7	7328.82	2983.46	759.953	2521.41	15305.7	6726.42	10373.9	229.516	1107.51	4506.79	9954.51	10848.2	11997.5	8504.77	3511.56	6087.57	7346.52	3198.79	6732.78	9078.88	3986.23	3114.05	21066.7	1830.56	2627.68	4874.23	4197.93	3993.01	4682.82	13209.5	22671.6	11971.1	11146.5	7724.26	9357.25	12677.8
NEG_18409	4.726	463.088	Quercetin-4'-O-glucoside	[M-H]-	C21H20O12	OIUBYZLTFSLSBY-UHFFFAOYNA-N	O=C1C(O)=C(OC=2C=C(O)C=C(O)C12)C=3C=CC(OC4OC(CO)C(O)C(O)C4O)=C(O)C3					0.844	6240.01	10282.2	2671.15	3125.61	4562.55	35612.8	41266.3	25752.8	53215.9	83167.6	31997.1	21946.4	39572.5	41270.3	42730.2	30808.6	32174.3	16427.2	17374	25312.8	4782.21	55078.7	45329.4	20052.6	1629.13	1599.15	2449.12	1668.85	1383.9	3479.68	82777.2	30773.9	41859.5	205533	229980	59717.3	77149.4
NEG_20041	9.132	485.337	Quillaic acid	[M-H]-	C30H46O5	MQUFAARYGOUYEV-UAWZMHPWSA-N	CC1(C)CC[C@@]2([C@H](O)C[C@]3(C)C(=CC[C@@H]4[C@@]5(C)CC[C@H](O)[C@@](C)(C=O)[C@@H]5CC[C@@]34C)[C@@H]2C1)C(O)=O	Lipids and lipid-like molecules	Prenol lipids	Triterpenoids	C08972	0.706	7.45275	19.394	0	9.08752	5.10172	596.492	609.238	1037.49	13351	3438.73	173.456	22.4578	46.5558	24.0976	79.5112	1281.73	17118.8	341.012	35.466	57.9605	21.138	414.091	2221.36	63.6834	369.072	7.82689	9.62048	12.3686	10.8856	12.6135	21.6828	18.7194	54.9832	98.7289	698.75	28.2335	24.34
NEG_2496	0.839	191.057	Quinic acid	[M-H]-	C7H12O6	AAWZDTNXLSGCEK-LNVDRNJUSA-N	OC1CC(O)(CC(O)C1O)C(O)=O	Organic oxygen compounds	Organooxygen compounds	Alcohols and polyols	C00296	0.896	97114.8	115047	78485.2	86039.3	128154	297187	320142	335503	405275	372214	386300	417868	405016	447021	441587	340072	318823	99465.3	335487	212863	69067.1	51739.9	232304	58984.8	100378	131139	162656	153515	132756	129252	360657	236658	271519	478825	475427	348733	493522
NEG_21394	0.9	503.162	Raffinose	[M-H]-	C18H32O16	MUPFEKGTMRGPLJ-ZQSKZDJDSA-N	OCC1OC(OCC2OC(OC3(CO)OC(CO)C(O)C3O)C(O)C(O)C2O)C(O)C(O)C1O	Organic oxygen compounds	Organooxygen compounds	Carbohydrates and carbohydrate conjugates	C00492	0.936	2.07369e+07	2.05238e+07	2.08392e+07	575088	1.92247e+07	400612	409012	463541	695000	678444	349114	302494	389579	442726	886652	4.41718e+06	6.40358e+06	2.44326e+06	4.92623e+06	2.2466e+06	2.16798e+06	3.6638e+06	5.25291e+06	3.20169e+06	212428	3.44905e+07	3.59336e+07	3.62832e+07	3.17684e+07	3.26179e+07	373686	254248	277423	554167	517011	821076	1.49966e+06
NEG_16108	5.88	433.075	Reynoutrin	[M-H]-	C20H18O11	PZZRDJXEMZMZFD-BWYUNELBSA-N	OC1COC(OC2=C(OC3=C(C(=CC(=C3)O)O)C2=O)C4=CC(=C(O)C=C4)O)C(O)C1O	Phenylpropanoids and polyketides	Flavonoids	Flavonoid glycosides		0.732	576.202	3987.55	752.299	460.797	1660.04	760.626	1146.29	2203.2	572.045	168.339	6107.59	923.018	968.302	865.495	533.668	22063.4	54181.8	68115.9	14011.4	56328	5539	30014.3	64619.8	14866.6	1630.2	8660.14	4213.57	2451.38	3067.43	3388.23	844.57	1894.31	941.19	628.652	4872.03	4365.79	185.949
NEG_29769	4.566	639.154	Rhamnetin 3-sophoroside	[M-H]-	C28H32O17	CEZKIFXYWPTANH-HGVYTWBRSA-N	COC1=CC(=C2C(=O)C(=C(OC2=C1)C3=CC(=C(O)C=C3)O)OC4OC(CO)C(O)C(O)C4OC5OC(CO)C(O)C(O)C5O)O	Phenylpropanoids and polyketides	Flavonoids	Flavonoid glycosides		0.934	93209.6	131260	52756.9	13627.5	74551.7	3.21482e+06	2.92155e+06	3.28875e+06	278101	813949	6.00124e+06	5.09141e+06	5.09733e+06	6.26087e+06	5.05426e+06	169782	140471	382359	102112	1.51755e+06	636817	146311	161092	2.06011e+07	289627	40251.1	95166.5	59196.1	34591.6	73142.3	1.01227e+07	5.6591e+06	6.86122e+06	1.7413e+07	1.81492e+07	4.97151e+06	4.98359e+06
NEG_12625	4.124	375.132	Riboflavin	[M-H]-	C17H20N4O6	AUNGANRZJHBGPY-SCRDCRAPSA-N	CC1=C(C)C=C2N(CC(O)C(O)C(O)CO)C3=NC(=O)N=C(O)C3=NC2=C1	Organoheterocyclic compounds	Pteridines and derivatives	Alloxazines and isoalloxazines	C00255	0.757	219.862	226.361	550.19	124.175	587.178	5881.21	5304.02	5005.52	23269.2	17417.6	19676	16731.5	14762.3	18169	17841.6	5868.66	1873.25	1516.5	3318.57	4808.77	960.819	5108.96	5683.43	4180.23	1961.17	550.373	665.783	435.09	511.245	405.508	4530.62	5311.68	9880.59	32646.8	36768	10695.6	20831.2
NEG_20616	2.344	493.186	Rubranoside A	[M-H]-	C25H34O10	LSEDQFLRUJOXDX-SBOHWPTNSA-N	OCC1OC(OC(CCCCC2=CC=C(O)C(=C2)O)CCC3=CC=C(O)C(=C3)O)C(O)C(O)C1O	Phenylpropanoids and polyketides	Diarylheptanoids	Linear diarylheptanoids		0.705	210.164	194.81	167.597	56.8598	394.726	1564.19	654.506	1101.88	15881.6	12381.5	17836.5	15198.5	10476.1	26758.6	32004.7	9508.37	16574.9	5345.39	9599.97	7423.69	70.4459	15488.5	15542.3	6959.64	751.432	266.838	104.865	129.726	35.3116	44.5395	3979.89	1144.5	1935.56	22508.4	26831.7	45499.7	62507.5
NEG_27847	3.689	609.135	Rutin	[M-H]-	C27H30O16	IKGXIBQEEMLURG-NVPNHPEKSA-N	CC1OC(OCC2OC(OC3=C(OC4=C(C(=CC(=C4)O)O)C3=O)C5=CC(=C(O)C=C5)O)C(O)C(O)C2O)C(O)C(O)C1O	Phenylpropanoids and polyketides	Flavonoids	Flavonoid glycosides	C05625	0.887	239.46	396.821	198.514	11.0705	498.538	8199.62	8571.99	8549.97	3718.13	5357.91	23821.7	17542.6	18436.6	21470.5	18619.6	618.835	912.875	2039	1212.15	888.913	281.83	3632.46	978.293	10445.6	32.2627	196.244	314.304	212.246	381.568	496.469	24451.7	12674.8	13994.3	15189.9	20723.3	18806.7	21395.6
NEG_13110	2.022	383.113	S-Adenosyl-L-homocysteine	[M-H]-	C14H20N6O5S	ZJUKTBDSGOFHSH-WFMPWKQPSA-N	NC(CCSCC1OC(C(O)C1O)[N]2C=NC3=C2N=CN=C3N)C(O)=O	Nucleosides, nucleotides, and analogues	5'-deoxyribonucleosides	5'-deoxy-5'-thionucleosides	C00021	0.828	2355.22	1111.21	588.312	1899.49	1967.7	14398.2	17319.1	18656.4	94060	62456.3	69758.9	54216.7	64198.8	92506.1	65155.8	83086.1	36200.5	48516.5	68314	29977.3	8917.54	36540.6	54658.9	72537.4	18306.8	1421.13	4036.35	1971.47	2761.81	576.518	47522	18061.6	30624.7	119685	130623	75307.5	126895
NEG_36508	12.471	779.461	Saikosaponin a	[M-H]-	C42H68O13	KYWSCMDFVARMPN-UHFFFAOYNA-N	OCC1OC(OC2C(O)C(OC(C)C2O)OC3CCC4(C)C5C=CC67OCC8(CCC(C)(C)CC68)C(O)CC7(C)C5(C)CCC4C3(C)CO)C(O)C(O)C1O					0.768	20419.3	40541.3	669.22	16941.3	21518.7	8414.29	9552.86	6084.91	281.918	677.281	14947.1	1281.28	7830.93	7446.3	1230.34	38084.3	39305	12894.8	28600.5	20908.5	471.941	33316.3	377.251	6880.31	473.739	30505.5	42835.2	898.652	1333.09	69854.7	12135.3	1854.01	21721.9	1250.51	6914.35	7745.88	5192.3
NEG_38296	12.226	825.458	Saikosaponin b2	[M+FA-H]-	C42H68O13	WRYJYFCCMSVEPQ-UHFFFAOYNA-N	OCC1OC(OC2C(O)C(OC(C)C2O)OC3CCC4(C)C5C=CC6=C7CC(C)(C)CCC7(CO)C(O)CC6(C)C5(C)CCC4C3(C)CO)C(O)C(O)C1O					0.768	3394.11	2410.78	3868.74	2309.04	2459.78	178580	99665.6	174136	128174	179001	113174	96930.3	117772	170676	219384	25428.6	6380.08	48350.9	7558.03	113889	15960.7	72433.9	6911.37	90931.3	48476.5	1145.93	4229.71	1614.65	3790.59	4071.39	212323	125446	132328	309020	286975	118758	210263
NEG_960	1.6	137.023	Salicylic acid	[M-H]-	C7H6O3	YGSDEFSMJLZEOE-UHFFFAOYSA-N	OC(=O)C1=C(O)C=CC=C1	Benzenoids	Benzene and substituted derivatives	Benzoic acids and derivatives	C00805	0.835	924.887	1806.1	1309.57	694.263	3057.87	1060.29	3246.95	3806.22	86162.6	79596.1	34807	37412.3	36041.3	40604.9	107370	1068.44	2826.46	1936.42	8135.74	2110.65	1353.05	12022.6	4962.19	6112.84	2425.58	1855.45	2746.95	583.091	498.113	1702.74	4147.8	1548.57	2139.51	50890.2	53416.5	35824.3	37723.4
NEG_7880	1.265	299.076	Salicylic acid glucoside	[M-H]-	C13H16O8	TZPBMNKOLMSJPF-UHFFFAOYSA-N	OCC1OC(OC2=CC=CC=C2C(O)=O)C(O)C(O)C1O	Organic oxygen compounds	Organooxygen compounds	Carbohydrates and carbohydrate conjugates		0.86	253.095	65.3123	337.972	95.275	184.367	5603.09	5265.94	4903.26	14852	16572.1	830514	774680	806720	995842	838240	10089.6	8453.29	10022.5	6142.26	17346.8	1414.12	32645.1	47683.7	21983.5	22843.8	42.4301	464.48	45.244	62.3516	195.193	5300.09	6556.53	7612.18	103981	113065	881956	42252.5
NEG_26914	3.824	593.148	Saponarin	[M-H]-	C27H30O15	HGUVPEBGCAVWID-UHFFFAOYNA-N	C1=CC(=CC=C1C2=CC(=O)C3=C(C(=C(C=C3O2)OC4C(C(C(C(O4)CO)O)O)O)C5C(C(C(C(O5)CO)O)O)O)O)O					0.79	73.7575	56.5014	8.31855	11.5551	147.674	7254.37	5061.78	4567.5	4038.2	5410.1	9928.77	8677.57	7241.39	9621.11	12392.1	243.498	317.834	840.044	171.308	459.43	62.9697	496.668	349.061	914.01	196.524	36.5585	158.445	64.2081	59.8685	83.0186	8291.63	5763.45	6030.67	12991	15177	11734.9	17666.8
NEG_2491	3.551	191.034	Scopoletin	[M-H]-	C10H8O4	RODXRVNMMDRFIK-UHFFFAOYSA-N	COC1=CC2=C(OC(=O)C=C2)C=C1O	Phenylpropanoids and polyketides	Coumarins and derivatives	Hydroxycoumarins	C01752	0.92	389.124	1077.39	766.425	907.869	593.846	56932.2	53249.7	51758.6	126702	118381	101225	98248.7	103860	137916	137547	1213	548.609	1395.47	1994.15	1682.52	265.7	1891.92	1943.01	2195.28	1894.6	596.153	504.667	1098.23	917.647	822.558	104826	53840.1	64868.6	238021	239535	144043	225406
NEG_14061	3.208	399.088	Scopolin	[M-H]-	C16H18O9	SGTCGCCQZOUMJJ-YMILTQATSA-N	COC1=CC2=C(OC(=O)C=C2)C=C1OC3OC(CO)C(O)C(O)C3O	Phenylpropanoids and polyketides	Coumarins and derivatives	Coumarin glycosides		0.808	84.6643	95.0115	99.5475	155.299	231.045	14152.8	13669.8	10385.6	21118.6	18227.4	24033.3	21302.2	18200.4	21958.8	28321.7	1486	807.774	434.129	1110.61	768.795	82.1871	1053.7	1486.37	1023.6	624.967	134.029	148.226	164.834	27.196	126.903	17020.4	12199.4	13301.9	30212.5	29782.9	25852.6	33861.6
NEG_2847	6.262	201.111	Sebacic acid	[M-H]-	C10H18O4	CXMXRPHRNRROMY-UHFFFAOYSA-N	OC(=O)CCCCCCCCC(O)=O	Lipids and lipid-like molecules	Fatty Acyls	Fatty acids and conjugates	C08277	0.918	351686	402387	326824	269730	340917	40591.1	41518.2	43690.8	110780	95582.4	44971.4	49453.2	42853.8	56863.2	53622.2	645982	697599	363040	1.1603e+06	646083	201081	553518	701601	514512	710433	622332	659459	600539	512083	573764	73390.1	32096.7	46596.3	144960	131849	63208.3	115789
NEG_11745	5.962	361.162	Secoisolariciresinol	[M-H]-	C20H26O6	PUETUDUXMCLALY-UHFFFAOYNA-N	OC1=CC=C(C=C1OC)CC(CO)C(CO)CC2=CC=C(O)C(OC)=C2					0.804	400.055	632.847	401.736	1539.44	389.342	5533.92	3361.36	3844.01	9311.26	11453.6	14118.3	11380.9	10361.7	16759.8	14589.2	3458.38	10012.9	845.941	5359.19	4347.45	367.724	12808.4	8327.83	268.971	7823.07	3264.26	1709.14	938.196	1375.98	4633.69	7098.65	4867.28	5868.25	26750.5	35952.2	15512.1	38764.2
NEG_34563	7.483	731.293	Secoisolariciresinol diglucoside	[M+FA-H]-	C32H46O16	SBVBJPHMDABKJV-UHFFFAOYNA-N	OC1=CC=C(C=C1OC)CC(COC2OC(CO)C(O)C(O)C2O)C(COC3OC(CO)C(O)C(O)C3O)CC4=CC=C(O)C(OC)=C4					0.711	251.613	463.541	313.305	88.431	371.289	12030.6	5528.94	6707.11	5405.35	10976.8	42018.8	33484.5	18202.1	23650.3	15318.2	503.316	505.078	1959.15	552.099	1601.56	493.426	431.111	230.014	813.74	365.693	215.458	222.948	383.025	112.464	963.363	6688.46	2060.92	3337.33	14389.5	16097.3	31079.2	28209
NEG_362	0.833	104.034	Serine	[M-H]-	C3H7NO3	MTCFGRXMJLQNBG-REOHCLBHSA-N	NC(CO)C(O)=O	Organic acids and derivatives	Carboxylic acids and derivatives	Amino acids, peptides, and analogues	C00065	0.823	32811.5	27550.7	28052.7	24365	26889.4	318671	293612	296067	400708	401305	474997	471891	495769	537789	593544	60721.1	43861.6	39028.5	44962.3	40670.5	19203.8	39913.6	49336.7	68688	36286.8	21576.7	21402.7	16998.6	15198	10880.3	492826	373670	396944	721965	753289	448578	475431
NEG_22350	3.991	517.154	Sibiricose A5	[M-H]-	C22H30O14	ZPEADZHVGOCGKH-YQTDNFGYSA-N	COC1=CC(=CC=C1O)C=CC(=O)OC2C(O)C(CO)OC2(CO)OC3OC(CO)C(O)C(O)C3O	Phenylpropanoids and polyketides	Cinnamic acids and derivatives	Hydroxycinnamic acids and derivatives		0.729	767.128	565.122	807.733	259.159	791.454	16360.6	17322.6	18627.6	32773.1	34176.1	20237.5	21634.8	23493	27897	30735.7	1004.18	1619.55	812.753	1155.11	1428.63	255.072	581.345	1410.85	1495.5	351.645	3334.93	3435.41	4293.61	2541.4	2595.73	27889.5	16781.4	21202.6	50378.3	44649.9	28718.7	71594.8
NEG_24246	3.569	547.165	Sibiricose A6	[M-H]-	C23H32O15	WTCVROXOIQEIRC-VBFFRYFESA-N	COC1=CC(=CC(=C1O)OC)/C=C/C(=O)O[C@H]2[C@@H]([C@H](O[C@@]2(CO)O[C@H]3[C@@H]([C@H]([C@@H]([C@H](O3)CO)O)O)O)CO)O					0.72	180.838	72.0019	575.575	12.909	159.294	18558.8	14764.5	17708.9	41221.5	40054.2	11010.5	8140.04	12536.7	18864.8	22966	409.456	467.591	178.155	266.13	68.9443	4.01437	101.127	95.892	224.885	59.6336	1261.82	584.367	722.622	237.214	237.988	29840.7	16589	19383.5	43613.1	52724.2	28472.7	44637.3
NEG_19781	6.398	481.115	Silibinin	[M-H]-	C25H22O10	SEBFKMXJBCUCAI-ZSAXZHEQSA-N	COC1=C(C=CC(=C1)C2[C@H](OC3=C(O2)C=C(C=C3)[C@@H]4C(C(=O)C5=C(C=C(C=C5O4)O)O)O)CO)O					0.777	70.676	27.1795	25.4881	120.352	160.316	1677.41	479.486	1350.29	945.454	1368.86	1110.36	1710.05	825.726	722.817	1512.38	50152.8	79660.7	3323.84	16696.4	101697	9230.83	179468	50530.1	18091.6	14906.8	598.956	254.412	150.376	84.0084	159.791	2709.19	2793.15	3317.06	8194.45	7210.55	1240.43	1532.37
NEG_3761	4.375	223.059	Sinapic acid	[M-H]-	C11H12O5	PCMORTLOPMLEFB-ONEGZZNKSA-N	COC1=CC(=CC(=C1O)OC)C=CC(O)=O	Phenylpropanoids and polyketides	Cinnamic acids and derivatives	Hydroxycinnamic acids and derivatives	C00482	0.842	6770.38	5217.16	6140.12	3070.65	5787.14	130963	123733	124884	378542	366398	7118.43	5073.17	10013.6	13016.4	17485.7	10633	121810	4124.29	10340.3	13536.6	1090.79	15627	72908.6	11504.3	6810.64	2452.09	3470.05	2487.93	1971.78	2035.05	261692	133270	162735	559793	577051	41308.2	91785.8
NEG_10460	3.422	339.08	Sinapoyl malate	[M-H]-	C15H16O9	DUDGAPSRYCQPBG-UFFNRZRYSA-N	COC1=C(O)C(=CC(=C1)C=CC(=O)OC(CC(O)=O)C(O)=O)OC	Phenylpropanoids and polyketides	Cinnamic acids and derivatives	Hydroxycinnamic acids and derivatives		0.872	287.472	268.712	203.821	705.371	490.398	27307.1	18540.6	17042.4	93796.2	96127.3	1195.35	2605.29	1776.65	1071.54	3947.84	1911.51	2750.6	480.309	2635.47	1379.92	119.056	1413.16	2875.82	544.952	814.654	503.126	665.553	593.591	563.082	407.351	5544.44	4235.66	4579.84	22734.7	24751.8	6746.65	8294.59
NEG_13257	3.541	385.116	Sinapoylhexoside	[M-H]-	C17H22O10	XRKBRPFTFKKHEF-UHFFFAOYSA-N	COC1=CC(=CC(=C1O)OC)C=CC(=O)OC2OC(CO)C(O)C(O)C2O	Phenylpropanoids and polyketides	Cinnamic acids and derivatives	Hydroxycinnamic acids and derivatives		0.701	2384.96	937.364	891.891	1150.75	2046.27	103219	64595.4	75721.5	86265.4	157561	95812.5	88721.8	88985.6	97747.1	94109.4	2073.9	794.02	2244.06	2050.14	955.191	137.86	792.093	688.423	1077.5	684.647	551.604	2128.12	1589.36	1039.2	1235.23	83288.4	49176.6	51421.9	160340	175016	97711.3	188308
NEG_11552	1.098	358.027	Sinigrin	[M-H]-	C10H17NO9S2	PHZOWSSBXJXFOR-HOQQJHGQSA-N	C=CCC(=NOS(=O)(=O)O)S[C@H]1[C@@H]([C@H]([C@@H]([C@@H](CO)O1)O)O)O					0.915	2238.73	1749.81	1183.05	470.594	1787.84	138751	105346	113657	109368	100628	22719.5	9740.11	22570.3	17073.1	13101.4	620.883	326.328	2946.05	642.466	6307.28	3014.53	570.805	425.317	2481.64	7959.88	0	712.271	498.553	171.302	166.99	135083	95337.1	112823	137183	95114.7	16291.9	119134
NEG_41077	13.156	916.483	Solasodine base + 2H, 1O, O-Hex-Hex-Hex	[M-H]-	C45H75NO18	BEHAFIHZKYCTOR-UHFFFAOYSA-N	CC1CNC2(OC3CC4C5CCC6CC(CCC6(C)C5CCC4(C)C3C2C)OC7OC(CO)C(OC8OC(CO)C(O)C(O)C8OC9OC(CO)C(O)C(O)C9O)C(O)C7O)C(O)C1	Lipids and lipid-like molecules	Steroids and steroid derivatives	Steroidal glycosides		0.753	1533.39	34.1534	2038.15	112.669	2283.58	18405.5	14920.9	25110.4	201.467	2311.46	25201.6	12778.9	6978.51	7566.19	8043.78	19747.6	23762.4	17976.5	21403.5	17116.8	29333.1	23232.2	26240.4	22026.3	3749.68	44.9202	1071.23	529.248	392.338	253.774	21641.1	15078.3	20269.6	16789.5	2769.57	8287.11	7017.43
NEG_5537	0.819	261.036	Sorbitol 6-phosphate	[M-H]-	C6H15O9P	GACTWZZMVMUKNG-SLPGGIOYSA-N	OCC(O)C(O)C(O)C(O)CO[P](O)(O)=O	Organic oxygen compounds	Organooxygen compounds	Carbohydrates and carbohydrate conjugates		0.89	5952.34	5185.3	3810.77	4119.06	1570.46	37616.2	42866.6	38196.4	54686.9	53935.1	56385.9	52748.6	55072.5	63707.5	67634.8	58440.3	95745.6	149295	50425.2	73612.6	25567.4	91534	72334.6	54730	26001	3402.18	4148.1	4155.76	4411.8	4008.68	76507.2	47470.6	59457.8	118465	121875	58983	45615.6
NEG_2232	0.848	181.071	Sorbo	[M-H]-	C6H14O6	FBPFZTCFMRRESA-NQAPHZHOSA-N	OC[C@@H](O)[C@H](O)[C@@H](O)C(O)CO	Organic oxygen compounds	Organooxygen compounds	Carbohydrates and carbohydrate conjugates		0.921	683618	646877	478553	1.05958e+06	503493	407040	426923	468466	694260	662911	286189	272133	264188	307505	255987	5.6895e+06	9.59985e+06	1.60112e+07	3.96251e+06	1.08559e+07	5.83245e+06	9.43183e+06	7.59049e+06	8.79247e+06	5.35958e+06	591141	602603	548771	564746	449511	511824	354711	388317	742511	702986	279923	246300
NEG_40960	12.548	911.506	Soyasapogenol B base + O-HexA-Pen-dHex	[M-H]-	C47H76O17	IBZLICPLPYSFNZ-UHFFFAOYSA-N	CC1OC(OC2C(O)C(O)COC2OC3C(O)C(O)C(OC3OC4CCC5(C)C(CCC6(C)C5CC=C7C8CC(C)(C)CC(O)C8(C)CCC67C)C4(C)CO)C(O)=O)C(O)C(O)C1O	Lipids and lipid-like molecules	Prenol lipids	Terpene glycosides		0.723	902.287	475.41	65.1657	649.191	247.364	1945.98	789.626	356.155	8569.65	6359.4	510.551	777.722	203.482	137.687	827.072	1299.04	2016.5	1103.4	235.647	1280.71	470.099	1527.82	1032.72	1113.32	32416.6	623.042	203.172	44.8361	402.383	270.925	900.343	1420.19	726.025	936.323	594.246	106.715	0
NEG_42831	10.714	1037.53	Soyasapogenol B base + O-HexA-Pen-dHex, O-C6H7O3	[M-H]-	C53H82O20	VWKBHQGCNGULAZ-UHFFFAOYSA-N	CC1OC(OC2C(O)C(O)COC2OC3C(O)C(O)C(OC3OC4CCC5(C)C(CCC6(C)C5CC=C7C8CC(C)(C)CC(OC9CC(=O)C(=C(C)O9)O)C8(C)CCC67C)C4(C)CO)C(O)=O)C(O)C(O)C1O	Lipids and lipid-like molecules	Prenol lipids	Terpene glycosides		0.718	97.2273	24.3785	112.954	118.421	215.433	31.0295	30.2425	85.3141	103.308	62.5064	277.091	183.248	235.949	73.8799	31.2493	5910.91	6462.12	113.566	8785.92	75.8508	124.313	238.85	3963.97	110.85	0	54.228	31.9236	38.3658	168.404	16.8989	29.0033	57.0919	35.5407	23.9823	42.4793	171.019	253.881
NEG_27730	3.701	607.162	Spinosin	[M-H]-	C28H32O15	VGGSULWDCMWZPO-ODEMIOGVSA-N	COC1=C(C(=C2C(=C1)OC(=CC2=O)C3=CC=C(C=C3)O)O)[C@H]4[C@@H]([C@H]([C@@H]([C@H](O4)CO)O)O)O[C@H]5[C@@H]([C@H]([C@@H]([C@H](O5)CO)O)O)O					0.716	85.3918	17.8353	43.574	14.1428	89.9416	19772.2	19473.6	23431	7145.73	10826	30528.8	27951.2	29585.6	28650.9	34934.4	93.852	42.1404	94.7086	124.754	122.953	19.2027	100.638	163.677	49.9953	33.3983	14.2118	151.807	33.5994	50.8022	48.7234	31764.1	17338.7	18185.8	46023.1	51369	26322.2	52315.1
NEG_18415	4.422	463.089	Spiraeoside	[M-H]-	C21H20O12	OIUBYZLTFSLSBY-HMGRVEAOSA-N	OCC1OC(OC2=C(O)C=C(C=C2)C3=C(O)C(=O)C4=C(O3)C=C(O)C=C4O)C(O)C(O)C1O	Phenylpropanoids and polyketides	Flavonoids	Flavonoid glycosides		0.916	5594.94	6512.85	3827.51	2593.75	4482.75	153483	213641	193139	141810	211716	303849	281919	295032	311727	333375	43502.3	9899.8	282866	14257.6	337106	63257.4	114700	9762.31	333390	167962	4767.11	5291.05	2640.73	2289.36	5421.7	270827	128628	173895	547137	523637	257835	324245
NEG_31238	0.891	665.216	Stachyose	[M-H]-	C24H42O21	UQZIYBXSHAGNOE-XNSRJBNMSA-N	OCC1OC(OCC2OC(OCC3OC(OC4(CO)OC(CO)C(O)C4O)C(O)C(O)C3O)C(O)C(O)C2O)C(O)C(O)C1O	Organic oxygen compounds	Organooxygen compounds	Carbohydrates and carbohydrate conjugates	C01613	0.943	745571	666759	734473	97739.1	678731	6692.74	6127.88	8722.27	11430.6	12632.9	10041.9	9573.41	11169.5	12913.1	15089.6	888538	1.08424e+06	341843	888597	313251	295974	449949	792905	519576	107548	2.33815e+06	2.53887e+06	2.48146e+06	2.46239e+06	2.42615e+06	8301.54	6418.21	6286.65	18982.5	16708.2	17320	26683.8
NEG_6902	11.85	283.261	Stearic acid	[M-H]-	C18H36O2	QIQXTHQIDYTFRH-UHFFFAOYSA-N	CCCCCCCCCCCCCCCCCC(O)=O	Lipids and lipid-like molecules	Fatty Acyls	Fatty acids and conjugates	C01530	0.827	27022.6	29495.2	192854	8613.04	170978	58835.5	371564	423374	692030	694182	454042	378176	429419	405930	81446.6	299697	389213	612311	306108	306831	133535	371479	518484	249911	64480	26671.9	181714	188881	157396	144824	649517	368620	406622	1.14163e+06	938618	130868	493281
NEG_12347	2.662	371.097	Stenophylline A	[M+FA-H]-	C15H18O8	GVRIYIMNJGULCZ-ZMKUSUEASA-N	OCC1OC(OC2=C(C=CC=C2)C=CC(O)=O)C(O)C(O)C1O	Organic oxygen compounds	Organooxygen compounds	Carbohydrates and carbohydrate conjugates	C05158	0.902	1532.87	1693.66	1264.46	531.483	2450.02	395799	405141	427896	947517	868484	813709	774129	800316	950321	925531	44747.3	8195.06	136252	7179.96	171890	46692.1	35877.4	5861.02	162650	249781	642.962	4008.4	879.616	590.217	571.596	754421	468804	552155	1.52225e+06	1.53551e+06	902257	843007
NEG_29936	10.823	641.316	Steviolbioside	[M-H]-	C32H50O13	OMHUCGDTACNQEX-OSHKXICASA-N	C[C@@]12CCC[C@@]([C@H]1CC[C@]34[C@H]2CC[C@](C3)(C(=C)C4)O[C@H]5[C@@H]([C@H]([C@@H]([C@H](O5)CO)O)O)O[C@H]6[C@@H]([C@H]([C@@H]([C@H](O6)CO)O)O)O)(C)C(=O)O					0.733	1140.99	1253.63	803.564	391.886	698.387	1322.14	1684.37	7325.16	7261.11	7867.67	5707.82	2124.61	2590.49	2058.01	8412.79	551422	485265	155116	537062	111318	59908	165265	358989	194931	45929.1	2289.98	1012.56	818.552	957.671	1175.76	5386.16	3196.82	1161.71	7791.68	10220.8	8040.93	2327.69
NEG_564	1.093	117.018	Succinic acid	[M-H]-	C4H6O4	KDYFGRWQOYBRFD-UHFFFAOYSA-N	OC(=O)CCC(O)=O	Organic acids and derivatives	Carboxylic acids and derivatives	Dicarboxylic acids and derivatives		0.836	347834	337920	356617	261280	349664	673353	619170	687720	901729	893371	247899	311909	252001	233259	194963	797472	768192	687612	844420	782404	279411	851927	771980	752135	592118	519766	550991	521314	519232	488949	911484	557680	616450	797192	836429	385237	576207
NEG_5061	2.26	252.047	Sulfamethoxazole	[M-H]-	C10H11N3O3S	JLKIGFTWXXRPMT-UHFFFAOYSA-N	CC1=CC(=NO1)N[S](=O)(=O)C2=CC=C(N)C=C2	Benzenoids	Benzene and substituted derivatives	Benzenesulfonamides	C07315	0.754	69252.6	79521.3	67229.2	107321	68017.5	63329.6	40334.2	45351.9	44072.9	50288.1	49760.5	65223.2	42859.2	69050	31948.1	60298.3	88277.1	33744.4	41210.8	34225.8	8986.41	86838	51197.6	45781.7	47740.7	44782.9	43216.7	40615.2	49494.3	58437.1	73934.9	91888.4	69213.5	40628.8	42968.6	66398.5	38832
NEG_8299	3.507	305.068	Sulfo jasmonate	[M-H]-	C12H18O7S	MLUJBNROAVANKK-UHFFFAOYSA-N	OC(=O)CC1CCC(=O)C1CC=CCCO[S](O)(=O)=O	Lipids and lipid-like molecules	Fatty Acyls	Lineolic acids and derivatives		0.79	969.938	1008.39	1734.56	338.85	1201.86	52190.4	37319.2	39387.5	498488	463538	152136	97045.5	136071	222541	185062	7759.83	8802.73	3076.79	7924.24	3939.1	566.483	4321.31	5765.42	7888.06	2617.69	1453.22	3489.65	1727.98	2106.03	1472.8	143085	65547.1	58535	872825	1.0535e+06	330213	934551
NEG_13957	4.626	397.135	Swertiamarin	[M-H]-	C16H22O10	HEYZWPRKKUGDCR-QBXMEVCASA-N	OCC1OC(OC2OC=C3C(=O)OCCC3(O)C2C=C)C(O)C(O)C1O	Organic oxygen compounds	Organooxygen compounds	Carbohydrates and carbohydrate conjugates		0.772	1045.07	922.834	1126.02	467.85	1189.63	20975.2	14382.4	13308.6	28374.6	31612.3	35125.1	43919.3	43415.3	36576.5	11465.8	2.11358	0	2485.76	287.312	536.601	88.6703	0	109.113	999.585	0	468.121	955.779	620.299	747.506	623.258	10210	7767.35	9109.25	18592.3	19134.6	34098.3	32456
NEG_21746	5.425	507.111	Syringetin-3-O-galactoside	[M-H]-	C23H24O13	JMFWYRWPJVEZPV-UHFFFAOYNA-N	COC1=CC(=CC(=C1O)OC)C2=C(OC3OC(CO)C(O)C(O)C3O)C(=O)C4=C(O)C=C(O)C=C4O2	Phenylpropanoids and polyketides	Flavonoids	Flavonoid glycosides		0.857	1008.28	826.966	503.466	167.915	617.586	2848.14	8160.95	9786.66	16778.4	17662.5	18958.1	13481.2	20606.8	17083.3	11285.8	314044	368594	245178	317765	413579	87896.6	982542	1.08203e+06	544691	220949	4572.21	1838.63	1336.17	985.602	1044.57	35137.7	19312.4	25426.8	60813.3	34753.2	25206.8	7653.4
NEG_2690	4.616	197.046	Syringic acid	[M-H]-	C9H10O5	JMSVCTWVEWCHDZ-UHFFFAOYSA-N	COC1=C(O)C(=CC(=C1)C(O)=O)OC	Benzenoids	Benzene and substituted derivatives	Benzoic acids and derivatives	C10833	0.785	26715.9	24435	26345.3	16047.9	26724.8	2951.81	3951.23	3629.94	4222.09	3773.31	647.047	1221.23	630.405	1671.96	1411.24	403.925	772.805	4738.01	1146.76	815.637	1312.66	4028.75	1356.58	1562.64	2125.8	18008	20333.7	19776.3	16022.3	16653.3	4949.04	3470.04	3554.53	7308.65	6301.24	1278.47	1910.12
NEG_26419	3.831	583.205	Tanegoside	[M+HCOO]-	C26H34O12	WMABCPOXSNGIJO-UHFFFAOYSA-N	COC1=C(O)C=CC(=C1)C2OCC(C2CO)C(OC3OC(CO)C(O)C(O)C3O)C4=CC=C(O)C(=C4)OC	Lignans, neolignans and related compounds	Lignan glycosides			0.873	131.194	181.535	131.41	32.9231	131.33	54949.7	48828.5	60234	56495.1	80726.2	78549.1	62453.2	69705.2	90026.1	105327	2549.25	4357.39	1390.02	1628.04	2669.32	226.143	1217.98	2276.54	811.795	154.983	109.701	431.399	103.904	118.827	145.668	105473	63984.9	74071.5	199529	195216	106546	149923
NEG_8022	4.57	301.033	Taxifolin	[M-C6H10O5-H]-	C15H12O7	CXQWRCVTCMQVQX-LSDHHAIUSA-N	O[C@@H]1[C@H](OC2=CC(=CC(=C2C1=O)O)O)C3=CC(=C(O)C=C3)O	Phenylpropanoids and polyketides	Flavonoids	Flavans		0.865	7844.39	28071.2	2476.09	11916.3	3191.23	2618.13	3919.11	10655.7	2483.16	8689.47	62051.4	2782.51	27782.9	6109.94	14854.6	383104	641654	291820	367509	512793	204185	741928	858874	451693	320201	129381	48791.1	19862.5	12290	23463.5	21090.4	1034.29	23906.6	1430.04	4445.45	96931.4	471.074
NEG_18540	4.079	465.101	Taxifolin-3-glucoside	[M-H]-	C21H22O12	FVQOMEDMFUMIMO-UTZHSPHRSA-N	OC[C@H]1O[C@@H](O[C@@H]2[C@H](OC3=CC(=CC(=C3C2=O)O)O)C4=CC(=C(O)C=C4)O)[C@H](O)[C@@H](O)[C@@H]1O	Phenylpropanoids and polyketides	Flavonoids	Flavonoid glycosides		0.726	480.088	333.415	104.696	305.574	299.737	3994.71	3624.05	3047.44	3079.41	5475.8	6285.86	5036.3	4859.1	6330.35	6107.77	29943.9	47998	6836.89	18822.1	32104.2	6433.27	94032.3	110852	23106.4	11822.4	537.785	388.242	977.664	475.023	630.412	6923.97	5568.55	5003.19	13125.5	15755.5	6041.08	5518.54
NEG_23581	10.682	535.273	Tenuigenin	[M-H]-	C30H45ClO6	CWHJIJJSDGEHNS-JUXXGFFYSA-N	C[C@@]12CCC3[C@@]([C@H]1C[C@@H](C4=C2CC[C@@]5([C@@H]4CC(CC5)(C)C)C(=O)O)CCl)(C[C@@H]([C@@H]([C@]3(C)C(=O)O)O)O)C					0.817	481.712	410.839	194.557	4831.98	587.85	1199.95	685.836	20148.9	5151.65	1831.18	937.488	983.078	1923.81	1639.6	1827.7	247729	162783	145598	251780	69137.3	61860.3	34803.1	158094	84662.6	45272.1	110.374	467.265	126.278	59.9176	360.713	1780.44	975.667	920.246	3454.78	2818.71	906.055	3978.23
NEG_12187	12.191	367.355	Tetracosanoic acid	[M-H]-	C24H48O2	QZZGJDVWLFXDLK-UHFFFAOYSA-N	CCCCCCCCCCCCCCCCCCCCCCCC(O)=O	Lipids and lipid-like molecules	Fatty Acyls	Fatty acids and conjugates	C08320	0.861	61163.6	394578	1.68485e+06	335252	79467.6	105313	111858	90543.6	285060	631703	733650	109413	262149	187048	206362	249707	1.01625e+06	194675	161943	959700	1.22402e+07	706792	244313	51298.6	1.55923e+06	404091	735689	1.92137e+06	292674	388611	573068	289265	196340	274256	650244	349977	115474
NEG_15464	3.541	423.185	Tetramethylcurcumin	[M-H]-	C25H28O6	VMMZAMVBGQWOHT-UTLPMFLDSA-N	CC(C(=O)/C=C/C1=CC(=C(C=C1)OC)OC)(C(=O)/C=C/C2=CC(=C(C=C2)OC)OC)C					0.708	2.83462	12.0824	13.1966	47.9524	16.0251	6996.89	6545.73	5211.63	15556.3	18619.8	20517.4	20090.8	17973.4	19417.3	21937.7	1701.74	2171.77	1092.61	472.391	559.929	243.268	2241.73	1499.13	588.287	87.0727	43.5087	100.808	31.1343	180.11	32.1428	12163	4672.39	6204.91	32557.2	42775.1	31755.3	33259.6
NEG_33634	0.894	711.211	Tetrasaccharides (Hex-Hex-Hex-Hex)	[M+HCOO]-	C24H42O21	UQZIYBXSHAGNOE-UHFFFAOYSA-N	OCC1OC(OCC2OC(OCC3OC(OC4(CO)OC(CO)C(O)C4O)C(O)C(O)C3O)C(O)C(O)C2O)C(O)C(O)C1O	Organic oxygen compounds	Organooxygen compounds	Carbohydrates and carbohydrate conjugates		0.899	449394	443801	448576	28440.6	432962	1586.61	4363.19	4493.82	153.374	747.101	5890.81	4480.81	6061.47	5917.12	6622.45	709507	714059	222606	574615	145737	201303	272399	523906	326287	16334.2	1.48075e+06	1.32921e+06	1.48867e+06	1.51708e+06	1.3571e+06	2064.49	2170.29	2016.51	7258.53	6491.78	10799.6	17521.1
NEG_899	0.838	135.029	Threonic acid	[M-H]-	C4H8O5	JPIJQSOTBSSVTP-GBXIJSLDSA-N	OCC(O)C(O)C(O)=O	Organic oxygen compounds	Organooxygen compounds	Carbohydrates and carbohydrate conjugates	C01620	0.77	164732	195722	214976	169478	146694	1.34557e+06	1.27399e+06	1.30136e+06	1.89274e+06	1.76207e+06	1.71849e+06	1.56832e+06	1.62491e+06	1.89573e+06	1.94958e+06	134296	126859	64419.5	163360	99254.8	75353.8	117795	154380	122987	84946.9	195705	216734	188092	176223	187257	1.93625e+06	1.46543e+06	1.49142e+06	2.53883e+06	2.61344e+06	2.25128e+06	2.57694e+06
NEG_26902	5.462	593.127	Tiliroside	[M-H]-	C30H26O13	DVGGLGXQSFURLP-VWMSDXGPSA-N	OC1C(O)C(COC(=O)C=CC2=CC=C(O)C=C2)OC(OC3=C(OC4=C(C(=CC(=C4)O)O)C3=O)C5=CC=C(O)C=C5)C1O	Phenylpropanoids and polyketides	Flavonoids	Flavonoid glycosides		0.941	347.898	681.036	147.53	43.4396	93.9252	391.052	122.739	884.063	83.1092	171.523	14189	652.517	257.421	566.573	295.263	33815.9	697938	37144.7	43008.9	8424.38	16287.5	289720	212487	75037.7	2385.09	895.768	3877.81	5124.56	1436.56	1171.38	310.579	335.03	476.728	769.668	576.314	3992.9	249.724
NEG_9483	7.358	322.213	Toxin HT 2	[M-H]-	C22H32O8	PNKLMTPXERFKEN-UHFFFAOYSA-N	CC(C)CC(=O)OC1CC2(COC(C)=O)C(OC3C(O)C(O)C2(C)C34CO4)C=C1C	Lipids and lipid-like molecules	Prenol lipids	Sesquiterpenoids		0.819	18.3801	45.2874	100.046	80.1788	42.6812	74320.7	68829	71217	401660	321200	185915	120133	118192	145657	42310.9	9226.12	14869.3	39247.2	3343.86	27788.5	2542.89	12937	5386.94	13063.6	24479.1	172.995	264.288	174.744	152.215	314.97	62821.6	24684.4	29847.9	181234	187572	105444	106987
NEG_10580	10.865	341.106	Trehalose	[M-H]-	C12H22O11	HDTRYLNUVZCQOY-LIZSDCNHSA-N	OCC1OC(OC2OC(CO)C(O)C(O)C2O)C(O)C(O)C1O	Organic oxygen compounds	Organooxygen compounds	Carbohydrates and carbohydrate conjugates	C01083	0.828	1021.05	4086.83	2963.5	1371.04	1718.47	4942.97	1533.9	3392.61	2120.76	2948.31	1925.28	2034.43	2067.29	1723.32	1957.46	60341.7	53792.2	51126.1	58704.8	37184.2	27456.3	45413.5	68232.4	63446.7	29929.1	5266.21	6656.01	7103.17	6576.84	5941.21	2154.68	1883.81	1835.28	1348.37	4006.21	3115.34	6478.55
NEG_15321	0.804	421.074	Trehalose-6-phosphate	[M-H]-	C12H23O14P	LABSPYBHMPDTEL-LIZSDCNHSA-N	OCC1OC(OC2OC(CO[P](O)(O)=O)C(O)C(O)C2O)C(O)C(O)C1O	Organic oxygen compounds	Organooxygen compounds	Carbohydrates and carbohydrate conjugates	C00689	0.882	80427.8	66654.5	62452.3	53427.8	75242.7	8707.94	7225.26	9031.11	6442.09	8650.94	32006.1	24789.5	28780.8	34526.2	31714.4	322900	333726	699477	411861	522948	195818	364160	350800	461133	62437.9	133121	139915	136175	126701	121093	13413.1	6211.89	9624.08	19196.7	17290.9	35606	24121.5
NEG_13752	10.422	393.17	Triamcinolone	[M-H]-	C21H27FO6	GFNANZIMVAIWHM-OBYCQNJPSA-N	C[C@]12C[C@H](O)[C@@]3(F)[C@@H](CCC4=CC(=O)C=C[C@]34C)[C@@H]1C[C@@H](O)[C@]2(O)C(=O)CO	Lipids and lipid-like molecules	Steroids and steroid derivatives	Hydroxysteroids		0.702	829.694	4340.4	764.352	832.147	863.269	122414	7164.31	33156.4	7110.84	7703.49	53675.7	904.051	1373.55	1815.9	5102.87	7044.64	3885.05	17288.1	1890.83	9893.75	5383.78	6793.21	6064.48	4863.61	1839.35	3401	3212.87	2337.32	1180.45	3747.88	8827.6	8439.91	8732.86	23679.8	40936.2	49058.4	15780.8
NEG_26331	5.809	582.258	Tricoumaroyl spermidine	[M-H]-	C34H37N3O6	PFDVWJCSCYDRMZ-UHFFFAOYSA-N	OC1=CC=C(C=CC(=O)NCCCCN(CCCNC(=O)C=CC2=CC=C(O)C=C2)C(=O)C=CC3=CC=C(O)C=C3)C=C1	Phenylpropanoids and polyketides	Cinnamic acids and derivatives	Hydroxycinnamic acids and derivatives		0.88	17142.1	15523.3	17280	3951.5	12957.4	2322.92	1916.43	5146.53	1250.55	2372.91	20596.8	1845.23	14337.6	3440.75	1403.69	1.60413e+06	3.18273e+06	1.33932e+06	1.8152e+06	803654	700883	284446	2.28108e+06	1.69368e+06	214812	47664	48383.1	35000.5	34660.9	27740.3	8720.8	777.542	3799.57	1344.51	5556.31	19758.7	1910.18
NEG_2910	2.813	203.084	Tryptophan	[M-H]-	C11H12N2O2	QIVBCDIJIAJPQS-VIFPVBQESA-N	NC(CC1=C[NH]C2=C1C=CC=C2)C(O)=O	Organoheterocyclic compounds	Indoles and derivatives	Indolyl carboxylic acids and derivatives	C00078	0.973	31736.1	31762	31968.6	22121.8	31712	1.08869e+06	1.06519e+06	1.16894e+06	3.08444e+06	2.72421e+06	2.73125e+06	2.53239e+06	2.60924e+06	2.98618e+06	2.24134e+06	789297	775173	822334	861559	814959	224511	821223	1.0912e+06	1.25717e+06	540779	20006.2	28010.4	22927	18772.2	16929.9	2.80773e+06	1.43316e+06	1.72104e+06	6.36423e+06	6.37502e+06	2.54164e+06	3.04123e+06
NEG_20987	12.203	497.362	Tsugaric acid A	[M-H]-	C32H50O4	FIWGZIBLJWZUEA-VOKVCYHDSA-N	CC(=CCCC(C1CC[C@]2([C@]1(CCC3=C2CCC4[C@@]3(CCC(C4(C)C)OC(=O)C)C)C)C)C(=O)O)C					0.766	238.596	364.638	108.417	284.668	122.032	1648.24	576.617	1784.66	2447.57	2527.1	527.358	371.925	114.074	1000.4	0.945698	2391.17	2328.35	8599.86	23821.7	2294.81	407.92	3170.77	2757.86	1622.06	1124.38	181.277	122.255	243.653	111.386	106.598	360.452	512.201	891.659	1358.98	1216.9	82.2078	120.447
NEG_38345	0.897	827.269	Tubuloside A	[M-H]-	C37H48O21	KZLDMAIXPXOZCX-YVMONPNESA-N	CC1C(C(C(C(O1)OC2C(C(OC(C2OC(=O)C)OCCC3=CC(=C(C=C3)O)O)COC4C(C(C(C(O4)CO)O)O)O)OC(=O)/C=C\\C5=CC(=C(C=C5)O)O)O)O)O					0.713	54288.1	46631.3	40666.5	9468.06	58157.7	578.931	327.73	298.431	298.493	1448.82	1719.4	1545.24	1612.86	1181.88	2585.13	99722	200593	38615.1	130744	71197.5	43128.6	43442.9	67921	46018.3	5956.41	250532	302795	311641	310596	286481	301.393	819.794	1044.17	2939.15	959.337	1654.6	2924.46
NEG_27858	4.61	609.146	Tulipanin	[M-2H]-	[C27H31O16]+	PLKUTZNSKRWCCA-LTSKFBHWSA-O	C[C@@H]1O[C@@H](OC[C@H]2O[C@@H](OC3=C([O+]=C4C=C(O)C=C(O)C4=C3)C5=CC(=C(O)C(=C5)O)O)[C@H](O)[C@@H](O)[C@@H]2O)[C@H](O)[C@H](O)[C@H]1O	Phenylpropanoids and polyketides	Flavonoids	Flavonoid glycosides	C16315	0.961	26000	25981.7	10741.3	9030.16	19306.9	209365	262677	213130	73004.5	103169	189027	59669.4	98579.7	102099	227151	2.08374e+07	2.463e+07	2.43974e+06	1.08129e+07	2.2248e+07	3.05428e+06	3.43097e+07	4.38118e+07	9.23624e+06	7.74288e+06	104373	59944.5	43189	44191	56905	232006	161992	255173	338046	289459	298635	144191
NEG_2165	1.093	180.066	Tyrosine	[M-H]-	C9H11NO3	OUYCCCASQSFEME-QMMMGPOBSA-N	NC(CC1=CC=C(O)C=C1)C(O)=O	Organic acids and derivatives	Carboxylic acids and derivatives	Amino acids, peptides, and analogues	C00082	0.933	698021	698044	814805	497945	769181	98785.1	3366.76	115647	743512	695428	853220	827668	786645	941740	751812	227637	261730	173247	237178	201156	39065	264556	278921	187771	138947	301385	328016	326830	279890	237227	632931	173995	209560	2.17335e+06	2.20158e+06	814212	783313
NEG_4613	1.26	243.062	Uridine	[M-H]-	C9H12N2O6	DRTQHJPVMGBUCF-XVFCMESISA-N	OCC1OC(C(O)C1O)N2C=CC(=NC2=O)O	Nucleosides, nucleotides, and analogues	Pyrimidine nucleosides		C00299	0.785	2924.69	1801.85	1346.41	561.774	1857.73	49253.4	68773.3	129990	32770	28375.9	72867	68784.5	53383.6	74732.8	78286	56421.5	49691.3	92490.2	51084.1	60257	1.28195e+06	45848.3	56206.5	60471	36549.3	2939.52	2310.33	3556.64	2656.68	2218.81	877943	37627.3	87021.5	59193.3	63759	48630	76225.4
NEG_26145	0.812	579.036	Uridine diphosphate glucuronic acid	[M-H]-	C15H22N2O18P2	HDYANYHVCAPMJV-LXQIFKJMSA-N	OC1C(O)C(OC(C1O)C(O)=O)O[P](O)(=O)O[P](O)(=O)OCC2OC(C(O)C2O)N3C=CC(=NC3=O)O	Nucleosides, nucleotides, and analogues	Pyrimidine nucleotides	Pyrimidine nucleotide sugars	C00167	0.901	3239.9	2197.16	2557.47	1743.43	2315.07	251.416	1059.03	1523.33	5056.42	3046.96	1625.15	2837.72	2128.32	2258.19	3066.92	1285.03	3031.49	982.245	356.517	640.047	70.7954	3592.63	3175.96	1655.65	4657.91	4717.24	5699.45	6028.89	4711.55	4686.65	2179	858.188	1437.64	8362.81	8639.95	2779.55	2631.73
NEG_17736	11.838	453.336	Ursonic acid	[M-H]-	C30H46O3	MUCRYNWJQNHDJH-VUVJRWLCSA-N	CC1CC[C@@]2(CC[C@@]3(C(=CCC4[C@]3(CCC5[C@@]4(CCC(=O)C5(C)C)C)C)C2C1C)C)C(=O)O					0.861	9183.52	293.542	446.397	6949.53	288.616	1.63794e+06	1.60716e+06	2.51991e+06	1.76025e+06	2.11739e+06	453.598	246.901	916.196	732.06	82.8539	4759.9	12969.6	41391.2	23383.2	9654.17	928.765	292826	10839.1	17587	2063.04	8799.77	13019.9	8900.8	3611.34	15108.8	64313.3	37290.1	25879	129051	91350.2	722.233	5815.87
NEG_10695	9.469	343.081	Usnic acid	[M-H]-	C18H16O7	CUCUKLJLRRAKFN-UHFFFAOYSA-N	CC(=O)C1C(=O)C=C2OC3=C(C(C)=O)C(=C(C)C(=C3C2(C)C1=O)O)O	Benzenoids	Benzene and substituted derivatives	Acetophenones		0.963	11871.3	2447.2	2087.49	1961.88	2502.85	12546.5	12397.9	215234	21479.4	18014.5	2760.66	4110.87	23462.2	8110.32	3979.19	35039.2	14288.5	35656.4	36802.7	21739.4	5549.73	9497.06	18760.7	435353	22067.1	2318.55	3840.57	551.317	1589.55	3835.44	14035	5976.19	6133.07	46092.2	25870.2	2751.7	22249.8
NEG_34317	5.299	725.207	Vaccarin	[M-H]-	C32H38O19	GYIKGLVKALOGDP-QYUWKIGISA-N	C1[C@@H]([C@@H]([C@H]([C@@H](O1)O[C@@H]2[C@H]([C@@H]([C@H](OC2C3=C(C4=C(C=C3O)OC(=CC4=O)C5=CC=C(C=C5)O[C@H]6[C@@H]([C@H]([C@@H]([C@H](O6)CO)O)O)O)O)CO)O)O)O)O)O					0.728	35.7234	35.3558	54.3386	50.096	14.8768	749.335	551.647	379.623	159.661	368.227	8057.12	8400.29	9848.84	12589.6	12065.3	191.312	233.631	407.445	51.7589	126.07	95.0197	166.846	0	646790	7221.77	54.8029	35.8515	116.919	37.9045	53.3393	7323.68	6527.02	7400.01	18676.4	2675.65	1322.69	2329.15
NEG_16227	6.479	434.22	Valsartan	[M-H]-	C24H29N5O3	ACWBQPMHZXGDFX-QFIPXVFZSA-N	CCCCC(=O)N(CC1=CC=C(C=C1)C2=CC=CC=C2C3=N[NH]N=N3)C(C(C)C)C(O)=O	Organic acids and derivatives	Carboxylic acids and derivatives	Amino acids, peptides, and analogues		0.716	1222.64	4033.88	1830.92	7029.59	2916.89	13674.4	20833.8	12950.3	38203	27468.2	19767.8	18960.9	10627.5	20295.2	23140.7	1638.43	190.388	5022.08	1336.8	4149.43	2033.02	530.916	489.086	1914.14	22466.5	3070.88	2173	2914.69	707.928	3790.71	17945.8	17612.5	10789.5	27287.7	19750.8	23406.9	41039.4
NEG_1698	1.846	167.034	Vanillic acid	[M-H]-	C8H8O4	WKOLLVMJNQIZCI-UHFFFAOYSA-N	COC1=CC(=CC=C1O)C(O)=O	Benzenoids	Benzene and substituted derivatives	Benzoic acids and derivatives	C06672	0.713	401.413	1005.44	4863.5	409.989	4716.27	779.891	656.775	1077.39	39206	35093.3	37614.7	29782.9	32066.8	35598.1	28751.8	4926.41	5436.2	4400.49	6346.69	5834.87	1022.07	9858.18	8808.15	3547.21	2470.75	554.035	3408.79	1067.97	842.879	599.726	134.254	399.065	995.394	80974.9	88220	34064.1	37961.2
NEG_8825	7.22	313.077	Velutin	[M-H]-	C17H14O6	ROCUOVBWAWAQFD-UHFFFAOYSA-N	COC1=CC2=C(C(=C1)O)C(=O)C=C(O2)C3=CC(=C(O)C=C3)OC	Phenylpropanoids and polyketides	Flavonoids	O-methylated flavonoids		0.758	1991.54	3292.73	6955.52	29743.3	3016.86	1382.82	7590.52	6918.3	9939.56	5040.68	2851.04	1470.58	1029.9	4005.81	2790.59	4554.62	11134.2	31307.7	18799.2	16704.2	7041.05	10883.2	16163.2	25852	17662.2	426.919	1021.85	1539.12	1338.83	1505	12934.4	7340.2	7344.1	25109	21822.6	1932.63	1632.82
NEG_28785	4.729	623.184	Verbascoside	[M-H]-	C29H36O15	FBSKJMQYURKNSU-FSIAKBNXSA-N	C[C@H]1[C@@H]([C@H]([C@H]([C@@H](O1)O[C@@H]2[C@H]([C@@H](O[C@@H]([C@H]2OC(=O)/C=C\\C3=CC(=C(C=C3)O)O)CO)OCCC4=CC(=C(C=C4)O)O)O)O)O)O					0.859	7455.89	7392.66	9608.43	2820.58	8606.48	7059.68	1127.91	7151.38	5099.14	2108.86	2930.24	3708.44	2742.61	3014.89	7613.63	4514.91	2855.25	851.307	3779.54	2441.92	2074.08	972.24	2477.35	16184.8	19190.8	1157.58	1404.88	920.653	863.132	974.048	7384.85	5304.3	7496.07	10349.2	7863.17	6736.5	15654.2
NEG_7938	10.652	299.258	Vernolic acid	[M-H]1-	C18H32O3	CCPPLLJZDQAOHD-FLIBITNWSA-N	CCCCCC1OC1C\\C=C/CCCCCCCC(O)=O	Lipids and lipid-like molecules	Fatty Acyls	Fatty acids and conjugates	C14826	0.86	73528.6	94943.9	87252	89292.7	91487.2	297922	226768	149733	213246	182365	132988	111560	114853	133932	147464	239339	193750	260224	243222	312977	138690	255715	177427	219366	179487	84886.8	87165.2	74095.9	68572.3	93271.4	337531	149286	294958	501809	265841	149561	173208
NEG_26909	4.026	593.146	Violanone	[M-H]-	C27H30O15	FIAAVMJLAGNUKW-VQVVXJKKSA-N	OCC1OC(C(O)C(O)C1O)C2=C(O)C3=C(OC(=CC3=O)C4=CC=C(O)C=C4)C(=C2O)C5OC(CO)C(O)C(O)C5O	Phenylpropanoids and polyketides	Flavonoids	Flavonoid glycosides	C10195	0.845	3333.38	3044.73	3328.55	458.843	3060.77	718.36	2159.26	626.733	3175.04	3000.8	2366.1	3699.17	3545.82	2803.46	2619.97	1234.07	2090.28	1604.92	2841.74	1848.72	252.659	449.563	2169.64	916.511	272.399	418.06	432.857	513.743	381.184	317.848	1294.52	2836.58	2218	3438.08	3729.46	370.829	4503.89
NEG_15946	4.887	431.098	Vitexin	[M-H]-	C21H20O10	SGEWCQFRYRRZDC-YJQKKJGLSA-N	OCC1OC([C@H](O)[C@H](O)C1O)C2=C3OC(=CC(=O)C3=C(O)C=C2O)C4=CC=C(O)C=C4	Phenylpropanoids and polyketides	Flavonoids	Flavonoid glycosides		0.806	7967.85	6547.66	7914.23	4491.75	7801.2	145.148	163.516	525.824	2481.15	681.774	239.54	205.545	204.789	223.881	161.568	4501.48	2601.34	663.262	2963.02	6675.95	396.62	6510.43	12089.4	1220.75	523.699	3028.85	4142.64	4957.48	3779.01	3279.07	633.233	190.231	198.45	788.125	1991.69	380.88	797.736
NEG_8797	6.757	313.035	Wedelolactone	[M-H]-	C16H10O7	XQDCKJKKMFWXGB-UHFFFAOYSA-N	COC1=CC(=C2C(=C1)OC(=O)C3=C2OC4=CC(=C(O)C=C34)O)O	Phenylpropanoids and polyketides	Isoflavonoids	Coumestans	C10541	0.718	16142.6	32063.7	4415.12	16108.8	4835.65	20135.4	32676.1	51303.2	52655.8	67206	70607.3	27584.2	43767.4	31438.2	25417.3	131963	72164.8	92300.7	95648.3	46805.9	42697.2	109013	82691.6	133096	29186.9	11936.3	21705.3	16725	5661.08	8541.96	134959	36608.2	122586	227077	203208	34070.6	20785.9
NEG_1283	1.272	151.025	Xanthine	[M-H]-	C5H4N4O2	LRFVTYWOQMYALW-UHFFFAOYSA-N	O=C1NC(=O)C2=C(N1)N=C[NH]2	Organoheterocyclic compounds	Imidazopyrimidines	Purines and purine derivatives	C00385	0.74	4608.14	2273.7	4305.05	952.852	4982.86	28078.9	29609.7	31541.9	4316.96	3368.69	11665.5	11737.3	13033.6	13893.5	7960.52	444.768	261.127	1481.02	771.281	1144.43	1556.83	532.939	632.299	1314.2	781.09	2504.31	3213.85	2757.05	2077.75	394.808	564677	52298.6	69421.6	13473.3	13892.6	7362.49	10559
NEG_36133	4.82	769.219	Xanthorhamnin	[M-H]-	C34H42O20	NMGVHLDIHNFGQB-OTCPXFHUSA-N	COC1=CC2=C(C(=C1)O)C(=O)C(=C(O2)C3=CC(=C(O)C=C3)O)OC4OC(COC5OC(C)C(O)C(OC6OC(C)C(O)C(O)C6O)C5O)C(O)C(O)C4O	Phenylpropanoids and polyketides	Flavonoids	Flavonoid glycosides		0.925	85.5427	170.657	67.1845	77.4981	84.272	222.986	272.377	43.8041	143.734	545.627	377.891	153.735	310.909	235.05	200.644	299852	162518	91292.8	387632	38991.2	97695.6	149970	138716	57530.9	4850.32	424.139	442.399	536.318	290.184	393.398	387.465	402.67	472.612	505.178	703.712	389.52	381.956
NEG_6842	2.025	283.066	Xanthosine	[M-H]-	C10H12N4O6	UBORTCNDUKBEOP-UUOKFMHZSA-N	OCC1OC(C(O)C1O)[N]2C=NC3=C2N=C(O)N=C3O	Nucleosides, nucleotides, and analogues	Purine nucleosides		C01762	0.916	16224.7	16268.4	17536.8	9355.75	14519.5	147815	164920	176463	384674	302532	226332	161403	228499	301265	283051	272338	231692	190382	345379	136737	91600.8	173568	217993	197838	74425.7	23578.4	27606	24740	20227	21071.9	339176	160646	228539	490724	475321	385482	506665
POS_2232	9.57	219.174	(+)-4,11-Eudesmadien-3-one	[M+H]+	C15H22O	KUFXJZXMWHNCEH-UHFFFAOYSA-N	CC(=C)C1CCC2(C)CCC(=O)C(=C2C1)C	Lipids and lipid-like molecules	Prenol lipids	Sesquiterpenoids		0.852	13717.6	30912.8	59521.1	24043.1	25763.6	558093	561147	1.41442e+06	2.14538e+06	1.92579e+06	262724	252870	170722	113232	49108.5	129857	151281	204721	170849	61058.3	73976.7	146827	195730	86635.5	64655.6	29886	18330.9	83924.4	43248.4	32984.1	1.79699e+06	982118	1.11463e+06	3.35091e+06	3.64614e+06	132658	118523
POS_2949	8.903	249.187	(+)-Aspermytin A	[M-H2O+H]+	C16H26O3	RYBXJAJHOPCXHS-RDUHTLEXSA-N	C[C@H]1CC[C@H]2[C@H](C1)C=C[C@@](C)(O)[C@]2(C)C(=O)CCO	Organic oxygen compounds	Organooxygen compounds	Carbonyl compounds		0.708	8809.37	21520.2	15395.3	18823.7	7226.14	115242	97205.3	201240	628200	468697	124355	17633.7	3812.82	18246.1	46806.4	78606.3	60436.4	1.26963e+06	12283.2	675683	6348.51	1.02799e+06	28524.1	80811.3	261736	30621.4	11105.9	34289.2	36357.2	27766.3	25877.6	20414.6	62667.5	892703	212079	102804	31869.8
POS_2234	8.181	219.176	(+)-Nootkatone	[M+H]+	C15H22O	WTOYNNBCKUYIKC-JMSVASOKSA-N	C[C@@H]1CC(=O)C=C2[C@]1(C[C@@H](CC2)C(=C)C)C					0.786	74866.6	102401	164247	91431.5	100621	26472.5	41573.2	44986.6	51509.6	50746.2	53371.7	42947.4	30917	27096.6	50426.2	88507.5	147689	49479.4	89520.9	42259.5	57531.3	115675	148620	55427	48772.3	124463	98978.8	198725	186643	108644	46572.4	39689.9	55240.3	60818.9	15809.7	51026	55220.5
POS_6992	10.511	367.281	(+)-Plumosol	[M+H]+	C22H38O4	SUHBMXFJOWKXEV-JTLGSCDLNA-N	O=C(OCC=C(C)CCC1C(O)(C)CCC2C(C)(CO)CCCC12C)C					0.806	58307.9	81909.6	52190.1	91055.7	25439.7	274326	202285	518751	516083	537805	583716	192817	150551	163573	195927	3.82411e+06	3.46897e+06	1.30467e+06	4.73295e+06	512352	988272	1.25022e+06	2.93054e+06	370430	291859	84860.8	44357.8	79967.3	56831.8	73360.6	651116	243354	302496	637646	695192	491985	259808
POS_3029	8.345	253.178	(+)-Sydonol	[M+H]+	C15H24O3	YOBQORBMRZQKGS-HNNXBMFYSA-N	CC(C)CCC[C@](C)(O)C1=C(O)C=C(CO)C=C1	Lipids and lipid-like molecules	Prenol lipids	Sesquiterpenoids		0.715	1.75876e+06	1.82504e+06	1.87522e+06	1.79284e+06	1.82289e+06	1.77816e+06	1.63244e+06	1.56268e+06	1.43737e+06	1.43927e+06	1.60581e+06	1.49696e+06	1.51662e+06	1.50268e+06	1.4739e+06	1.77164e+06	1.74347e+06	1.62326e+06	1.58343e+06	1.63089e+06	1.59547e+06	2.34613e+06	1.79804e+06	2.02666e+06	1.60568e+06	1.88012e+06	1.69968e+06	1.89338e+06	1.92918e+06	2.56845e+06	1.45475e+06	1.76384e+06	1.59031e+06	1.28824e+06	1.44738e+06	2.18873e+06	2.30671e+06
POS_16124	4.273	651.195	(15S,16Z,17S)-16-ethylidene-4-hydroxy-15-[(2S,3R,4S,5S,6R)-3,4,5-trihydroxy-6-(hydroxymethyl)oxan-2-yl]oxy-2,10,14,20-tetraoxatetracyclo[21.2.2.13,7.012,17]octacosa-1(25),3,5,7(28),12,23,26-heptaene-11,19-dione	[M+Na]+	C32H36O13	YRQNFHSTTZXQBU-HTVHDVGDSA-N	CC=C1C(OC=C2C1CC(=O)OCCC3=CC=C(OC4=CC(=CC=C4O)CCOC2=O)C=C3)OC5OC(CO)C(O)C(O)C5O	Phenylpropanoids and polyketides	Macrolides and analogues			0.746	173289	130165	217960	53500.4	198230	1614.59	1365.02	3898.7	5024.92	1241.8	19296.7	29181.1	11490	9649.86	37574.3	35.5352	87.9417	77.1944	265.138	64.0689	60.231	90.6954	157.886	46.3311	58.4069	320.654	112.747	244.126	317.969	37.0635	4014.44	299.691	191.661	1692.31	968.208	16342.6	55367
POS_6403	8.558	353.226	(15Z)-9,12,13-Trihydroxy-15-octadecenoic acid	[M+Na]+	C18H34O5	DNWUYCUUEGGVPR-CLTKARDFSA-N	CCC=CCC(O)C(O)CCC(O)CCCCCCCC(O)=O	Lipids and lipid-like molecules	Fatty Acyls	Fatty acids and conjugates		0.77	56491.3	31653.8	122591	18174.4	73483.1	16550.1	16825.3	27457	28738.8	29816.1	24407.6	34862.8	26786.8	18417.5	14152.6	52713.3	139432	20094.8	146054	18550.8	74478.3	96485	107038	32934.8	13229.3	39039.7	37468.1	45642.2	31057	28774.9	27214.1	18786.9	5137.42	26580.7	32149.9	26003.4	53388.4
POS_4970	2.921	317.119	(1E,4E)-1,5-Bis(4-methoxyphenyl)penta-1,4-dien-3-one	[M+Na]+	C19H18O3	IOZVKDXPBWBUKY-LQIBPGRFSA-N	COC1=CC=C(C=CC(=O)C=CC2=CC=C(OC)C=C2)C=C1	Benzenoids	Phenol ethers	Anisoles		0.851	455.907	335.144	1071.67	890.161	458.108	310065	294368	1.03157e+06	1.68014e+06	1.36944e+06	734067	924714	735287	947348	1.16274e+06	2813.89	4801.61	1251.32	4532.62	935.97	1698.97	2477.61	3463.2	9930.89	1277.87	1171.64	666.01	672.549	967.931	1143.89	1.002e+06	341518	400843	1.50167e+06	1.86529e+06	972020	1.61565e+06
POS_3291	9.549	263.2	(1R,2R,4aS,8aS)-2-[(2R)-2-Hydroxybutyl]-1,3-dimethyl-1,2,4a,5,6,7,8,8a-octahydro-1-naphthalenecarboxylic acid	[M-H2O+H]+	C17H28O3	HIVVBTLNCFFLPO-LVNYTYFRSA-N	CC[C@@H](O)C[C@@H]1C(=C[C@@H]2CCCC[C@@H]2[C@@]1(C)C(O)=O)C	Organic oxygen compounds	Organooxygen compounds	Alcohols and polyols		0.743	1749.6	2055.38	1034.1	2904.76	1283.46	13873.2	7439.38	19830.6	56818	57264.3	8316.47	10584.3	3664.16	1153.82	1329.92	2690.24	3583.32	21784	1059.62	24350.2	577.488	9630	670.236	26169.1	44578.2	2448.49	1344.23	2583.19	2112.19	1574.52	57162.7	24284.7	26964.2	135498	137623	7163	4560.18
POS_10249	9.229	453.338	(1R,3aS,5aR,5bR,11aR,13aR)-7-hydroxy-5a,5b,8,8,11a-pentamethyl-9-oxo-1-prop-1-en-2-yl-2,3,4,5,6,7,7a,10,11,11b,12,13,13a,13b-tetradecahydro-1H-cyclopenta[a]chrysene-3a-carboxylic acid	[M-H2O+H]+	C30H46O4	FIADIPXEFYWJQV-POYRUVRTSA-N	CC(=C)C1CCC2(CCC3(C)C(CCC4C5(C)CCC(=O)C(C)(C)C5C(O)CC34C)C12)C(O)=O	Lipids and lipid-like molecules	Prenol lipids	Triterpenoids		0.731	768108	1.24626e+06	1.42682e+06	1.16015e+06	1.37236e+06	1.0611e+06	990158	685569	1.47335e+06	1.21886e+06	798837	510048	597714	489557	939623	4.43143e+06	5.02096e+06	2.54665e+06	4.49854e+06	2.57176e+06	2.71925e+06	2.4503e+06	4.85051e+06	1.94895e+06	1.33111e+06	1.43255e+06	1.23955e+06	1.38284e+06	1.1261e+06	1.31801e+06	593717	1.0069e+06	1.10072e+06	769964	948308	1.10034e+06	969865
POS_5154	10.112	323.257	(1R,4aS,5R,8aS)-5-(5-hydroxy-3-methylpentyl)-1,4a-dimethyl-6-methylidene-3,4,5,7,8,8a-hexahydro-2H-naphthalene-1-carboxylic acid	[M+H]+	C20H34O3	NSRKLZRKJJQJLD-KXBJDGJWSA-N	CC(CCO)CCC1C(=C)CCC2C1(C)CCCC2(C)C(O)=O	Lipids and lipid-like molecules	Prenol lipids	Diterpenoids		0.801	1009.72	901.428	3481.57	624.368	574.946	4139.01	2791.93	3729.32	13728.6	18700.8	2831.87	1522.81	3274.1	2016.29	289.206	14143.5	1195.76	5.21229e+06	4285.6	13055.3	9979.07	7836.09	6620.18	33961.1	44884.9	2662.78	1076.35	2023.16	2273.36	2072.32	2001.24	2716.89	1337.53	10322.5	1833.95	2118.43	5686.81
POS_871	4.417	153.128	(1R,4S)-(-)-Fenchone	[M+H]+		LHXDLQBQYFFVNW-OIBJUYFYSA-N	CC1(C)[C@H]2CC[C@](C)(C2)C1=O	Lipids and lipid-like molecules	Prenol lipids	Monoterpenoids	C09859	0.788	246991	199959	279428	236902	223344	80200.2	76269.8	35225.4	31931.2	16159	31414.6	63633.9	68563.6	31955.7	66511	117367	113087	57650.9	858312	24647.7	81783.1	1.42764e+06	104884	93536.4	101713	288728	301327	313782	261034	276660	30141.8	38374.4	50946.3	27302.1	34347.5	95100.4	52151.6
POS_8749	8.794	415.209	(1S,2R,4aR,8aR)-1-Acetoxy-7-isopropylidene-1,4a-dimethyl-6-oxodecahydro-2-naphthalenyl 2,3-dimethyl-2-oxiranecarboxylate	[M+Na]+	C22H32O6	APZBLWQCTHVAMR-XRZTVBGOSA-N	CC1OC1(C)C(=O)O[C@@H]2CC[C@]3(C)CC(=O)C(C[C@H]3[C@]2(C)OC(C)=O)=C(C)C	Lipids and lipid-like molecules	Prenol lipids	Sesquiterpenoids		0.856	290097	233081	308431	156077	339244	13389.2	65730.2	47134	35576.9	59636.2	106355	134442	91407.5	92409	93888.7	299854	362534	121123	199878	103795	75358.5	485488	331045	111983	175663	221057	201656	324878	264469	176215	34365.1	23542.3	36037.8	73983.1	225323	129041	116932
POS_5210	11.607	325.212	(1S,4S,9S,10R,13R)-5,9-Dimethyl-14-methylidenetetracyclo[11.2.1.01,10.04,9]hexadecane-5-carboxylic acid	[M+Na]+	C20H30O2	NIKHGUQULKYIGE-ADPGWCSISA-N	C[C@@]12CCC[C@](C)([C@H]1CC[C@@]34C[C@@H](CC[C@@H]23)C(=C)C4)C(O)=O	Lipids and lipid-like molecules	Prenol lipids	Diterpenoids		0.746	3857.83	1031.82	7722.78	2241.53	3152.01	1.18097e+06	463361	1.1653e+06	257069	197883	90043.1	163850	131393	162130	201026	1.47859e+06	2.36178e+06	718358	3.65e+06	393122	5.98922e+06	1.8826e+06	3.91072e+06	1.06466e+06	1.05776e+06	6755.87	1437.87	2993.17	6438.73	2577.49	758941	1.95101e+06	930494	1.87783e+06	249117	211382	96895.2
POS_12336	10.591	518.321	(2-Hydroxy-3-octadeca-6,9,12-trienoyloxypropyl) 2-(trimethylazaniumyl)ethyl phosphate	[M+H]+	C26H48NO7P	MRTUWVDDQVMUCR-UHFFFAOYSA-N	CCCCCC=CCC=CCC=CCCCCC(=O)OCC(O)CO[P]([O-])(=O)OCC[N+](C)(C)C	Lipids and lipid-like molecules	Glycerophospholipids	Glycerophosphocholines		0.93	4.46219e+06	5.71147e+06	1.00608e+06	9.36125e+06	1.84472e+06	1.57237e+08	1.69486e+08	3.71596e+08	8.08633e+08	6.96723e+08	3.30867e+07	2.36546e+07	4.15668e+07	3.42544e+07	4.59044e+07	7.84403e+08	5.37116e+08	8.48775e+08	5.35796e+08	1.0792e+09	6.09141e+08	4.49344e+08	5.35407e+08	1.36883e+09	1.47394e+09	1.19681e+07	5.59642e+06	1.39774e+06	2.58894e+06	1.22602e+07	2.22492e+08	1.03334e+08	1.31829e+08	5.03715e+08	4.1756e+08	5.64563e+07	1.10977e+08
POS_1615	3.622	192.067	(2-Oxo-2,3-dihydro-1H-indol-3-yl)acetic acid	[M+H]+	C10H9NO3	ILGMGHZPXRDCCS-UHFFFAOYSA-N	OC(=O)CC1C(=NC2=C1C=CC=C2)O	Organoheterocyclic compounds	Indoles and derivatives	Indolyl carboxylic acids and derivatives		0.94	398.998	486.175	268.557	151.209	183.716	180058	115907	261228	588591	728163	214192	204175	247991	234232	420072	1736.74	8341.44	5041.43	3573.36	4093.03	1444.26	2132.7	2063.68	1674.81	1066.46	561.668	1334.29	301.367	685.845	467.484	112782	81123.8	77879.6	340830	383330	484950	891077
POS_8768	11.385	415.321	(25S)-3alpha,7alpha,12alpha-Trihydroxy-5beta-cholestan-26-oic acid	[M-2H2O+H]+	C27H46O5	CNWPIIOQKZNXBB-TVOMGIAASA-N	C[C@H](CCC[C@H](C)C(O)=O)[C@H]1CC[C@H]2[C@@H]3[C@H](O)C[C@@H]4C[C@H](O)CC[C@]4(C)[C@H]3C[C@H](O)[C@]12C	Lipids and lipid-like molecules	Steroids and steroid derivatives	Bile acids, alcohols and derivatives		0.712	0	0	495.31	0	0	525922	316993	1.06103e+06	904248	2.29112e+06	1891.41	5248.24	95009.3	3747.54	3244.69	1925.79	4143.42	1677.85	3949	2808.68	4538.5	2235.86	3017.19	18591.2	2734.01	0	0	2437.16	199.85	0	19746.7	40763.2	27758.4	100090	56482.7	11349.5	3593.87
POS_3014	10.641	252.232	(2E,4E)-N-(2-Methylpropyl)dodeca-2,4-dienamide	[M+H]+	C16H29NO	BBRMJCAPNGJKEM-AQASXUMVSA-N	CCCCCCCC=CC=CC(O)=NCC(C)C	Lipids and lipid-like molecules	Fatty Acyls	Fatty amides		0.797	1.05528e+06	1.15073e+06	890596	1.10736e+06	1.23277e+06	47218.7	63780.2	145932	176678	257487	471602	760889	637160	555680	574810	211261	218853	212960	214874	195317	175096	342072	310580	197179	108033	783268	681740	686119	645631	736053	169819	50274.9	64941.8	283490	302005	537561	573304
POS_4936	9.999	316.224	(2E,4E)-N-[2-(4-Hydroxyphenyl)ethyl]dodeca-2,4-dienamide	[M+H]+	C20H29NO2	VVRNYAJXAUQHEN-BNFZFUHLSA-N	CCCCCCCC=CC=CC(O)=NCCC1=CC=C(O)C=C1	Benzenoids	Phenols	1-hydroxy-2-unsubstituted benzenoids		0.729	3224.2	6671.27	13554.3	5797.43	5268.86	411990	382259	826358	1.21346e+06	1.06538e+06	1.44712e+06	1.5305e+06	1.18632e+06	1.30997e+06	2.41387e+06	26034.8	13995.6	323069	8733.9	542492	101036	123998	13815.5	271802	498540	2026.45	3442.02	2157.39	2358.56	2430.81	762288	548105	504752	1.38745e+06	1.46416e+06	1.47365e+06	1.7537e+06
POS_6671	9.304	359.217	(2E,6E,10Z)-12-Hydroxy-10-(hydroxymethyl)-6-methyl-2-(4-methylpent-3-enyl)dodeca-2,6,10-trienoic acid	[M+Na]+	C20H32O4	GWVCYAYKRPLWGK-AAMZJHKISA-N	CC(C)=CCCC(=CCCC(C)=CCCC(CO)=CCO)C(O)=O	Lipids and lipid-like molecules	Prenol lipids	Diterpenoids		0.752	1160.42	1282.27	1971.13	1044.12	250.013	1904.3	2238.32	4178.99	4479.78	9695.46	10517.3	5358.07	1874.31	551.615	1003.81	1.09356e+06	884668	510302	3.15392e+06	84549.1	893058	207169	1.31954e+06	165027	162109	1764.06	866.354	1391.25	699.095	1913.82	28183.9	4316.76	1550.54	10127.3	39371.6	10685.2	8759.47
POS_6516	5.422	355.173	(2R,3S,4S,5R,6S)-2-(hydroxymethyl)-6-[4-(hydroxymethyl)-1-propan-2-ylcyclohex-3-en-1-yl]oxyoxane-3,4,5-triol	[M+Na]+	C16H28O7	WBDMFFSFFQSHFV-MUGRSDNVSA-N	CC(C)C1(CCC(=CC1)CO)OC2OC(CO)C(O)C(O)C2O	Lipids and lipid-like molecules	Prenol lipids	Terpene glycosides		0.846	494462	373637	657162	217374	516701	129216	97627.6	58824.6	35163.5	48204.5	249403	183245	182313	108443	106645	31885.6	8118.33	2689.85	48608.1	827.619	2656.29	559890	14696.2	5946.66	1826.34	527720	601077	745733	528878	326400	63289.9	118952	118869	41019.9	64782.8	490610	559556
POS_8767	10.512	415.321	(2R,3S,6R)-6-((3R,5S,7R,8R,9S,10S,13R,14S,17R)-3,7-Dihydroxy-10,13-dimethylhexadecahydro-1H-cyclopenta[a]phenanthren-17-yl)-3-hydroxy-2-methylheptanoic acid	[M-2H2O+H]+	C27H46O5	MCVJTZAENNGXTM-QEJMFMBHSA-N	C[C@H](CC[C@H](O)[C@@H](C)C(O)=O)[C@H]1CC[C@H]2[C@@H]3[C@H](O)C[C@@H]4C[C@H](O)CC[C@]4(C)[C@H]3CC[C@]12C	Lipids and lipid-like molecules	Steroids and steroid derivatives	Bile acids, alcohols and derivatives		0.749	1717.15	1253.56	759.695	3619.28	596.248	1.95455e+06	2.21642e+06	4.79e+06	8.97866e+06	8.35913e+06	948.288	300.097	302.389	981.713	986.055	1214.18	1516.27	401.628	299.022	1814.27	2635.21	2007.01	5835.94	866.489	372.102	237.333	3860.01	1067.49	482.9	1393.93	154789	54848.6	70326.7	394537	362500	1865.74	1809.13
POS_4175	12.017	293.284	(2R)-1-(5-Hydroxy-3-methylpentyl)-2,5,5,8a-tetramethyldecahydro-2-naphthalenol	[M-H2O+H]+	C20H38O2	MCHQEVJMCLOQAZ-AKMRJOLWSA-N	CC(CCO)CCC1[C@](C)(O)CCC2C(C)(C)CCCC12C	Lipids and lipid-like molecules	Prenol lipids	Diterpenoids		0.717	5.48831e+06	4.22922e+06	5.30688e+06	4.4195e+06	4.45704e+06	971224	865577	2.34774e+06	3.70361e+06	3.67503e+06	3.46738e+06	4.18901e+06	3.9671e+06	3.86802e+06	4.02191e+06	4.35853e+06	4.38888e+06	3.97739e+06	3.77379e+06	4.51301e+06	2.72863e+06	5.05388e+06	5.03345e+06	4.22755e+06	3.39876e+06	4.57984e+06	4.35809e+06	4.35918e+06	4.31988e+06	4.54636e+06	2.2287e+06	829003	1.30416e+06	3.67296e+06	3.7771e+06	3.86913e+06	4.84867e+06
POS_2183	7.241	217.142	(2R)-2-[(2R,5S)-5-[(2S)-2-Hydroxybutyl]oxolan-2-yl]propanoic acid	[M+H]+	C11H20O4	HTCUURQJNZBKIA-XFWSIPNHSA-N	CCC(O)CC1CCC(O1)C(C)C(O)=O	Organoheterocyclic compounds	Oxolanes			0.836	1383.6	1904.96	670.08	161.079	254.954	757.077	516.626	654.472	351.13	311.596	4946.25	6518.28	7617.35	4574.27	1740.45	286.06	498.158	106489	365.83	817.726	818.985	725.94	857.315	639.793	375.037	3128.53	402.672	745.543	426.398	1208.48	781.021	0	524.719	10448.9	4321.69	10288.8	11426.6
POS_3904	8.274	285.077	(2R)-5,8-Dihydroxy-2-(2-hydroxyphenyl)-7-methoxy-2,3-dihydrochromen-4-one	[M-H2O+H]+	C16H14O6	NJUWLUPGDQOJCR-GFCCVEGCSA-N	COC1=CC(=C2C(=O)CC(OC2=C1O)C3=C(O)C=CC=C3)O	Phenylpropanoids and polyketides	Flavonoids	O-methylated flavonoids		0.925	7993.82	4829.78	35112	1.9263e+06	7166.84	3232.14	4582.07	15866.4	47932.5	37454.5	0	0	0	0	372.174	7559.92	1474.28	613.804	375.51	419.231	0	2980.44	218.184	471.173	1679.46	6513.79	4646.84	7562.01	12378.6	3485.85	442.299	465.542	551.161	543.876	995.875	0	397.121
POS_11407	10.324	487.292	(2S,3R,5R,10R,13R,14S,17R)-17-[(2S,3R)-3,6-Dihydroxy-6-methylheptan-2-yl]-2,3,14-trihydroxy-10,13-dimethyl-2,3,4,5,9,11,12,15,16,17-decahydro-1H-cyclopenta[a]phenanthren-6-one	[M+Na]+	C27H44O6	UPEZCKBFRMILAV-DBDKQAFGSA-N	C[C@H]([C@H](O)CCC(C)(C)O)[C@H]1CC[C@@]2(O)C3=CC(=O)[C@@H]4C[C@@H](O)[C@@H](O)C[C@]4(C)C3CC[C@]12C	Lipids and lipid-like molecules	Steroids and steroid derivatives	Bile acids, alcohols and derivatives		0.721	658.849	347.828	680.222	158.498	118.599	12418	15613.6	20168.8	42226.6	37024	44589.6	41780.9	23124.1	28299.5	93583.1	3282.57	421.687	8182.32	299.277	17112.5	2667.87	4318.55	1590.14	16389.4	62966.9	139.652	892.964	290.139	105.902	159.795	21996.9	34983.4	13827.7	68950.9	54173.5	60469.7	39808.9
POS_5213	10.196	325.235	(2S,3S)-4-Methylidene-5-oxo-2-tridecyloxolane-3-carboxylic acid	[M+H]+	C19H32O4	WZYZDHVPSZCEEP-IRXDYDNUSA-N	CCCCCCCCCCCCC[C@@H]1OC(=O)C(=C)[C@@H]1C(O)=O	Organoheterocyclic compounds	Lactones	Gamma butyrolactones		0.764	11190.4	13330.1	20553.5	9989.64	12442.3	132718	108291	248980	1.06152e+06	1.07256e+06	150268	79169.9	88797.8	71322.7	53249.1	10951.3	9382.67	106525	11786.2	39379.2	24542.5	26680.6	11069.3	23242.7	21944.5	5260	13905.8	9752.4	21680.4	7844.25	297904	171697	178157	946630	1.03914e+06	198824	95397.4
POS_1250	1.079	175.106	(2S)-2-Azaniumyl-5-(ethylamino)-5-oxopentanoate	[M+H]+	C7H14N2O3	DATAGRPVKZEWHA-YFKPBYRVSA-N	CCN=C(O)CCC(N)C(O)=O	Organic acids and derivatives	Carboxylic acids and derivatives	Amino acids, peptides, and analogues		0.864	326587	71753.7	399646	490900	204191	212713	127107	182959	937502	1.83145e+06	3.64648e+06	1.37088e+06	519155	617170	2.98888e+06	1.15575e+06	4.75991e+06	1.08311e+06	3.959e+06	831985	637023	1.53109e+06	1.09203e+06	6.0062e+06	5.42773e+06	2.71678e+06	1.6489e+06	2.22458e+06	2.64265e+06	2.2498e+06	445929	686178	536534	863221	2.30816e+06	628165	289980
POS_6929	1.505	366.079	(2S)-7-Hydroxy-3-oxo-3,4-dihydro-2H-1,4-benzoxazin-2-yl beta-D-glucopyranoside	[M+Na]+	C14H17NO9	VUFDXOACUHDTLI-PUOUXSMHSA-N	OC[C@H]1O[C@@H](O[C@@H]2OC3=CC(=CC=C3NC2=O)O)[C@H](O)[C@@H](O)[C@@H]1O	Organic oxygen compounds	Organooxygen compounds	Carbohydrates and carbohydrate conjugates		0.824	449.802	154.722	308.232	122.858	1101.77	4560.24	6955.7	53678.2	37599.5	17211.6	19395.3	39544.7	18995.9	28405.3	29233.9	67.7203	57.9204	43.5802	129.111	287.09	196.761	183.216	120.314	357.285	270.107	254.543	213.651	182.474	582.109	440.859	33664.8	8506.24	8410.92	33474	39439.4	22555.7	41647
POS_9426	5.58	433.166	(2S)‐2‐(2‐aminoacetamido)‐3‐(4‐cyanophenyl)‐N‐(9H‐fluoren‐2‐yl)propanamide	[M+Na]+	C25H22N4O2	WNVKQPTYEZCTFN-QHCPKHFHSA-N	NCC(=O)N[C@@H](CC1=CC=C(C=C1)C#N)C(=O)NC2=CC3=C(C=C2)C4=C(C3)C=CC=C4	Organic acids and derivatives	Carboxylic acids and derivatives	Amino acids, peptides, and analogues		0.834	449.321	121.575	679.709	1111.88	1050.09	476.655	517.837	3181.28	1497.16	3822.3	651.524	564.889	983.177	15379.9	587.519	4872.19	685.277	2308.92	14707.9	837.787	11291.7	2036.05	94007.8	4859.13	3479.31	538.087	386.832	464.113	126.234	439.998	941.866	1056.6	615.596	2224.55	6287.65	965.004	3060.17
POS_9497	9.319	435.274	(2Z)-2-[(E)-11-Hydroxy-6-(hydroxymethyl)-2,4,8,10-tetramethyldodec-2-enylidene]-4-methylpentanedioic acid	[M+Na]+	C23H40O6	YOSAXDOXINGSJA-IEDLQYJHSA-N	CC(O)C(C)CC(C)CC(CO)CC(C)\\C=C(C)\\C=C(\\CC(C)C(O)=O)C(O)=O	Lipids and lipid-like molecules	Prenol lipids	Diterpenoids		0.714	1469.41	7109.68	7500.27	11556.2	795.523	86568.5	75668.9	347468	1.13824e+06	912589	28387.1	26837.4	28558.9	18575.8	42300.9	14092.2	28220.5	6876.95	4493.69	352.851	5011.25	23002.3	11549.3	6843.13	2775.52	1868.37	11729.1	1565.12	4185.75	10412.4	349264	213361	233748	1.21395e+06	1.3547e+06	30906.8	213699
POS_13273	5.816	551.261	(3aR,6R,7aR)-6-Methyl-3-methylidene-6-(4-oxopentyl)-3a,4,7,7a-tetrahydro-1-benzofuran-2,5-dione	[2M+Na]+	C15H20O4	MIRSLSRVCIOISZ-LALPHHSUSA-N	CC(=O)CCC[C@]1(C)C[C@H]2OC(=O)C(=C)[C@H]2CC1=O	Organoheterocyclic compounds	Benzofurans			0.846	7845	10768.4	6680.76	11972	7323.39	849.147	735.046	669.976	1652.27	3357.88	822.694	459.319	491.095	2346.67	2009.51	5692.14	11625.8	0	0	1385.21	928.877	16142.9	4239.47	0	0	18212.2	11720.8	15240.9	11578.5	12893.5	555.055	649.586	554.262	1251.83	1954.34	1727.95	1661.06
POS_4474	4.632	303.124	(3As,6S,7R,8aR)-8-hydroxy-6,8-dimethyl-3-methylidenespiro[4,5,6,8a-tetrahydro-3aH-cyclohepta[b]furan-7,5'-oxolane]-2,2'-dione	[M+Na]+	C15H20O5	IRPFOXRBPHCCTG-CZLFTNFUSA-N	C[C@H]1CC[C@@H]2[C@@H](OC(=O)C2=C)C(C)(O)[C@@]13CCC(=O)O3	Lipids and lipid-like molecules	Prenol lipids	Terpene lactones		0.749	479739	425391	532971	284577	473195	582.779	1042.07	1184.24	1025.52	720.651	823.232	1533.92	1656.94	1481.89	3903.36	56879.6	21618.1	17759.3	24997.7	7168.17	53280.9	14631.3	12061.5	12785.2	14250.4	245354	293563	294796	233800	257732	6466.62	3012.58	1100.8	3801.74	4106.34	1131.26	3050.29
POS_20645	6.033	895.379	(3beta,5alpha,9xi)-3-{[beta-D-Glucopyranosyl-(1->6)-beta-D-glucopyranosyl-(1->4)-6-deoxy-3-O-methyl-beta-L-idopyranosyl]oxy}-14-hydroxy-19-oxocard-20(22)-enolide	[M+Na]+	C42H64O19	WPNLWBRKPZXVGD-ZZOAZOMRSA-N	COC1C(O)C(OC(C)C1OC2OC(COC3OC(CO)C(O)C(O)C3O)C(O)C(O)C2O)OC4CCC5(C=O)C(CCC6C5CCC7(C)C(CCC67O)C8=CC(=O)OC8)C4	Lipids and lipid-like molecules	Steroids and steroid derivatives	Steroid lactones		0.716	1.434e+06	2.19192e+06	882314	2.9846e+06	1.50226e+06	1.53331e+07	1.97829e+07	3.09217e+07	7.36897e+07	6.64813e+07	2.32039e+07	2.71054e+07	2.08959e+07	3.26167e+07	4.79967e+07	4.5202e+06	668787	2.92635e+07	1.10802e+06	3.96032e+07	1.51005e+07	1.13726e+07	407954	2.44925e+07	4.56302e+07	2.07311e+06	1.593e+06	883988	1.29511e+06	3.21609e+06	2.50656e+07	1.44794e+07	1.93625e+07	5.92098e+07	5.73503e+07	2.65141e+07	4.00445e+07
POS_8587	12.218	411.345	(3beta)-28-Norlup-20(29)-ene-3,17-diol	[M+H-H2O]+	C29H46O	QMYGTTSPVRKRJP-UUORKCOBNA-N	OC1CCC2(C)C(CCC3(C)C2CCC4C5C(C(=C)C)CCC5(O)CCC43C)C1(C)C					0.705	262725	368913	440523	850210	608867	880626	277775	294874	121867	1.40232e+06	305684	232412	43062.5	113545	173752	770855	1.74662e+06	5.43828e+06	426115	568300	71879.9	238046	192978	311532	532627	212040	157912	355586	658543	168827	203849	1.12116e+06	539072	936114	900888	33451.6	391891
POS_5546	11.41	333.244	(3R,4R,5R)-3-[(11E)-11,15-Hexadecadien-9-yn-1-yl]-4-hydroxy-5-methyldihydro-2(3H)-furanone	[M+H]+	C21H32O3	XVTXMBZTDMASHY-JCHUFIKGSA-N	C[C@H]1OC(=O)[C@H](CCCCCCCCC#C\\C=C\\CCC=C)[C@H]1O	Organoheterocyclic compounds	Lactones	Gamma butyrolactones		0.848	2424.95	2173.95	48217.4	9905.15	9821.93	540032	528991	1.52472e+06	2.38534e+06	3.12778e+06	994905	1.13948e+06	424828	1.41204e+06	910690	11108.8	2030.81	8315.49	5789.68	59826.7	26909.1	5981.6	7478.21	336023	2.0803e+06	2887.06	3875.66	74428.5	38468.7	2984.4	332769	382276	316399	1.76407e+06	805312	595018	942688
POS_20437	4.714	879.406	(3S,5R,8R,10R,13R,14S,17R)-3-[5-[(2S,3R,4R,5S,6R)-3,4-Dihydroxy-6-(hydroxymethyl)-5-[(2S,3R,4S,5S,6R)-3,4,5-trihydroxy-6-(hydroxymethyl)oxan-2-yl]oxyoxan-2-yl]oxy-4-methoxy-6-methyloxan-2-yl]oxy-14-hydroxy-13-methyl-17-(5-oxo-2H-furan-3-yl)-1,2,3,4,5,6,7,8,9,11,12,15,16,17-tetradecahydrocyclopenta[a]phenanthrene-10-carbaldehyde	[M+Na]+	C42H64O18	SETOMNSAVMFIPE-ZGZVZRAASA-N	COC1CC(OC(C)C1O[C@@H]2O[C@H](CO)[C@@H](O[C@@H]3O[C@H](CO)[C@@H](O)[C@H](O)[C@H]3O)[C@H](O)[C@H]2O)O[C@H]4CC[C@@]5(C=O)[C@H](CC[C@@H]6C5CC[C@]7(C)[C@H](CC[C@]67O)C8=CC(=O)OC8)C4	Lipids and lipid-like molecules	Steroids and steroid derivatives	Steroid lactones		0.816	14955	16041.8	2612.41	13526.4	6468.69	31650.6	48576.9	162094	297054	412477	10185.4	22450.9	27102.4	29969	31662.6	3217.15	639.198	9912.1	2426.1	5116.33	2651.99	4206.81	1195.31	9185.71	18692.9	2999.75	15694.4	9765.67	4696.18	19570.9	87410.3	49788.5	37361.4	563774	353931	112933	154675
POS_2052	4.613	211.143	(3S,8As)-3-Isobutylhexahydropyrrolo[1,2-a]pyrazine-1,4-dione	[M+H]+	C11H18N2O2	SZJNCZMRZAUNQT-IUCAKERBSA-N	CC(C)CC1N=C(O)C2CCCN2C1=O	Organic acids and derivatives	Carboxylic acids and derivatives	Amino acids, peptides, and analogues		0.86	3917.97	5433.08	37432.4	19447.4	3397	51073.7	55482.5	183984	51527.5	55275.3	52702.5	88782.2	36353.3	67411.7	36628	3713.4	27998.3	36267.6	7266.01	74287.6	5403.69	1652.35	2165.26	635.353	123842	53170.8	31489.4	53180.5	14574.7	39005.1	117875	33679.5	54384.8	97527.3	129870	40655.6	111755
POS_2609	8.72	235.168	(4S,5Z,6S)-4-(2-methoxy-2-oxoethyl)-5-[2-[(E)-3-phenylprop-2-enoyl]oxyethylidene]-6-[(2S,3R,4S,5S,6R)-3,4,5-trihydroxy-6-(hydroxymethyl)oxan-2-yl]oxy-4H-pyran-3-carboxylic acid	[M+H]+	C15H22O2	FMWJHXDPCQWVEJ-JVLSTEMRSA-N	CC1CCCC2=CCC(CC12C)C(=C)C(O)=O	Lipids and lipid-like molecules	Prenol lipids	Sesquiterpenoids		0.874	46105.8	8688.92	121137	14815	132639	12471	10314.5	26451.4	22063.7	25662.7	22599.4	72734.3	15518	17260.6	4596.44	19749.3	225558	165428	119910	113943	37055	51456.7	27049	134922	136786	16546.8	23440.8	14887.7	15925.6	21952.3	106231	7533.3	2315.99	31902.9	11467.5	14462.7	71813.1
POS_6227	12.832	349.239	(5beta,8alpha,9beta,10alpha,13alpha)-18-Methoxy-18-oxokauran-17-oic acid	[M+H]+	C21H32O4	YDAVVXOXSSFVPF-BBBHLOGDSA-N	COC(=O)[C@]1(C)CCC[C@]2(C)[C@@H]1CC[C@@]34C[C@@H](CC[C@@H]23)[C@@H](C4)C(O)=O	Lipids and lipid-like molecules	Prenol lipids	Diterpenoids		0.709	6160.91	1993.48	5264.97	41375.1	17185.4	3411.43	4709.38	5145.78	6606.4	4977.16	327164	581359	3115.57	15477.7	3692.17	9777.58	4114.13	4434.14	13417.5	5864.91	3822.51	11709	739.086	2073.45	6018.74	9471.12	14011.3	5395.59	10866.9	15268.1	13788.5	10245.2	3501.99	11378.6	5050.56	79798	115090
POS_4751	8.836	311.219	(5S,6E,8S,9Z,13S,14R)-5-Hydroxy-8-methoxy-5,9,13,14-tetramethyl-1-oxacyclotetradeca-6,9-dien-2-one	[M+H]+	C18H30O4	XIHUXEHAQPSMTF-KBVZDLPWSA-N	COC1C=CC(C)(O)CCC(=O)OC(C)C(C)CCC=C1C	Phenylpropanoids and polyketides	Macrolides and analogues			0.724	10886.1	18261.9	33717.8	10128.2	17738.8	16811.4	10115.6	46474.3	69745.7	38234.8	72980	57969.2	32145	47277.9	57292.4	21415.3	16274.3	309629	47515.4	214468	13277.1	144116	9389.24	120993	53827.2	18239.5	12420.1	17998.9	12824.5	9140.26	61214.3	23621.9	24851.6	183199	242369	32203.2	35943.6
POS_9196	12.09	427.354	(6beta,22E)-6-Hydroxystigmasta-4,22-dien-3-one	[M+H]+	C29H46O2	FFKIQLXJMQUBQZ-CMDGGOBGNA-N	O=C1C=C2C(O)CC3C(CCC4(C)C(CCC34)C(C=CC(CC)C(C)C)C)C2(C)CC1					0.715	11064.1	2619.91	3388.59	57561.5	925.931	302008	294162	945231	971529	873382	9652.91	15381.1	11782.5	22773.4	112151	61357.3	115978	144736	72306	18166.4	10165.6	11581.9	23537.6	36657.2	16918.7	2462.17	5079.25	1061.52	2158.73	4284.19	41911.6	59367	42965.1	69476.6	53280.8	43817.4	17547.5
POS_4615	12.54	307.226	(6E)-Heptadeca-6,16-diene-1,2,4-triol	[M+Na]+	C17H32O3	XGZOTDFONIAWEC-VAWYXSNFSA-N	OCC(O)CC(O)C\\C=C\\CCCCCCCCC=C	Lipids and lipid-like molecules	Fatty Acyls	Fatty alcohols		0.762	16410.7	8439.29	3253.38	1692.84	17271.7	902772	530677	1.60173e+06	1.08303e+06	2.01751e+06	1.14348e+06	1.4174e+06	462875	1.03998e+06	2.61319e+06	13534.6	3553.86	36615.5	8315.29	22733.6	21445.3	14181.4	6621.68	29975.6	71613	3627.2	13485.4	6195.08	7358.91	4985.36	497650	579104	431876	2.54426e+06	1.3835e+06	2.02422e+06	1.89372e+06
POS_7485	3.231	381.097	(7E,13E)-9,15-Dihydroxy-4,10,16-trimethyl-1,5,11-trioxacyclohexadeca-7,13-diene-2,6,12-trione	[M+K]+	C16H22O8	MJMMUATWVTYSFD-YDFGWWAZSA-N	CC1CC(=O)OC(C)C(O)C=CC(=O)OC(C)C(O)C=CC(=O)O1	Phenylpropanoids and polyketides	Macrolides and analogues			0.762	3507.63	2118.11	5047.75	600.654	3706.37	471281	356827	197134	130044	155366	282478	234250	205309	150927	363029	3137.17	2108.19	1214.04	4235.23	2660.96	2341.24	6632.79	8635.92	2976.54	2188.58	8550.43	20384.3	8858.07	2546.1	178309	334356	476297	626176	84383.3	74929	272209	290593
POS_10246	10.926	453.335	(E,6S)-7-Hydroxy-2-methyl-6-[(10S,13S,14S,17S)-4,4,10,13,14-pentamethyl-3-oxo-1,2,5,6,7,11,12,15,16,17-decahydrocyclopenta[a]phenanthren-17-yl]hept-2-enoic acid	[M-H2O+H]+	C30H46O4	RLTDMRMWVUCOAI-BOVQQMIFSA-N	CC(=CCCC(CO)C1CCC2(C)C3=C(CCC12C)C4(C)CCC(=O)C(C)(C)C4CC3)C(O)=O	Lipids and lipid-like molecules	Prenol lipids	Triterpenoids		0.768	8032.55	74930.5	77770.1	32241.9	30417.6	1.88206e+06	1.30174e+06	3.72293e+06	5.87131e+06	5.61412e+06	18328.5	16507.3	45764.3	16710.7	39849.5	38989.3	96200.7	53559.7	33456.6	31932.8	64281.3	147453	47843.9	49385.5	78693.4	45268.9	78758	85626.7	35135	82075	39263.3	94782.2	50174.2	125495	58130.5	15378.2	47595.7
POS_8883	2.086	419.178	(E)-3-(4-Methoxyphenyl)-1-[2,4,6-trimethoxy-3-(3-methylbut-2-enyl)phenyl]prop-2-en-1-one	[M+Na]+	C24H28O5	GGNVSANPVOEGII-GXDHUFHOSA-N	COC1=CC=C(C=CC(=O)C2=C(OC)C=C(OC)C(=C2OC)CC=C(C)C)C=C1	Phenylpropanoids and polyketides	Linear 1,3-diarylpropanoids	Chalcones and dihydrochalcones		0.792	12.7122	5.11173	11.2279	151.076	66.9774	68.8876	22.9229	40.922	27921.8	13404.6	4459.48	8652.01	4744.16	6529.37	5135.76	33.4007	30.5934	17.7542	56.9365	117.329	46.5731	24.8568	19.1673	13.3681	249.997	39.3747	23.4335	6.79172	23.2933	70.1767	54.1579	253.598	17.5723	4418.42	6493.36	2419.83	5307.88
POS_9173	4.405	427.151	(E)-3-[3-Methoxy-4-[1-(3,4,5-trimethoxyphenyl)propan-2-yloxy]phenyl]prop-2-en-1-ol	[M+K]+	C22H28O6	CZVGIALASULOAU-VOTSOKGWSA-N	COC1=C(OC(C)CC2=CC(=C(OC)C(=C2)OC)OC)C=CC(=C1)\\C=C\\CO	Phenylpropanoids and polyketides	Cinnamyl alcohols			0.701	408.31	278.864	435.442	59.5315	494.603	55962.7	44434.7	96042.5	315307	235255	277024	233756	244307	292483	423126	13834.6	10203.9	6039.31	11645.8	436.987	7995.99	4554.43	10200.7	809.484	2339.4	674.877	1018.57	496.796	655.892	256.718	130584	74627.2	84020.6	269058	369591	305752	610400
POS_5319	7.259	328.245	(E)-4-[(1R,2S,3S,4R,8As)-2,3,4-trihydroxy-2,5,5,8a-tetramethyl-3,4,4a,6,7,8-hexahydro-1H-naphthalen-1-yl]but-3-en-2-one	[M+NH4]+	C18H30O4	GUVJPXABQYFWPD-GSZDNMEJSA-N	CC(=O)C=CC1C(C)(O)C(O)C(O)C2C(C)(C)CCCC12C	Lipids and lipid-like molecules	Prenol lipids	Sesquiterpenoids		0.778	553.33	1308.09	699.375	2554.79	1374.04	27393.2	13460.8	76038.4	251579	265299	1.39869e+06	1.38871e+06	1.26101e+06	1.4712e+06	492579	8022.72	12316.7	348.586	568.383	5906.05	1064.08	4261.62	4285.98	1883.85	73103.6	939.376	952.351	925.621	1000.14	245.261	561006	160490	214561	1.4088e+06	1.60268e+06	1.68432e+06	2.00371e+06
POS_4933	7.68	316.186	(E)-Piperolein A	[M+H]+	C19H25NO3	MIWPBXQTBYPJEF-XBXARRHUSA-N	O=C(CCCCC=CC1=CC=C2OCOC2=C1)N3CCCCC3	Organoheterocyclic compounds	Benzodioxoles			0.747	216454	190006	241328	152028	208043	122352	123127	25667	20326.4	24571.2	74591.2	69615.2	71943.9	47389.8	53604.8	54519.2	54381.3	36742.7	38113.4	26421.8	61012.5	126390	61536.6	34578.5	21288.6	199061	224386	245124	206133	222735	49799.1	139083	157857	19848.4	29154.7	130654	79580.3
POS_748	5.592	149.045	(S)-2-Hydroxy-2-methylsuccinic acid	[M+H]+	C5H8O5	XFTRTWQBIOMVPK-YFKPBYRVSA-N	C[C@](O)(CC(O)=O)C(O)=O	Lipids and lipid-like molecules	Fatty Acyls	Fatty acids and conjugates	C00815	0.722	47205.9	16198.3	105315	9646.03	86900.4	7104.38	2988.74	7555.13	2377.81	6684.18	5794.52	15165.1	10342.4	7263.89	7472.5	3469.92	6446.07	2038.74	7902.13	4354.79	28483.1	11819.3	7026.07	5618.75	4333.17	21174	23980	25510.6	19995.1	19353.7	7320.36	8665.09	2570.52	4514.87	3763.84	4278.9	26443.4
POS_658	3.305	146.117	(S)-3-Amino-5-methyl-hexanoic acid	[M+H]+	C7H15NO2	MLYMSIKVLAPCAK-LURJTMIESA-N	CC(C)CC(N)CC(O)=O	Organic acids and derivatives	Carboxylic acids and derivatives	Amino acids, peptides, and analogues		0.744	227379	247506	204267	236590	222951	921.633	619.155	981.593	761.429	802.584	553.211	907.321	4060.27	1719.94	1182.13	660.336	1506.95	356.822	331.302	419.7	447.629	3299.97	1871.8	1639.43	1942.43	174199	175573	181146	168383	157034	1022.45	458.444	2038.28	1269.81	5365.94	6646.03	4822.96
POS_14980	11.906	611.46	(S)-7-(((2-O-6-Deoxy-alpha-L-mannopyranosyl)-beta-D-glucopyranosyl)oxy)-2,3-dihydro-5-hydroxy-2-(3-hydroxy-4-methoxyphenyl)-4H-1-benzopyran-4-one	[M+H]+	C28H34O15	ARGKVCXINMKCAZ-UZRWAPQLSA-N	COC1=CC=C(C=C1O)[C@@H]2CC(=O)C3=C(O)C=C(O[C@@H]4O[C@H](CO)[C@@H](O)[C@H](O)[C@H]4O[C@@H]5O[C@@H](C)[C@H](O)[C@@H](O)[C@H]5O)C=C3O2	Phenylpropanoids and polyketides	Flavonoids	Flavonoid glycosides		0.864	2.03817e+06	3.58204e+06	58631.7	1.80201e+06	6.08798e+06	864267	3.85122e+06	1.94247e+06	2.70443e+06	2.11006e+06	3.48541e+06	1.60317e+06	2.119e+06	3.05265e+06	416823	5.93231e+06	676673	2.84584e+06	4.16564e+06	2.74033e+06	90413	237701	71958.5	821784	160625	1.41545e+06	2.69731e+06	12682.9	16489.9	2.59389e+06	2.41881e+06	121716	4.20954e+06	1.56002e+06	3.77173e+06	639505	3.53197e+06
POS_14841	4.293	607.172	[(1S,3R,5R,6S,8S)-3-{[(2S,3R,4S,5S,6R)-6-[(Benzoyloxy)methyl]-3,4,5-trihydroxyoxan-2-yl]oxy}-6-hydroxy-8-methyl-9,10-dioxatetracyclo[4.3.1.0(2),.0(3),]decan-2-yl]methyl benzoate	[M+Na]+	C30H32O12	LATYEZNGPQKAIK-BRVOSZROSA-N	CC12CC3(O)OC(O1)C4(COC(=O)C5=CC=CC=C5)C3CC24OC6OC(COC(=O)C7=CC=CC=C7)C(O)C(O)C6O	Lipids and lipid-like molecules	Prenol lipids	Terpene glycosides		0.723	240.757	130.013	118.411	118.112	168.855	114698	79629	107759	165523	129384	55660.8	69019.9	69407	59393	116120	605.987	319.122	1909.81	176.35	50.2383	71.1743	123.345	84.8633	316.287	684.441	110.427	162.368	91.3326	33.1943	44.4497	59781.2	63487.4	65482.3	88006.8	123624	120362	93873.7
POS_12235	2.926	515.154	[(1S,4Ar,5S,7aS)-5-hydroxy-1-[(2S,3R,4S,5S,6R)-3,4,5-trihydroxy-6-(hydroxymethyl)oxan-2-yl]oxy-1,4a,5,7a-tetrahydrocyclopenta[c]pyran-7-yl]methyl (E)-3-(4-hydroxyphenyl)prop-2-enoate	[M+Na]+	C24H28O11	DQTBTFHCLVMGBP-WXUDOLSOSA-N	OC[C@H]1O[C@@H](O[C@@H]2OC=C[C@H]3[C@H](O)C=C(COC(=O)\\C=C\\C4=CC=C(O)C=C4)[C@@H]23)[C@H](O)[C@@H](O)[C@@H]1O	Lipids and lipid-like molecules	Prenol lipids	Terpene glycosides		0.719	31.0675	14.6354	93.3123	82.0375	16.869	22495.4	23216.5	79641.9	142567	107215	32587.2	50757	35536.3	36830.7	64350	111.49	102.492	96.4008	117.912	25.9628	43.1309	16.3067	25.8843	65.4658	28.677	53.0267	31.9631	19.3298	144.172	14.8276	48290.7	18544.4	23400.5	58033.1	75647.1	55848.1	121345
POS_9482	2.843	435.145	[(2R,3R,4S,5R,6R)-3,5-Dihydroxy-2-(hydroxymethyl)-6-[(2R,3R,4S,5S,6R)-3,4,5-trihydroxy-6-(hydroxymethyl)oxan-2-yl]oxyoxan-4-yl] 2-methylpropanoate	[M+Na]+	C16H28O12	QVYMNCVNZVHQEC-HPBJJQKWSA-N	CC(C)C(=O)O[C@H]1[C@H](O)[C@@H](CO)O[C@H](O[C@H]2O[C@H](CO)[C@@H](O)[C@H](O)[C@H]2O)[C@@H]1O	Organic oxygen compounds	Organooxygen compounds	Carbohydrates and carbohydrate conjugates		0.853	253.099	267.195	880.055	262.184	206.971	682152	613000	1.75769e+06	2.83837e+06	2.63986e+06	1.7832e+06	1.85211e+06	1.61927e+06	2.07656e+06	3.45507e+06	979.389	1205.24	1969.02	1946.35	513.924	177.447	14622	1481.33	602.325	472.743	192.352	750.874	120.749	204.748	479.132	1.34764e+06	581217	608652	1.93834e+06	2.35502e+06	2.78802e+06	4.40853e+06
POS_12230	2.122	515.133	[(2R,3S,4S,5R,6R)-6-[(2R,3R,4R,5S)-3,4-Dihydroxy-2,5-bis(hydroxymethyl)oxolan-2-yl]oxy-3,4,5-trihydroxyoxan-2-yl]methyl 4-hydroxy-3-methoxybenzoate	[M+Na]+	C20H28O14	CFTZBGSPPBNRNF-GXFVINSESA-N	COC1=C(O)C=CC(=C1)C(=O)OC[C@H]2O[C@H](O[C@@]3(CO)O[C@@H](CO)[C@H](O)[C@H]3O)[C@H](O)[C@@H](O)[C@@H]2O	Phenylpropanoids and polyketides	Tannins	Hydrolyzable tannins		0.885	478.175	200.551	754.338	60.7135	992.435	275071	221823	603443	385631	318680	177380	267377	177066	189247	296036	32.4383	20.1743	99.7474	100.662	362.033	79.2934	26.1454	53.315	20.3065	48.0844	86.9928	392.469	94.7839	107.303	109.517	250372	136522	122147	112741	154752	239506	656322
POS_5405	4.17	330.191	[(7S,8R)-7-Hydroxy-4-oxido-5,6,7,8-tetrahydro-3H-pyrrolizin-4-ium-1-yl]methyl (2S)-2-hydroxy-2-[(1R)-1-methoxyethyl]-3-methylbutanoate	[M+H]+	C16H27NO6	QSTHEUSPIBEICI-MCAMCBDESA-N	CO[C@H](C)[C@@](O)(C(C)C)C(=O)OCC1=CC[N+]2([O-])CC[C@H](O)[C@@H]12	Alkaloids and derivatives				0.84	561.227	266.274	171.925	871.596	503.694	411.359	735.181	409.488	683.095	761.03	2503.16	715.997	2679.16	2048.3	510.681	7177.63	497799	4075.7	16732.3	10360.6	3080.97	8842.31	6557.94	188.398	1805.61	245.777	744.863	398.704	411.04	470.758	1029.88	1953.5	475.289	1895.5	2600.39	886.61	1167.62
POS_16523	0.941	664.112	[[(2R,3S,4R,5R)-5-(6-Amino-7H-purin-9-ium-9-yl)-3,4-dihydroxyoxolan-2-yl]methoxy-oxidophosphoryl] [(2R,3S,4R,5R)-5-(3-carbamoylpyridin-1-ium-1-yl)-3,4-dihydroxyoxolan-2-yl]methyl phosphate	[M+H]+	C21H27N7O14P2	BAWFJGJZGIEFAR-NNYOXOHSSA-N	NC(=O)C1=C[N+](=CC=C1)C2OC(CO[P]([O-])(=O)O[P](O)(=O)OCC3OC(C(O)C3O)[N]4C=NC5=C4N=CN=C5N)C(O)C2O	Nucleosides, nucleotides, and analogues	(5'->5')-dinucleotides			0.873	319.349	627.204	3236.31	341.2	1835.6	306.433	23589.8	10206.5	127749	33275.3	5854.61	650.901	1838.51	786.934	5676.1	114862	72695.4	49932.4	64931.3	168639	29099.3	129556	50820.5	179940	329841	95.0396	341.462	456.09	441.323	0	21768.1	1246.02	622.261	29149.7	28471.7	3182.66	8588.81
POS_11036	10.446	476.272	[1-[2-Aminoethoxy(hydroxy)phosphoryl]oxy-3-hydroxypropan-2-yl] octadeca-6,9,12-trienoate	[M+H]+	C23H42NO7P	QYXNIRQICOBIAE-UHFFFAOYSA-N	CCCCCC=CCC=CCC=CCCCCC(=O)OC(CO)CO[P](O)(=O)OCCN	Lipids and lipid-like molecules	Glycerophospholipids	Glycerophosphoethanolamines		0.718	20660.4	31627.8	15194.5	43700.1	17103.8	1.23853e+06	1.27944e+06	3.14235e+06	7.11508e+06	6.26029e+06	838622	587742	827209	994690	1.14667e+06	1.2778e+07	1.19655e+07	2.4749e+07	5.76956e+06	2.31039e+07	8.60148e+06	2.10004e+07	8.9004e+06	2.47369e+07	2.38031e+07	84849.9	15517.4	5029.83	7037.99	26306.9	1.21357e+06	511308	722656	3.00229e+06	2.95364e+06	1.13116e+06	1.78621e+06
POS_9392	8.501	432.239	[1,14-Dihydroxy-8-(hydroxymethyl)-4,12,12,15-tetramethyl-5-oxo-13-tetracyclo[8.5.0.02,6.011,13]pentadeca-3,8-dienyl] acetate	[M+ACN+H]+	C22H30O6	WZYGIALDVOKLLL-UHFFFAOYSA-N	CC1C(O)C2(OC(C)=O)C(C3C=C(CO)CC4C(C=C(C)C4=O)C13O)C2(C)C	Lipids and lipid-like molecules	Prenol lipids	Diterpenoids		0.884	4.82047e+06	4.92372e+06	5.28624e+06	4.18283e+06	5.32517e+06	867750	1.41606e+06	1.93458e+06	3.31146e+06	3.43266e+06	2.99389e+06	5.02133e+06	4.06809e+06	3.53196e+06	3.84289e+06	4.55214e+06	4.81786e+06	3.49477e+06	4.47101e+06	3.75348e+06	2.17634e+06	6.1087e+06	4.67059e+06	3.61167e+06	5.0344e+06	3.54481e+06	4.31697e+06	5.05687e+06	4.843e+06	4.82175e+06	1.77063e+06	832611	1.03904e+06	3.41781e+06	4.35981e+06	3.12709e+06	4.42792e+06
POS_8159	3.923	399.131	[1,3-Dihydroxy-1-(7-methoxy-2-oxochromen-6-yl)-3-methylbutan-2-yl] (E)-2-methylbut-2-enoate	[M+Na]+	C20H24O7	GFMYIOGFYYHKLA-IZZDOVSWSA-N	COC1=CC2=C(C=CC(=O)O2)C=C1C(O)C(OC(=O)C(C)=CC)C(C)(C)O	Phenylpropanoids and polyketides	Coumarins and derivatives			0.719	5989.03	552634	4225.99	6786.9	4128.49	1367	43232.6	288.306	5563.3	1627.34	12865	1208.79	3856.36	3033.12	1232.57	19950.8	27417.5	6094.72	2103.51	11371.5	462.61	35428		48236.3	1283.54	6775.82			4230.91	4460.58	907.057	3273.49			16287.9		281.715
POS_13215	3.317	549.158	[1a-(Hydroxymethyl)-2-[3,4,5-trihydroxy-6-(hydroxymethyl)oxan-2-yl]oxy-2,5a,6,6a-tetrahydro-1bH-oxireno[5,6]cyclopenta[1,3-c]pyran-6-yl] 3,4-dimethoxybenzoate	[M+Na]+	C24H30O13	JPLOCWOFCUFHBG-UHFFFAOYSA-N	COC1=CC=C(C=C1OC)C(=O)OC2C3C=COC(OC4OC(CO)C(O)C(O)C4O)C3C5(CO)OC25	Phenylpropanoids and polyketides	Tannins	Hydrolyzable tannins		0.703	454.747	27.6859	360.46	42.4056	264.974	930920	628941	596274	430966	556360	177463	170049	146550	153923	765849	47.8584	217.291	144.719	22.8842	123.082	32.1272	131.442	17.3182	58.0661	59.6241	238.739	1376.8	429.419	102.899	247.176	47434.9	46960.9	40889.3	141882	114601	295395	706780
POS_15873	10.688	640.342	[2-Hydroxy-3-[hydroxy-[2-[[3,4,5-trihydroxy-6-(hydroxymethyl)oxan-2-yl]amino]ethoxy]phosphoryl]oxypropyl] (2E,4E)-octadeca-2,4-dienoate	[M+H]+	C29H54NO12P	MNNGEUSDGJJARF-JLXBFWJWSA-N	CCCCCCCCCCCCC\\C=C\\C=C\\C(=O)OCC(O)CO[P](O)(=O)OCCNC1OC(CO)C(O)C(O)C1O	Organic oxygen compounds	Organooxygen compounds	Carbohydrates and carbohydrate conjugates		0.715	174.77	251.378	88.9532	972.945	513.489	789.059	541.918	6644.32	23731.4	6067.44	9491.4	274.188	825.729	665.842	576.217	2.63355e+06	4.55991e+06	2.29038e+06	6.98559e+06	1.88419e+06	1.74601e+06	3.72269e+06	4.44944e+06	1.1675e+06	875572	1979.97	2018.88	285.782	94.5039	1117.13	2214.34	357.423	1695.6	3608.61	5390.33	7728.75	722.38
POS_10314	0.84	455.115	[3-Hydroxy-1-(4-methoxy-7-oxofuro[3,2-g]chromen-9-yl)oxy-3-methylbutan-2-yl] (E)-2-methylbut-2-enoate	[M+K]+	C22H24O8	QUSMURJIBTWAOP-WUXMJOGZSA-N	COC1=C2C=COC2=C(OCC(OC(=O)C(C)=CC)C(C)(C)O)C3=C1C=CC(=O)O3	Phenylpropanoids and polyketides	Coumarins and derivatives	Furanocoumarins		0.756	145896	182359	227942	166813	157873	737905	524339	656533	632673	783326	435969	359209	423959	432401	335913	416999	152364	949064	152388	2.02059e+06	1.71245e+06	993271	278417	3.62575e+06	2.94574e+06	265887	222434	182540	165354	183112	448987	522753	571353	784014	899421	671585	709557
POS_20730	5.858	903.303	[3,4-Dihydroxy-5-[2-methylidene-4-[(2R,3R,4S,5S,6R)-3,4,5-trihydroxy-6-[[2-methylidene-4-[(2R,3R,4S,5S,6R)-3,4,5-trihydroxy-6-[(4-hydroxy-2-methylidenebutanoyl)oxymethyl]oxan-2-yl]oxybutanoyl]oxymethyl]oxan-2-yl]oxybutanoyl]oxyoxan-2-yl]methyl 4-hydroxy-2-methylidenebutanoate	[M+Na]+	C38H56O23	AEUAVVIPDJTEFS-YJCYQKNWSA-N	OCCC(=C)C(=O)OCC1OCC(OC(=O)C(=C)CCOC2OC(COC(=O)C(=C)CCOC3OC(COC(=O)C(=C)CCO)C(O)C(O)C3O)C(O)C(O)C2O)C(O)C1O	Lipids and lipid-like molecules	Saccharolipids			0.75	48854	86765	16267.1	40413.4	89774.8	360040	463463	1.14152e+06	630627	186596	789419	218720	969730	700796	632165	17205.3	4690.29	339862	1587.27	169855	8424.63	180599	3684.94	290585	195151	23192.6	58004	12738	13553.2	19882.2	404591	279020	94735.4	567728	494627	391900	686776
POS_17438	0.853	705.205	[4,5-Diacetyloxy-6-[7-hydroxy-5-methoxy-4-oxo-2-[4-[3,4,5-trihydroxy-6-(hydroxymethyl)oxan-2-yl]oxyphenyl]chromen-6-yl]oxan-3-yl] acetate	[M+H]+	C33H36O17	UPTPSJJNEWBOBD-UHFFFAOYSA-N	COC1=C2C(=O)C=C(OC2=CC(=C1C3OCC(OC(C)=O)C(OC(C)=O)C3OC(C)=O)O)C4=CC=C(OC5OC(CO)C(O)C(O)C5O)C=C4	Phenylpropanoids and polyketides	Flavonoids	Flavonoid glycosides		0.787	247155	270927	308843	592895	414911	5421.76	2342.62	8573.49	19738.1	7538.79	7807.96	5495.72	4225.36	4132.92	18980.9	2.24097e+06	1.45145e+06	209058	864798	990689	1.197e+06	550625	1.43867e+06	582568	174139	3.74656e+06	2.15503e+06	3.04626e+06	2.83564e+06	2.235e+06	3738.53	5536.23	5436.98	21596.4	12301	23604.8	31794.7
POS_6535	11.341	355.282	[4,6-diethyl-6-(4-ethyl-2-methyloctyl)-3H-1,2-dioxin-3-yl]acetic acid	[M+H]+	C21H38O4	PGURXSLSPSOJSS-ZHOBMISMNA-N	O=C(O)CC1OOC(C=C1CC)(CC)CC(C)CC(CC)CCCC					0.873	0	4258.72	25691	17188.9	38446.7	3.84637e+06	1.71287e+06	5.28912e+06	9.54183e+06	1.35176e+07	182690	353441	69642.1	445579	334914	1.60559e+07	2.85741e+07	5.31613e+06	1.50426e+07	6.78132e+06	5.45054e+06	1.83084e+07	1.69141e+07	3.88023e+06	3.99617e+06	3304.32	4013.4	46990.3	34708.3	7568.87	5.12189e+06	3.0086e+06	4.38033e+06	1.25636e+07	1.30759e+07	372727	1.0877e+06
POS_13416	10.423	556.284	[Leu]enkephalin	[M+H]+	C28H37N5O7	URLZCHNOLZSCCA-UHFFFAOYSA-N	CC(C)CC(NC(=O)C(CC1=CC=CC=C1)NC(=O)CNC(=O)CNC(=O)C(N)CC2=CC=C(O)C=C2)C(O)=O	Organic acids and derivatives	Carboxylic acids and derivatives	Amino acids, peptides, and analogues		0.718	1660.59	1090.57	1981.78	4186.58	925.389	79486.3	22287.9	58586.9	341835	288221	14359	14916.2	18402.4	4919.3	27055	728449	991566	868718	171951	1.57165e+06	484278	1.52285e+06	695710	1.49707e+06	1.4368e+06	4875.82	1815.63	1920.34	3161.25	1341.83	54570	91010.2	12931.7	183764	210468	32504.5	20098.6
POS_6333	12.055	351.288	{5-[2-(5-ethoxyoxolan-3-yl)ethyl]-5,6,8a-trimethyl-3,4,4a,6,7,8-hexahydronaphthalen-1-yl}methanol	[M+H]+	C22H38O3	FBKNZLADDYQBKT-IBVAOTLFNA-N	OCC1=CCCC2C1(C)CCC(C)C2(C)CCC3COC(OCC)C3					0.716	113351	170962	91068.7	79683.3	47950.4	841289	2.19503e+06	3.47464e+06	1.17621e+07	9.75017e+06	3.36531e+06	3.10443e+06	3.85196e+06	4.19066e+06	6.31046e+06	1.3205e+08	5.57424e+07	4.83654e+07	1.73565e+08	2.82539e+07	4.74162e+07	2.78587e+07	1.18518e+08	4.22687e+07	1.68214e+07	102125	111101	144212	53147.5	104969	5.32663e+06	3.39257e+06	6.34254e+06	2.32211e+07	2.19545e+07	2.44802e+06	2.24247e+06
POS_2478	3.014	229.154	1-(2-Ammonio-4-methylpentanoyl)pyrrolidine-2-carboxylate	[M+H]+	C11H20N2O3	VTJUNIYRYIAIHF-UHFFFAOYSA-N	CC(C)CC(N)C(=O)N1CCCC1C(O)=O	Organic acids and derivatives	Carboxylic acids and derivatives	Amino acids, peptides, and analogues		0.738	994.992	2098.72	3648.65	1404	2913.98	375429	308036	862522	2.33874e+06	1.12204e+06	9.43408e+06	8.71402e+06	8.04272e+06	8.77882e+06	1.88298e+06	7438.03	28965.5	41630.7	28468.8	96227.4	22001.1	12133	31645.1	42384.4	18856	950.092	2498.56	3241.03	2307.73	3282.06	2.60545e+06	2.12167e+06	1.53113e+06	1.29877e+07	2.44465e+07	6.31637e+06	1.97062e+06
POS_12963	4.587	540.245	1-(4-Hydroxy-3-methoxyphenyl)-3-(hydroxymethyl)-7-hydroxy-6-methoxy-1,2,3,4-tetrahydronaphthalene-2-ylmethyl beta-D-glucopyranoside	[M+NH4]+	C26H34O11	AHYOMNWKYGMYMB-CIEFDVMPSA-N	COC1=C(O)C=C2C(C(COC3OC(CO)C(O)C(O)C3O)C(CO)CC2=C1)C4=CC=C(O)C(=C4)OC	Lignans, neolignans and related compounds	Lignan glycosides			0.817	168.59	354.883	82.7436	211.012	224.066	148446	108092	356396	761565	593632	235022	208320	230906	368682	275100	763.807	776.222	208.236	700.336	612.858	859.17	5892.86	7788.44	881.053	518.733	667.412	143.066	113.93	617.883	375.73	1.00244e+06	339280	391578	1.88507e+06	2.1055e+06	306732	548743
POS_6285	2.466	351.111	1-(4-Hydroxyphenyl)-3-[(2R,3R,4S,5S,6R)-3,4,5-trihydroxy-6-(hydroxymethyl)oxan-2-yl]oxypropan-1-one	[M+Na]+	C15H20O8	NPAQHLFPEOMKAL-UXXRCYHCSA-N	OCC1OC(OCCC(=O)C2=CC=C(O)C=C2)C(O)C(O)C1O	Lipids and lipid-like molecules	Fatty Acyls	Fatty acyl glycosides		0.75	7808.04	3300.7	11857.2	718.777	8676.74	55475.2	26128.2	82327.1	196223	128445	45684.3	75295.7	39087.7	51442.5	68228.8	10322.1	101781	4540.16	24490.6	1936.24	5102.73	49272.7	15408.7	4012.15	1635.98	2403.84	1742.91	930.803	441.146	1677.09	80880.1	72335.8	33863.4	83390.1	90577.2	39218.5	121215
POS_1210	4.675	172.132	1-(Aminomethyl)cyclohexaneacetate	[M+H]+	C9H17NO2	UGJMXCAKCUNAIE-UHFFFAOYSA-N	NCC1(CCCCC1)CC(O)=O	Organic acids and derivatives	Carboxylic acids and derivatives	Amino acids, peptides, and analogues		0.776	80109	48869	109033	69215.2	90134.5	4964.37	4355.55	3540.2	1996.19	5876.67	5348.64	11214.6	2477.84	8402.69	18754.5	11632.2	21056.3	13182.2	8637.08	11914.8	21500.6	12816.6	8643.71	11307.9	7334.05	82137.9	118443	78801.6	100860	66501.3	6139.23	6158.18	5944.34	1828.4	2106.4	4994.22	9000.05
POS_13498	4.354	559.174	1-(beta-D-Glucopyranosyloxy)-1,4a,5,6,7,7a-hexahydro-5-hydroxy-7-methyl-6-[[(2E)-1-oxo-3-phenyl-2-propen-1-yl]oxy]-, methyl ester, (1S,4aS,5S,6R,7R,7aR)-cyclopenta[c]pyran-4-carboxylic acid	[M+Na]+	C26H32O12	KWXCZSMMAKGXBP-DSADJFPISA-N	COC(=O)C1=CO[C@@H](O[C@@H]2O[C@H](CO)[C@@H](O)[C@H](O)[C@H]2O)[C@@H]3[C@@H](C)[C@@H](OC(=O)\\C=C\\C4=CC=CC=C4)[C@@H](O)[C@H]13	Lipids and lipid-like molecules	Prenol lipids	Terpene glycosides		0.727	602.736	703.963	406.486	351.676	517.617	47076.2	32294.9	25601.2	41405.8	49647.2	107412	64839.2	76120.5	72500.1	72625.9	61.1078	245.297	299.704	508.366	1024.48	65.4621	631.369	370.946	56.048	72.316	417.292	1134.7	694.494	510.385	1078.65	67304.5	99634.4	83683.6	87166	66365.7	90897.2	55512.7
POS_927	1.973	158.081	1-Acetylproline	[M+H]+	C7H11NO3	GNMSLDIYJOSUSW-UHFFFAOYSA-N	CC(=O)N1CCCC1C(O)=O	Organic acids and derivatives	Carboxylic acids and derivatives	Amino acids, peptides, and analogues		0.747	20684.8	21644.3	28289.8	25035.1	21495.6	589814	478597	1.18236e+06	1.01115e+06	790159	991486	863383	909824	1.01627e+06	770943	4153.78	30744.6	20417.8	27943.3	15421.2	25693	4356.57	16584	16317.3	17459.1	18588.9	18644.8	23322	22692.9	21424.3	1.48194e+06	849820	923964	1.2127e+06	1.3943e+06	1.36455e+06	1.13006e+06
POS_12091	11.548	510.353	1-Heptadecanoyl-sn-glycero-3-phosphocholine	[M+H]+	C25H52NO7P	SRRQPVVYXBTRQK-XMMPIXPASA-N	CCCCCCCCCCCCCCCCC(=O)OC[C@@H](O)CO[P]([O-])(=O)OCC[N+](C)(C)C	Lipids and lipid-like molecules	Glycerophospholipids	Glycerophosphocholines	C04230	0.853	3940.06	13061.2	8111.36	20315.4	2726.92	1.99379e+06	2.27128e+06	3.67205e+06	7.5698e+06	8.18087e+06	1.57721e+06	1.16827e+06	767657	1.91739e+06	2.86846e+06	2.2173e+07	1.34768e+07	2.41443e+07	2.66005e+07	1.77948e+07	1.26487e+07	5.59964e+06	1.69904e+07	1.5973e+07	1.58704e+07	17437.9	3703.76	215.46	4584.85	17555.9	1.77392e+06	877308	1.21171e+06	3.78906e+06	3.83711e+06	1.9235e+06	3.56788e+06
POS_10299	11.264	454.291	1-Hexadecanoyl-sn-glycero-3-phosphoethanolamine	[M+H]+	C21H44NO7P	YVYMBNSKXOXSKW-HXUWFJFHSA-N	CCCCCCCCCCCCCCCC(=O)OC[C@@H](O)CO[P](O)(=O)OCCN	Lipids and lipid-like molecules	Glycerophospholipids	Glycerophosphoethanolamines		0.903	180991	352335	112901	557693	221323	1.88248e+07	2.37741e+07	4.64527e+07	6.62901e+07	6.50953e+07	6.99749e+07	4.79833e+07	5.60457e+07	6.1295e+07	7.83118e+07	1.74684e+08	1.41533e+08	1.79703e+08	1.93113e+08	1.54979e+08	1.06533e+08	8.70273e+07	1.39353e+08	1.73347e+08	1.29066e+08	760855	510158	119980	105956	395856	2.91565e+07	1.1298e+07	1.73345e+07	5.85911e+07	4.50013e+07	5.46374e+07	4.62497e+07
POS_493	4.769	136.05	1-Hydroxybenzotriazole	[M+H]+	C6H5N3O	ASOKPJOREAFHNY-UHFFFAOYSA-N	O[N]1N=NC2=CC=CC=C12	Organoheterocyclic compounds	Benzotriazoles			0.705	8988.46	1576.17	1863.06	4899.73	1346.14	32978.9	7959.84	3223.86	6196.82	4890.53	2119.62	3313.77	6495.13	2462.52	1753.92	8177.41	481384	2264.89	24625.3	1904.94	13611.4	20119	13623.7	5065.24	5688.62	2273.74	8875.49	6638.46	23435.9	412.702	9455.81	6988	72461.8	1600.87	1641.18	5152.79	4236.45
POS_1939	5.98	206.065	1-Isothiocyanato-6-(methylsulfinyl)hexane	[M+H]+	C8H15NOS2	XQZVZULJKVALRI-UHFFFAOYSA-N	C[S](=O)CCCCCCN=C=S	Organosulfur compounds	Sulfoxides			0.708	221.233	0	757.841	290.905	530.442	2695.58	7098.04	25159.6	14702	29360.3	179166	214139	46632.9	124494	117257	16340.9	0	2261.48	1829.86	0	0	1312.44	0	0	0	1334.07	188.927	100.221	522.723	600.443	6604.27	6092.15	2782.83	11365.6	11595.5	39026	32803.2
POS_225	8.381	116.053	1-Isothiocyanatobutane	[M+H]+	C5H9NS	LIMQQADUEULBSO-UHFFFAOYSA-N	S=C=NCCCC					0.714	11759.7	19458.1	18414.6	16687.5	12753.4	5854.11	8820.43	3118.6	6869.44	4644.49	6825.37	9734.65	5699.5	9177.89	4897.2	7349.16	12376	9045.56	13512.4	8777.07	4656.13	12593.2	15627	3832.53	8649.56	15154.1	42181.8	27906.8	26859.1	19257.7	5759.17	7515.26	8308.39	8573.36	5736	20965.8	9640.73
POS_1273	3.594	176.071	1-Methoxyindole-3-carbaldehyde	[M+H]+	C10H9NO2	NFGIENSPALNOON-UHFFFAOYSA-N	CO[N]1C=C(C=O)C2=CC=CC=C12	Organoheterocyclic compounds	Indoles and derivatives	Indoles		0.823	288.587	834.572	476.514	347.901	206.467	61455.5	81991.5	20584.5	50470.3	60763	9723.12	14048.8	33747.5	20560.2	42948.7	595.237	1924.54	1553.96	437.83	4412.88	820.006	502.484	1260.74	12654.7	463.46	458.434	2805.42	593.028	810.76	263.03	38642.3	78693.4	75687.5	56950.2	44196.4	65043.9	14632
POS_3802	3.194	282.119	1-Methyladenosine	[M+H]+	C11H15N5O4	GFYLSDSUCHVORB-IOSLPCCCSA-N	CN1C=NC2=C(N=C[N]2C3OC(CO)C(O)C3O)C1=N	Nucleosides, nucleotides, and analogues	Purine nucleosides		C02494	0.878	1159.81	2293.55	1613.92	2422.8	800.207	16579.3	12847.7	15138.9	20059.5	30660.5	125369	80669	122230	112306	73472.2	20381.2	16298	38947	59371.5	115374	20638.3	67829.1	31965.6	15707.8	37170	4610.29	3838.5	5149.46	5470.38	4713.67	37870.8	56310	54719.6	55984.6	30081.4	113563	70883.7
POS_4315	2.212	298.115	1-Methylguanosine	[M+H]+	C11H15N5O5	UTAIYTHAJQNQDW-KQYNXXCUSA-N	CN1C(=N)NC2=C(N=C[N]2C3OC(CO)C(O)C3O)C1=O	Nucleosides, nucleotides, and analogues	Purine nucleosides		C04545	0.881	4382.15	8623.36	6178.99	6108.01	4327.77	402654	506673	530522	305411	374977	403915	270502	364642	437598	308733	41136.3	68039.5	138611	65242.8	84560.7	42163.9	119219	71781.2	53614.6	58601.8	10368.1	29859.8	26748.6	10903.8	14126.4	732790	444235	771752	636966	206444	329071	310723
POS_611	3.563	144.081	1-Naphthylamine	[M+H]+	C10H9N	RUFPHBVGCFYCNW-UHFFFAOYSA-N	NC1=CC=CC2=CC=CC=C12	Benzenoids	Naphthalenes			0.752	5817.78	7140	3939.38	7364.74	2725.12	1926.99	5611.65	6399.63	10401.7	7353.37	28323.2	31657.4	45063.4	25949.2	4060.82	1.93426e+06	666657	319116	698695	717789	281731	396076	396679	202440	95507.8	5937.17	7608.19	7687.7	9681.15	7707.21	1900.31	1221.7	2547.96	10877.3	6261.95	74400.8	38415.2
POS_17134	8.562	689.377	1-O-[(2alpha,3beta,5xi,6beta,9xi,18xi)-2,3,6,23-Tetrahydroxy-28-oxoolean-12-en-28-yl]-beta-D-glucopyranose	[M+Na]+	C36H58O11	DZVIFFMYEULLBY-NSOPSRGASA-N	CC1(C)CCC2(CCC3(C)C(=CCC4C5(C)CC(O)C(O)C(C)(CO)C5C(O)CC34C)C2C1)C(=O)OC6OC(CO)C(O)C(O)C6O	Lipids and lipid-like molecules	Prenol lipids	Terpene glycosides		0.755	28608	27821.8	15178.2	21812.6	52835	26133.5	106006	28828.7	99747.5	27748.5	37358.3	8737.86	15110.4	32608.3	47588.6	124011	102142	74353.3	198478	123864	58473.6	38077.2	143497	50848.3	56175.4	18649.4	37057.5	32305.8	33657.4	42530.5	12494.1	20745.5	72069.7	53375.6	50960.3	35853	55361.2
POS_16734	7.603	673.388	1-O-[(2alpha,3beta,5xi,9xi,18xi,19alpha)-2,3,19-trihydroxy-28-oxoolean-12-en-28-yl]-beta-D-glucopyranose,	[M+Na]+	C36H58O10	CUOZRGBQTOSWAY-IFBFNMMESA-N	CC1(C)CCC2(CCC3(C)C(=CCC4C5(C)CC(O)C(O)C(C)(C)C5CCC34C)C2C1O)C(=O)OC6OC(CO)C(O)C(O)C6O	Lipids and lipid-like molecules	Prenol lipids	Triterpenoids		0.718	183.485	169.338	279.113	248.851	171.03	469.724	452.551	2425.87	1591.23	1431.82	349.947	887.453	1079.98	892.898	2386.89	247735	226780	55182.7	104106	23385.3	130610	43211.4	173042	26249.9	10739	591.712	335.705	312.254	114.014	245.566	461.88	857.049	413.62	1264.02	1500.83	449.212	1737.24
POS_17403	13.324	703.355	1-O-[(2alpha,3beta,5xi,9xi,18xi)-2,3,19,24-Tetrahydroxy-24,28-dioxoolean-12-en-28-yl]-beta-D-glucopyranose	[M+Na]+	C36H56O12	NZNHJGNBLPBNLU-YIKANFTBSA-N	CC1(C)CCC2(CCC3(C)C(=CCC4C5(C)CC(O)C(O)C(C)(C5CCC34C)C(O)=O)C2C1O)C(=O)OC6OC(CO)C(O)C(O)C6O	Lipids and lipid-like molecules	Prenol lipids	Triterpenoids		0.711	347850	276918	283016	286048	335799	186752	339964	522872	616923	422900	90120.6	208371	350186	442503	334673	149950	88498.4	280116	197342	429429	228457	48274.2	102531	377399	150193	245576	253068	185073	215655	293363	168125	199754	110856	343979	384142	238087	531209
POS_15002	12.73	612.555	1-Palmitoyl-2-oleoyl-rac-glycerol	[M+NH4]+	C37H70O5	YEJYLHKQOBOSCP-UHFFFAOYSA-N	CCCCCCCCCCCCCCCC(=O)OCC(CO)OC(=O)CCCCCCCC=CCCCCCCCC	Lipids and lipid-like molecules	Glycerolipids	Diradylglycerols		0.707	119574	311988	620612	184247	186236	161411	108691	127080	66846.8	81012.3	494634	198544	77002.9	56791.5	428670	99269.6	410917	270991	147742	71781	159869	227233	360544	53531.3	186226	187730	257988	1.22508e+06	830794	119778	98352.9	242978	204743	151389	131925	125144	73130.6
POS_11257	10.932	482.322	1-Pentadecanoyl-sn-glycero-3-phosphocholine	[M+H]+	C23H48NO7P	RJZVWDTYEWCUAR-JOCHJYFZSA-N	CCCCCCCCCCCCCCC(=O)OC[C@@H](O)CO[P]([O-])(=O)OCC[N+](C)(C)C	Lipids and lipid-like molecules	Glycerophospholipids	Glycerophosphocholines	C04230	0.879	15529	24686	4072.28	29491.2	10919.1	2.40498e+06	2.14349e+06	5.20289e+06	1.06537e+07	9.53874e+06	1.6688e+06	1.35569e+06	1.27323e+06	1.56123e+06	2.29607e+06	2.19049e+07	1.0059e+07	1.73066e+07	2.17112e+07	1.29695e+07	1.13858e+07	5.29969e+06	1.42445e+07	1.74816e+07	1.78139e+07	27458.5	19757.7	6101.05	9368.75	36234.1	2.66078e+06	1.25222e+06	1.42298e+06	5.90405e+06	4.96361e+06	2.10993e+06	3.69207e+06
POS_12547	12.868	524.369	1-Stearoyl-sn-glycero-3-phosphocholine	[M+H]+	C26H54NO7P	IHNKQIMGVNPMTC-RUZDIDTESA-N	CCCCCCCCCCCCCCCCCC(=O)OC[C@@H](O)CO[P]([O-])(=O)OCC[N+](C)(C)C	Lipids and lipid-like molecules	Glycerophospholipids	Glycerophosphocholines	C04230	0.705	1.7122e+06	2.54711e+06	123597	2.71631e+06	2.22361e+06	536134	1.21732e+06	529503	929874	780283	30102.7	81213.5	1.81078e+06	971533	42069.5	1.63831e+06	732467	993363	2.13562e+06	592759	14838.1	266055	108864	259155	60460.2	2.57278e+06	2.37781e+06	123989	197033	3.29275e+06	802101	16416.9	1.08853e+06	50708.6	656444	20667.2	929957
POS_3168	10.025	258.279	1-Tetradecanamine, N,N-dimethyl-, N-oxide	[M+H]+	C16H35NO	ONHFWHCMZAJCFB-UHFFFAOYSA-N	CCCCCCCCCCCCCC[N+](C)(C)[O-]	Organic nitrogen compounds	Organonitrogen compounds	Aminoxides		0.824	896379	883247	871018	829314	1.01151e+06	118162	143418	294527	354282	462076	751811	646402	637486	745908	545421	857556	772330	383696	697892	559270	537252	802569	813512	644005	711758	925842	889070	950878	841105	879058	309073	177404	187873	290492	435745	790192	933809
POS_10301	6.846	454.294	1-Tridecanoyl-sn-glycero-3-phosphocholine	[M+H]+	C21H44NO7P	WNRCJJWBAXNAPE-HXUWFJFHSA-N	CCCCCCCCCCCCC(=O)OC[C@@H](O)CO[P]([O-])(=O)OCC[N+](C)(C)C	Lipids and lipid-like molecules	Glycerophospholipids	Glycerophosphocholines		0.881	0	213.916	80.7587	600.891	124.916	3174.1	2747.41	6486.64	18623.6	18898.5	2203.72	1566.5	4703.04	1493.59	3483.34	823.261	211.966	2422.65	343.924	380779	311812	664.187	155.938	2.55563e+06	946713	1304.31	120.298	97.9188	102.264	286.552	11467.3	5188.96	3950.13	34685.8	23199.5	3512.51	12027.4
POS_18693	13.145	762.579	1,2-Heptadecanoylphosphatidylcholine	[M+H]+	C42H84NO8P	RTWAYAIMWLNAJW-UHFFFAOYSA-N	CCCCCCCCCCCCCCCCC(=O)OCC(CO[P]([O-])(=O)OCC[N+](C)(C)C)OC(=O)CCCCCCCCCCCCCCCC	Lipids and lipid-like molecules	Glycerophospholipids	Glycerophosphocholines		0.705	177017	193208	61270.1	230983	135671	5.30971e+06	6.16439e+06	1.63387e+07	2.01596e+07	1.87814e+07	8.49525e+06	8.46328e+06	7.64262e+06	9.38175e+06	1.21784e+07	174579	119088	4.60385e+06	60200.7	4.21293e+06	2.54888e+06	682356	456917	4.55039e+06	4.96617e+06	173377	109361	70143.3	73029.1	443426	1.36176e+07	5.61575e+06	8.66054e+06	2.70871e+07	2.67458e+07	1.10348e+07	1.45631e+07
POS_5706	9.609	337.175	1,4a-Dimethyl-9-oxo-7-propan-2-yl-3,4,10,10a-tetrahydro-2H-phenanthrene-1-carboxylic acid	[M+Na]+	C20H26O3	MSWJSDLNPCSSNW-UHFFFAOYSA-N	CC(C)C1=CC=C2C(=C1)C(=O)CC3C(C)(CCCC23C)C(O)=O	Lipids and lipid-like molecules	Prenol lipids	Diterpenoids		0.715	912.817	601.196	986.523	491.852	1312.49	396300	279412	850991	1.40265e+06	1.26748e+06	3.79354e+06	3.10836e+06	3.02854e+06	2.94189e+06	1.22385e+06	13065.1	67067	5242.85	9736.43	16151.8	3703.98	25554.6	35984.5	4281.81	2257.94	1566.28	1579.21	2990.22	1763.94	1802.53	1.03771e+06	468084	501507	1.93813e+06	2.29897e+06	3.34568e+06	3.03261e+06
POS_3639	9.142	277.178	1,8-dimethyl-6-oxo-7-(propan-2-ylidene)-2,3,4,8-tetrahydro-1H-naphthalen-2-ylacetate	[M+H]+	C17H24O3	RIMSRWLZAHVEPH-FHXDREJJNA-N	O=C1C=C2CCC(OC(=O)C)C(C)C2(C)CC1=C(C)C					0.749	539542	441024	573833	425722	529577	375040	306976	387979	371220	362361	339028	325802	274577	320239	322616	450586	428956	278410	413906	332620	439447	634335	476420	480010	272995	504483	434407	490267	503192	614750	271645	402535	339545	294268	352032	501485	491447
POS_6968	1.435	367.116	11-Methyl-2,7-bis(methylene)-6,12-dioxo-5,14-dioxatricyclo[9.2.1.0~4,8~]tetradec-1(13)-en-9-yl methacrylate	[M+Na]+	C19H20O6	FDLLEBFMOIHMNM-UHFFFAOYSA-N	CC(=C)C(=O)OC1CC2(C)OC(=CC2=O)C(=C)CC3OC(=O)C(=C)C13	Organoheterocyclic compounds	Lactones	Gamma butyrolactones		0.759	102897	18982	65362	180029	245303	12024.1	2186.61	26073.7	2.23722e+06	119635	2004.05	2197.99	1203.53	1779.53	6531.59	27366.2	41641	71989.1	24510.5	181227	86703.9	74856.8	43303.8	42490.9	1.23898e+06	137567	23690.3	33898.3	318171	348249	5252.91	6871.72	951.292	16551.1	16196.9	2639.83	109128
POS_3475	7.776	271.173	12-Hydroxy-13-(hydroxymethyl)-3,5,7-trimethyl-2,4-tetradecadienedioic acid	[M-4H2O+H]+	C18H30O6	QFZISQBFEIXWDM-UTLPMFLDSA-N	CC(CCCCC(O)C(CO)C(O)=O)CC(C)=CC(C)=CC(O)=O	Lipids and lipid-like molecules	Fatty Acyls	Fatty acids and conjugates		0.733	220.838	170.011	561.72	523.733	449.307	1439.13	1620.67	2957.89	4249.92	6851.69	278659	119172	97239.6	62843.3	1394.75	4196.37	360.89	392.649	246.666	608.968	390.785	546.721	540.819	464.269	762.554	745.489	121.074	409.853	438.824	395.787	3960.71	498.563	4154	7108.96	16040.5	27569.6	13522
POS_2002	4.135	209.117	12-Hydroxyjasmonic acid	[M-H2O+H]+	C12H18O4	RZGFUGXQKMEMOO-BSANDHCLSA-N	OCC\\C=C/C[C@@H]1[C@H](CCC1=O)CC(O)=O	Lipids and lipid-like molecules	Fatty Acyls	Lineolic acids and derivatives		0.794	209904	188502	222052	167755	189229	623089	493470	1.03329e+06	2.30678e+06	2.10947e+06	1.21652e+06	1.00722e+06	798401	1.12427e+06	1.17508e+06	561878	296676	224059	171030	354206	114215	311365	140273	239943	264273	289847	261302	265750	296911	284914	1.08636e+06	687832	658777	2.01432e+06	2.4742e+06	1.51418e+06	2.78365e+06
POS_4981	9.285	317.212	12-Oxopimara-9(11),15-dien-18-oic acid	[M+H]+	C20H28O3	VNOMXNULTAUIDL-UHFFFAOYSA-N	CC1(CC2CCC3C(C)(CCCC3(C)C2=CC1=O)C(O)=O)C=C	Lipids and lipid-like molecules	Prenol lipids	Diterpenoids		0.783	381903	51082	1.90411e+06	555389	1.18733e+06	49875.9	29222.1	2.35058e+06	5.23504e+06	8.82058e+06	22551.4	262835	32632.4	80769	26982.9	52071.2	43001.1	25027.9	71471.4	2.30563e+06	865524	52101.4	32465.2	27992.2	6.87208e+06	118407	71210.2	50942.8	230646	270198	1.68672e+06	104064	24874.8	843915	669261	16372.7	481937
POS_5716	13.007	337.272	12,19,20-Trihydroxy-14-methylenegeranylnerol	[M+H-H2O]+	C21H38O4	GNDMMQFAFXCKOZ-HQNHMHSFNA-N	OCC=C(CO)CCCC(CO)CCC=C(C)C(O)CC(=C)C(C)C					0.742	29156.1	19061	523459	51836.2	312000	71415.3	78739.1	280053	417188	142094	410817	2.97513e+06	128861	950351	319819	2.48472e+06	2.58384e+06	615430	3.71897e+06	564611	1.11958e+06	2.60005e+06	3.68183e+06	444013	424895	115421	243367	593225	375103	175892	613727	2.01586e+06	160408	3.09769e+06	1.07576e+06	284776	1.44036e+06
POS_4549	11.555	305.244	13-Hydroxy-7,14-labdadien-6-one	[M+H]+	C20H32O2	SGKBPTZDIUXCMW-LWCVALJOSA-N	CC1=CC(=O)C2C(C)(C)CCCC2(C)C1CCC(C)(O)C=C	Lipids and lipid-like molecules	Prenol lipids	Diterpenoids		0.814	54191.2	42324.1	219822	58984.2	47331.4	158588	27163.4	72558	83716.7	113075	421669	328902	29681.6	142276	429937	564743	131322	2.03467e+06	289172	34694.3	61423.8	620587	88530.2	101702	529805	112652	129649	403319	433618	45128.7	66310.2	193410	27883	147736	60871.2	152492	169005
POS_9278	12.824	429.371	13'-Hydroxy-alpha-tocopherol	[M+H-H2O]+	C29H50O3	URYLCCKXLNXSRS-XIRVVSDESA-N	OC=1C(=C(C=2OC(C)(CCC2C1C)CCCC(C)CCCC(C)CCCC(C)CO)C)C					0.893	71122.2	39074.7	299777	68294.4	59896.6	5.68261e+06	1.75864e+06	4.20131e+06	4.09768e+06	5.1321e+06	3.21997e+07	3.71597e+07	1.55633e+07	1.46718e+07	1.23286e+07	3.60313e+06	8.96752e+06	2.84618e+06	3.42656e+06	599377	1.75055e+06	2.21708e+06	3.47207e+06	621026	344211	47646.6	127915	137736	134700	38995.9	6.98225e+06	6.88208e+06	4.94461e+06	9.30403e+06	8.36528e+06	2.58274e+07	1.33579e+07
POS_4720	11.862	310.275	14-(Hydroxymethyl)-5,9-dimethyltetracyclo[11.2.1.0~1,10~.0~4,9~]hexadecan-5-ol	[M+NH4]+	C19H32O2	LZAZGDZVFQSCFO-UHFFFAOYSA-N	CC1(O)CCCC2(C)C1CCC34CC(CO)C(CCC23)C4	Lipids and lipid-like molecules	Prenol lipids	Diterpenoids		0.711	225118	181740	385503	97915.4	185919	5.30896e+06	5.61315e+06	1.27806e+07	2.04246e+07	1.77336e+07	6.81865e+06	5.05481e+06	4.40311e+06	4.45038e+06	7.14704e+06	6.58123e+06	5.90047e+06	1.38784e+07	5.59143e+06	9.75277e+06	5.38221e+06	8.46342e+06	3.08784e+06	9.87428e+06	1.3173e+07	265082	293966	311536	299537	135370	7.53016e+06	4.81015e+06	7.44636e+06	1.74624e+07	1.73935e+07	8.25428e+06	9.96791e+06
POS_12686	12.524	529.391	16-hydroxy-2,2,4a,6a,6b,11,11,14b-octamethyl-4H,4bH,5H,6H,7H,8H,9H,10H,12H,12aH,14H,14aH,15H,16H,16aH-piceno[3,4-d][1,3]dioxine-8a-carboxylic acid	[M+H]+	C33H52O5	VWEPILNMGZRUTF-DKPBLTRPNA-N	O=C(O)C12CCC(C)(C)CC2C3=CCC4C5(C)CC(O)C6OC(OCC6(C)C5CCC4(C)C3(C)CC1)(C)C					0.83	3881.3	21505.3	7569.87	13472.5	14457.2	302353	84428.5	215214	209134	546126	225241	278094	226098	268405	293258	43150.4	57758.3	1.77518e+06	79454	651372	300545	133336	48487.9	610485	294246	3775.97	5413.11	8162.88	4245.74	7545.58	420048	645395	267406	1.11249e+06	786522	509298	353401
POS_9593	10.962	437.345	16-Hydroxy-4,4,8,10,14-pentamethyl-17-(4,5,6-trihydroxy-6-methylheptan-2-yl)-1,2,5,6,7,9,11,12,15,16-decahydrocyclopenta[a]phenanthren-3-one	[M-3H2O+H]+	C30H50O5	PUCLKHYBLVYMRK-UHFFFAOYSA-N	CC(CC(O)C(O)C(C)(C)O)C1=C2CCC3C4(C)CCC(=O)C(C)(C)C4CCC3(C)C2(C)CC1O	Lipids and lipid-like molecules	Prenol lipids	Triterpenoids		0.724	3797.11	1880.97	1785.77	9665.29	1748.61	901009	418365	1.91603e+06	1.7798e+06	2.99503e+06	2792.55	25395.8	5229.69	33826.8	44834.7	10141.3	3649.48	6782.57	3.77845e+06	8996.81	59047.2	7829.65	67116.6	6636.63	13501.5	1506.46	2478.87	3373.27	7139.78	5767.7	157394	44859.8	85552.3	389159	352214	7044.39	69652.9
POS_9130	10.629	425.375	17(21)-Hopen-6-one	[M+H]+	C30H48O	OZFAGHUNGAZEMO-VKNUIDEPSA-N	CC(C)C1=C2CC[C@]3(C)[C@H](CC[C@@H]4[C@@]5(C)CCCC(C)(C)C5C(=O)C[C@@]34C)[C@@]2(C)CC1	Lipids and lipid-like molecules	Prenol lipids	Hopanoids		0.863	6645.51	8677.48	16294.2	5376.03	4319.67	1.80368e+06	2.0334e+06	4.81844e+06	8.7332e+06	7.8887e+06	3434.4	5032.12	6424.08	9945.26	1437.76	83291.3	67910.4	5954.17	44114.1	3449.09	60195.1	45467.5	70077.2	3175.53	2552.5	5998.61	4807.7	6046.12	4782.84	7884.58	10578.6	6728.77	5872.44	81312.3	10022.9	1247	6458.64
POS_12988	12.493	540.534	18:1(2S-OH) Ceramide	[M+H]+			n/a					0.877	63031.5	558813	3202.12	110665	75254.2	45733.8	19925.4	57283.9	0	12706.4	119101	0	13615.6	513345	0	46436.4	16861.3	486809	794283	29523.9	4211.42	4822.97	1312.62	9904.48	0	12850	407578	2226.71	341.962	119666	94332.9	0	76312.8	0	45352	27287.5	842109
POS_2766	10.025	241.194	19-Norandrosterone	[M-2H2O+H]+	C18H28O2	UOUIARGWRPHDBX-CQZDKXCPSA-N	C[C@]12CC[C@@H]3[C@H]4CC[C@@H](O)C[C@@H]4CC[C@H]3[C@@H]1CCC2=O	Lipids and lipid-like molecules	Steroids and steroid derivatives	Estrane steroids		0.796	3066.44	7913.04	9919.28	7234.77	5763.69	226447	142205	445233	881611	813793	137563	94685.6	71604.4	55289.6	24160.4	457978	381972	7.14439e+06	275280	3.66135e+06	795658	1.08138e+06	264512	2.32086e+06	1.48693e+06	1677.07	2069.46	3365.85	3340.76	1202.52	579377	295970	303659	1.21616e+06	1.27064e+06	161797	95017.3
POS_3153	0.806	258.11	2-(((R)-2,3-Dihydroxypropyl)phosphoryloxy)-N,N,N-trimethylethanaminium	[M]+	[C8H21NO6P]+	SUHOQUVVVLNYQR-MRVPVSSYSA-O	C[N+](C)(C)CCO[P](O)(=O)OCC(O)CO	Lipids and lipid-like molecules	Glycerophospholipids	Glycerophosphocholines		0.924	9.8339e+06	9.50781e+06	1.11102e+07	8.92569e+06	1.08671e+07	1.20523e+07	1.1719e+07	1.47269e+07	1.94335e+07	1.71065e+07	144053	152999	147426	144015	119260	9.85972e+07	8.2689e+07	1.14223e+08	8.84319e+07	1.14616e+08	9.02562e+07	1.03417e+08	8.77725e+07	1.02571e+08	8.97425e+07	1.36032e+07	1.21811e+07	1.26157e+07	1.24306e+07	1.26697e+07	4.46762e+06	3.49115e+06	3.8649e+06	4.73873e+06	3.72688e+06	132994	52084
POS_8336	11.558	404.31	2-(14-Methylpentadecanoylamino)-3-phenylpropanoic acid	[M+H]+	C25H41NO3	WICAPTTWPBEVPW-UHFFFAOYSA-N	CC(C)CCCCCCCCCCCCC(=O)NC(CC1=CC=CC=C1)C(O)=O	Organic acids and derivatives	Carboxylic acids and derivatives	Amino acids, peptides, and analogues		0.874	2421.76	0	2067.06	0	0	3250.73	3442.79	10468.2	14476.9	19113.6	18675.8	22016.1	30527.1	52350.2	30772.9	54530	20583.3	20940.8	82821.4	13775.6	16063.9	89672.2	49588	23935.1	10716.4	0	0	594.133	989.982	0	101932	39590.5	66187.8	314242	221138	16981.3	41896.6
POS_6560	9.917	356.279	2-(2-Hydroxybut-3-en-2-yl)-3a,6,6,9a-tetramethyl-2,4,5,5a,7,8,9,9b-octahydro-1H-benzo[e][1]benzofuran-4,5-diol	[M+NH4]+	C20H34O4	UNORIIWPFZFSEC-UHFFFAOYSA-N	CC1(C)CCCC2(C)C3CC(OC3(C)C(O)C(O)C12)C(C)(O)C=C	Organoheterocyclic compounds	Naphthofurans			0.798	405.767	487.986	866.129	5682.58	533.545	38303.3	3420.21	1691.59	321443	545192	2412.43	195.619	563.285	674.114	3288.4	1450.23	4633.77	3.0501e+06	611.305	79211.5	374.159	1954.6	690.295	7022.62	129781	1180.11	512.43	1557.36	3322.25	4415.02	822.922	101940	3884.05	59492.7	50966.5	179.845	939.835
POS_13482	10.569	558.39	2-(21-Amino-3,20-dihydroxydocosan-2-yl)oxy-6-(hydroxymethyl)oxane-3,4,5-triol	[M+Na]+	C28H57NO8	FZSYYVOKNJZJTF-UHFFFAOYSA-N	CC(N)C(O)CCCCCCCCCCCCCCCCC(O)C(C)OC1OC(CO)C(O)C(O)C1O	Lipids and lipid-like molecules	Fatty Acyls	Fatty acyl glycosides		0.726	1107.94	589.144	335.679	637.36	1379.65	233442	107115	371063	281575	479240	571064	461303	358285	437524	719386	338.085	1091.21	353.347	340.276	408.515	918.733	235.244	199.794	0	2197.53	144.683	1065.9	416.848	382.578	235.887	224151	276376	233180	390126	787876	305788	829873
POS_12913	4.573	538.228	2-(Hydroxymethyl)-6-[4-[(2S,3S)-3-(hydroxymethyl)-5-[(E)-3-hydroxyprop-1-enyl]-7-methoxy-2,3-dihydro-1-benzofuran-2-yl]-2-methoxyphenoxy]oxane-3,4,5-triol	[M+NH4]+	C26H32O11	SPWHQAUMLDQOFU-LWZOEEAQSA-N	COC1=C(OC2OC(CO)C(O)C(O)C2O)C=CC(=C1)[C@H]3OC4=C(OC)C=C(\\C=C\\CO)C=C4[C@H]3CO	Phenylpropanoids and polyketides	2-arylbenzofuran flavonoids			0.867	164.369	103.275	52.1833	328.709	205.218	499651	405840	1.01734e+06	2.26725e+06	1.90891e+06	885920	590872	796786	1.1625e+06	1.57004e+06	625.597	2160.06	384.094	945.76	886.887	571.103	463.424	168.305	376.412	0	186.017	354.942	37.1715	83.0684	182.273	1.24168e+06	627778	601404	2.72677e+06	3.14262e+06	1.36314e+06	2.73279e+06
POS_13118	4.362	545.197	2-(Hydroxymethyl)-6-[5-[3-(hydroxymethyl)-5-(3-hydroxypropyl)-7-methoxy-2,3-dihydro-1-benzofuran-2-yl]-2-methoxyphenoxy]oxane-3,4,5-triol	[M+Na]+	C26H34O11	RWEVZSYWIIZZFV-UHFFFAOYSA-N	COC1=CC=C(C=C1OC2OC(CO)C(O)C(O)C2O)C3OC4=C(OC)C=C(CCCO)C=C4C3CO	Phenylpropanoids and polyketides	2-arylbenzofuran flavonoids			0.857	1021.35	1183.11	834.084	728.995	1278.97	752106	476975	635106	680585	807545	759779	592857	673612	644138	586348	1431.11	6288.13	2725.19	1464.64	4589.15	2442.27	3703.02	1303.38	6486.86	8400.02	450.239	1787.69	1313.53	290.348	494.124	1.60101e+06	1.48211e+06	1.42718e+06	1.91627e+06	2.18497e+06	900274	873577
POS_2991	8.278	251.163	2-[(1S,2S,4aR,8aS)-1-Hydroxy-4a-methyl-8-methylenedecahydro-2-naphthalenyl]acrylic acid	[M+H]+	C15H22O3	QTSQCCVLTMKKDP-SFDCQRBFSA-N	CC12CCCC(=C)C1C(O)C(CC2)C(=C)C(O)=O	Lipids and lipid-like molecules	Prenol lipids	Sesquiterpenoids		0.709	41834.2	47230.6	89179.7	47993.9	59756	27820.9	24695	21986.1	14931.9	16836.4	21517	17609.6	23922.9	20453.3	16209.6	32958.4	37303.6	14703.1	30488.1	16271.6	22729.8	55604.1	59487.4	32338	25621.7	46185.5	52340.8	66407.3	81330	67091.5	26091.8	28932.4	23528.4	20864.7	16756.3	31671.9	33704
POS_8565	3.621	411.162	2-[(2Z)-5-(Hexopyranosyloxy)-2-penten-1-yl]-3-oxo-, (1R,2R)-cyclopentaneacetic acid	[M+Na]+	C18H28O9	JFDNMLUPLXZXGV-YAYCWVCRSA-N	OCC1OC(OCC\\C=C/C[C@@H]2[C@H](CCC2=O)CC(O)=O)C(O)C(O)C1O	Lipids and lipid-like molecules	Fatty Acyls	Fatty acyl glycosides		0.792	799.073	294.632	397.919	235.666	338.149	5560.77	32640.3	128063	252587	236157	95325.7	92600.6	57086.9	102005	108015	16043.2	21444	10665.4	8975.68	3822.34	5980.89	6407.36	12770.5	1116.91	778.511	1545.23	6840.19	8133.04	8347.4	830.95	151667	58510.4	50361.9	212547	254332	152546	319494
POS_2962	3.545	250.144	2-[(E)-3-(4-Hydroxyphenyl)prop-2-enoyl]oxyethyl-trimethylazanium	[M]+	[C14H20NO3]+	WRLCNNSWESNISL-UHFFFAOYSA-O	C[N+](C)(C)CCOC(=O)C=CC1=CC=C(O)C=C1	Phenylpropanoids and polyketides	Cinnamic acids and derivatives	Hydroxycinnamic acids and derivatives		0.844	938.948	978.84	465.833	322.497	574.166	11076.3	21670.2	30375	151751	87706.1	173935	216602	152052	165280	108714	2786.9	24868.1	291705	3658.96	125226	4183.95	60323.4	21128.8	107197	99285.8	1288.18	1365.6	248.966	832.202	745.314	26627.1	14105.1	17140.4	185218	109050	49441.2	89585.3
[truncated: 562 more rows]
[truncated: 8 more columns]

## Sheet: DDFM-M
ID	rt(min)	m/z	Name	adduct	Formula	INCHIKEY	SMILES	Superclass	Class	Subclass	KEGG	score	DDFM-M-1	DDFM-M-2	DDFM-M-3	DDFM-M-4	DDFM-M-5
[truncated: 1,301 more rows]

## Sheet: LDFM-M
ID	rt(min)	m/z	Name	adduct	Formula	INCHIKEY	SMILES	Superclass	Class	Subclass	KEGG	score	LDFM-M-1	LDFM-M-2	LDFM-M-3	LDFM-M-4	LDFM-M-5
[truncated: 1,302 more rows]

[truncated: 10 more sheets: LD-M, DD-M, LDY-M, DDY-M, FLD-M, FDD-M, LDFM-M+DDFM-M, LD-M+DD-M, LDY-M+DDY-M, FLD-M+FDD-M]
