# Supplementary material for: Metabolomic Evidence for Bee-Driven Detoxification, Nutritional Remodeling, and Geographic Homogenization in Rapeseed Floral Products
Source: Metabolites. 2026 Jun 10;16(6):403. doi: 10.3390/metabo16060403 (PMC13303756; doi:10.3390/metabo16060403)
Supplement: Supplementary file 1 [file metabolites-16-00403-s001.zip › Table S3. Statistical summary of differential metabolites in negative ion mode..xlsx]

## Sheet: D-M vs Y-M
ID	adduct	Name	VIP	Fold change	p-value	m/z	rt(min)	KEGG	Superclass	Class	Subclass	Formula	INCHIKEY	SMILES	DDFM-M-1	DDFM-M-2	DDFM-M-3	DDFM-M-4	DDFM-M-5	DD-M-1	DD-M-2	DD-M-3	DD-M-4	DD-M-5	DDY-M-1	DDY-M-2	DDY-M-3	DDY-M-4	DDY-M-5	FDD-M-1	FDD-M-2	FDD-M-3	FDD-M-4	FDD-M-5	FLD-M-1	FLD-M-2	FLD-M-3	FLD-M-4	FLD-M-5	LDFM-M-1	LDFM-M-2	LDFM-M-3	LDFM-M-4	LDFM-M-5	LD-M-1	LD-M-2	LD-M-3	LD-M-4	LD-M-5
NEG_27848	[M-H]-	Luteolin-7,3'-di-O-gflucoside	1.05905	0.365502	3.77633e-08	609.14	3.101		Phenylpropanoids and polyketides	Flavonoids	Flavonoid glycosides	C27H30O16	BISZYPSIZGKOFA-IPOZFMEPSA-N	OC[C@H]1O[C@@H](OC2=CC(=C3C(=O)C=C(OC3=C2)C4=CC(=C(O)C=C4)O[C@@H]5O[C@H](CO)[C@@H](O)[C@H](O)[C@H]5O)O)[C@H](O)[C@@H](O)[C@@H]1O	1600.58	1302.29	447.17	110.365	826.263	184498	159725	193171	34975.7	306599	474837	453784	485410	493354	407653	1877.9	1575.77	6618.37	3508.03	3984.04	577.311	854.74	550.405	6230.8	98.156	516.239	3564.73	1340.78	286.47	803.481	169440	90708.8	110054	291158	297970
NEG_7880	[M-H]-	Salicylic acid glucoside	1.5866	0.0367982	6.1259e-08	299.076	1.265		Organic oxygen compounds	Organooxygen compounds	Carbohydrates and carbohydrate conjugates	C13H16O8	TZPBMNKOLMSJPF-UHFFFAOYSA-N	OCC1OC(OC2=CC=CC=C2C(O)=O)C(O)C(O)C1O	253.095	65.3123	337.972	95.275	184.367	5603.09	5265.94	4903.26	14852	16572.1	830514	774680	806720	995842	838240	10089.6	8453.29	10022.5	6142.26	17346.8	1414.12	32645.1	47683.7	21983.5	22843.8	42.4301	464.48	45.244	62.3516	195.193	5300.09	6556.53	7612.18	103981	113065
NEG_2581	[M-H]-	Gluconic acid	6.47327	0.154321	7.59132e-05	195.05	0.819	C00257	Organic acids and derivatives	Hydroxy acids and derivatives	Medium-chain hydroxy acids and derivatives	C6H12O7	RGHNJXZEOKUKBD-SQOUGZDYSA-N	OCC(O)C(O)C(O)C(O)C(O)=O	1.21079e+08	1.13612e+08	1.19271e+08	7.74119e+07	1.11947e+08	1.94937e+06	1.79319e+06	1.84273e+06	2.34561e+06	2.47197e+06	2.43157e+07	2.44724e+07	2.32985e+07	1.87291e+07	4.17215e+06	1.62379e+08	1.61567e+08	1.73954e+08	1.88144e+08	1.51351e+08	1.14229e+08	1.73916e+08	1.77616e+08	1.63724e+08	1.20335e+08	6.87459e+07	1.01447e+08	7.14272e+07	6.35464e+07	5.74751e+07	2.86463e+06	1.74537e+06	2.21594e+06	3.9613e+06	3.68416e+06
NEG_222	[M-H]-	3-Hydroxypropionic acid	1.42484	0.56942	0.000112808	89.0242	0.855	C01013	Organic acids and derivatives	Hydroxy acids and derivatives	Beta hydroxy acids and derivatives	C3H6O3	ALRHLSYJTWAHJZ-UHFFFAOYSA-N	OCCC(O)=O	8.41565e+06	8.52413e+06	8.62402e+06	7.14849e+06	8.89586e+06	453027	470717	471469	686596	713964	1.17376e+06	1.10425e+06	1.17165e+06	1.25214e+06	1.34054e+06	3.74982e+06	3.1914e+06	2.66423e+06	3.52006e+06	2.98074e+06	2.04791e+06	2.85443e+06	3.3122e+06	3.45387e+06	2.49838e+06	7.47671e+06	7.91439e+06	7.42573e+06	7.18963e+06	6.1928e+06	781027	557329	600818	1.23878e+06	1.31223e+06
NEG_11436	[M-H]-	2-Hydroxydocosanoic acid	1.18159	0.5778	0.000176783	355.319	12.45		Lipids and lipid-like molecules	Fatty Acyls	Fatty acids and conjugates	C22H44O3	RPGJJWLCCOPDAZ-UHFFFAOYSA-N	O=C(O)C(O)CCCCCCCCCCCCCCCCCCCC	395021	372243	446367	337279	272728	427927	262868	378351	684381	846504	970804	1.03208e+06	1.25087e+06	1.06888e+06	960870	1.67652e+06	2.1061e+06	788462	2.06247e+06	811704	641942	1.47545e+06	2.12416e+06	809141	592625	251603	343258	310572	285985	263332	541317	443548	486470	970500	950079
NEG_564	[M-H]-	Succinic acid	1.12004	1.8321	0.000230857	117.018	1.093		Organic acids and derivatives	Carboxylic acids and derivatives	Dicarboxylic acids and derivatives	C4H6O4	KDYFGRWQOYBRFD-UHFFFAOYSA-N	OC(=O)CCC(O)=O	347834	337920	356617	261280	349664	673353	619170	687720	901729	893371	247899	311909	252001	233259	194963	797472	768192	687612	844420	782404	279411	851927	771980	752135	592118	519766	550991	521314	519232	488949	911484	557680	616450	797192	836429
NEG_2036	[M-H]-	Gluconolactone	1.00619	0.364558	0.000313126	177.04	0.918	C00198	Organic oxygen compounds	Organooxygen compounds	Carbohydrates and carbohydrate conjugates	C6H10O6	PHOQVHQSTUBQQK-SQOUGZDYSA-N	OCC1OC(=O)C(O)C(O)C1O	1.77969e+06	1.63686e+06	1.94252e+06	1.30136e+06	1.91316e+06	85094.8	96069.3	103035	285279	264042	558076	647322	523934	481285	188483	5.01773e+06	5.7944e+06	5.62964e+06	6.8558e+06	4.91494e+06	2.90295e+06	6.65186e+06	6.67237e+06	3.61943e+06	3.68459e+06	1.2244e+06	1.45112e+06	1.26557e+06	1.26541e+06	1.16452e+06	101689	69899.8	68447.9	342270	318977
NEG_9963	[M-H]-	FA 18:1;3O	2.9544	0.365568	0.000751845	329.233	7.641		Lipids and lipid-like molecules	Fatty Acyls	Fatty acids and conjugates	C18H34O5	LGADJSRSYLFTSG-UHFFFAOYSA-N	O=C(O)CCCC(O)CCC(O)C=CCC(O)CCCCCC	22158.8	28016.1	16849.7	14654.4	20576.8	399235	281337	268207	1.03072e+06	997395	3.36324e+06	2.94709e+06	3.3947e+06	3.82538e+06	1.7154e+06	3.02115e+06	1.97015e+06	150205	484264	1.69327e+06	74336.5	1.30294e+06	1.98307e+06	508883	396543	23695	32674.4	27230.9	25072.4	22287.4	1.29748e+06	587494	739256	3.70494e+06	3.71481e+06
NEG_29773	[M-H]-	isorhamnetin-3-glucoside-4'-glucoside (Isorhamnetin 3,4'-diglucoside)	2.03117	0.523699	0.00137318	639.155	3.226					C28H32O17	VKVBSQRURLRCHO-UHFFFAOYNA-N	O=C1C(OC2OC(CO)C(O)C(O)C2O)=C(OC=3C=C(O)C=C(O)C13)C=4C=CC(OC5OC(CO)C(O)C(O)C5O)=C(OC)C4	7472.17	3234.14	2827.4	1015.2	4035.83	1.96183e+06	1.84063e+06	2.09282e+06	265898	817061	2.54493e+06	2.24069e+06	2.25152e+06	2.40646e+06	2.74315e+06	4767.93	2687.97	5970.06	6671.69	5536.5	2257.49	4413.28	1987.24	9016.74	745.707	2039.66	15125.4	2787.48	1646.86	7249.14	1.8056e+06	946525	1.14742e+06	2.9656e+06	3.08322e+06
NEG_9787	[M-H]-	Corchorifatty acid F	7.74365	0.412499	0.00142548	327.217	7.26		Lipids and lipid-like molecules	Fatty Acyls	Lineolic acids and derivatives	C18H32O5	MKYUCBXUUSZMQB-MKZMYESJSA-N	CCC=CCC(O)C(O)C=CC(O)CCCCCCCC(O)=O	7031.2	9237.94	7897.42	6761.28	7859.84	2.78565e+06	2.18194e+06	2.23303e+06	8.91183e+06	8.435e+06	2.71421e+07	2.34902e+07	2.4465e+07	2.90508e+07	1.28927e+07	803943	916963	216878	224272	578226	32711.1	364680	469759	215009	202297	6336.61	17359.7	6439.24	5608.87	10444.8	1.17837e+07	5.88461e+06	7.02605e+06	2.97376e+07	2.90338e+07
NEG_1125	[M-H]-	Glutamine Analogue, 1	1.35634	0.717459	0.00146507	145.061	0.841		Organic acids and derivatives	Carboxylic acids and derivatives	Amino acids, peptides, and analogues	C5H10N2O3	ZDXPYRJPNDTMRX-UHFFFAOYSA-N	NC(CCC(N)=O)C(O)=O	457327	431025	425022	343507	455720	1.21036e+06	1.11353e+06	1.14894e+06	1.68773e+06	1.64109e+06	1.76368e+06	1.77621e+06	1.89836e+06	2.09333e+06	2.19754e+06	132817	199401	108758	143725	112871	67727.7	119489	298957	174936	131758	205440	264687	238030	187552	211142	1.51321e+06	1.04011e+06	1.14376e+06	2.22902e+06	2.21721e+06
NEG_8647	[M-H]-	FA 20:1	1.39458	2.69227	0.00147109	309.28	12.338		Lipids and lipid-like molecules	Fatty Acyls	Fatty acids and conjugates	C20H38O2	BITHHVVYSMSWAG-UHFFFAOYSA-N	O=C(O)CCCCCCCCCC=CCCCCCCCC	163274	154542	201424	101583	144650	568516	392636	544729	964475	943938	359825	248447	316955	381872	385986	5.01302e+06	4.84699e+06	3.31551e+06	5.22725e+06	1.55097e+06	1.14828e+06	2.71542e+06	3.58935e+06	1.80176e+06	960447	107766	136122	159602	146872	103813	1.08223e+06	757074	820869	1.83254e+06	1.92676e+06
NEG_7885	[M-H]-	4-Hydroxybenzoic acid 4-O-glucoside	2.00492	0.259501	0.00164357	299.077	2.601		Organic oxygen compounds	Organooxygen compounds	Carbohydrates and carbohydrate conjugates	C13H16O8	XSSDYIMYZONMBL-UHFFFAOYSA-N	OCC1OC(OC2=CC=C(C=C2)C(O)=O)C(O)C(O)C1O	30589	32394	32966.6	14398.7	31280.4	620227	579199	628955	859587	809848	827928	847153	766819	775987	1.52019e+06	7758.59	12097	15589.7	11766.5	18063.2	2877.32	26954.3	9158.47	14314.1	8943.82	15795.4	27093.8	19397	13450.7	14880.4	243596	182993	222247	335847	369174
NEG_7090	[M-H]-	Hexadecanedioic acid	2.56948	7.60569	0.00230377	285.209	9.75	C19615	Lipids and lipid-like molecules	Fatty Acyls	Fatty acids and conjugates	C16H30O4	QQHJDPROMQRDLA-UHFFFAOYSA-N	OC(=O)CCCCCCCCCCCCCCC(O)=O	5438.82	8531.82	3180.02	6584.38	3946.84	988925	968044	1.02019e+06	3.46017e+06	3.17964e+06	174861	153387	186813	218216	196017	43712.5	29910.7	30904.7	135573	16299.2	13531.4	15661.3	33383.4	30181.5	13231.4	2537.78	9166.03	3358.87	2834.51	5995.24	2.63404e+06	1.01471e+06	1.38601e+06	6.43476e+06	6.07489e+06
NEG_8717	[M-H]-	5-(4-Sulfophenyl)undecane	1.84922	5.51981	0.00303888	311.174	10.158		Benzenoids	Benzene and substituted derivatives	Benzenesulfonic acids and derivatives	C17H28O3S	FERBTPHUEYEGDN-UHFFFAOYSA-N	CCCCCCC(CCCC)C1=CC=C(C=C1)[S](O)(=O)=O	175601	190689	175587	164208	177813	595987	517269	459435	1.36946e+06	1.32384e+06	212510	227392	206348	348135	357014	305002	237380	199982	293190	127184	87654.2	202374	315234	366375	161983	140871	270574	163335	159135	175123	1.73165e+06	781160	1.07323e+06	3.4249e+06	3.44393e+06
NEG_8872	[M-H]-	Octadecanedioic acid	1.73795	5.29175	0.00423022	313.238	10.515		Lipids and lipid-like molecules	Fatty Acyls	Fatty acids and conjugates	C18H34O4	BNJOQKFENDDGSC-UHFFFAOYSA-N	OC(=O)CCCCCCCCCCCCCCCCC(O)=O	4799.17	6942.51	3584.49	6763.45	4120.97	483836	468319	469896	1.82312e+06	1.63812e+06	143501	108928	141042	184028	171926	18697.9	18347	115107	46311.5	18848.5	6655.44	19513.4	22217.4	18014.1	20148	3511.41	5299.33	2841.07	3039.93	7905.62	1.3414e+06	481833	750533	3.13106e+06	3.22152e+06
NEG_39284	[M-H]-	PI 36:5	1.43345	0.560708	0.00442118	855.502	12.845					C45H77O13P	FQGSWQFJOVVRRB-LPHKCNJWSA-N		10968.6	17694.3	5654.02	3219.73	15458.4	946404	687649	806147	213299	335858	1.23795e+06	851129	1.60569e+06	1.7355e+06	1.75179e+06	2.17492e+06	1.77531e+06	735377	1.77957e+06	1.29867e+06	502915	1.32347e+06	1.83113e+06	849031	120313	9305.81	17634.5	3627.72	4816.28	19156.2	1.17045e+06	721333	861764	1.64008e+06	2.10247e+06
NEG_7515	[M-H]-	8-hydroxyoctadeca-9,12,15-trienoic acid	1.46616	3.40263	0.00442467	293.212	9.358		Lipids and lipid-like molecules	Fatty Acyls	Fatty acids and conjugates	C18H30O3	NFIYYIXFARWVBH-UHFFFAOYSA-N	O=C(O)CCCCCCC(O)C=CCC=CCC=CCC	1866.3	4337.32	3931.23	3716.19	2921.75	499455	560640	598902	2.22676e+06	1.9166e+06	376981	359386	372022	400377	240133	131053	69423.2	2.40516e+06	81419.3	3.47307e+06	163943	466659	48681.1	2.52143e+06	2.27371e+06	2109.07	3965.76	1163.09	1207.97	1975.06	901830	384163	498100	2.27402e+06	2.10993e+06
NEG_9648	[M-H]-	Dodecylbenzenesulfonic acid	2.15577	5.35511	0.00492031	325.183	10.517		Benzenoids	Benzene and substituted derivatives	Benzenesulfonic acids and derivatives	C18H30O3S	KWXICGTUELOLSQ-UHFFFAOYSA-N	CCCCCCCCCCCCC1=CC=C(C=C1)[S](O)(=O)=O	215457	241404	216299	203393	241715	702263	602856	571760	2.08572e+06	1.99055e+06	336546	270335	276109	568481	482737	540391	404621	385359	457904	322428	139652	370636	401908	608453	326121	199213	379643	181915	208433	290637	2.31028e+06	1.03466e+06	1.62283e+06	4.78421e+06	5.32881e+06
NEG_6359	[M-H]-	gamma-Linolenic acid	1.26453	2.68793	0.00534625	277.218	10.701	C06426	Lipids and lipid-like molecules	Fatty Acyls	Lineolic acids and derivatives	C18H30O2	VZCCETWTMQHEPK-QNEBEIHSSA-N	CCCCCC=CCC=CCC=CCCCCC(O)=O	37898.3	100794	38545.9	83037.4	93287.6	392389	396432	399978	1.14456e+06	1.0327e+06	206894	153238	228887	232338	163033	5.11495e+06	4.59503e+06	1.84234e+07	5.50158e+06	1.02737e+07	3.20968e+06	6.6402e+06	5.09762e+06	9.82496e+06	4.82631e+06	62914.1	72758.4	18118.2	15088.8	125623	860849	375361	584272	1.61629e+06	1.74437e+06
NEG_35133	[M-H]-	PG 34:3	3.54919	0.537988	0.00557833	743.485	13.267					C40H73O10P	PTJBFPPEYDFAAQ-RUGCENDASA-N	CCCCC/C=C\C/C=C\CCCCCCCC(=O)OC(COC(=O)CCCCCCC/C=C\CCCCCC)COP(=O)(O)OCC(CO)O	33479.7	38833.4	27426.4	13617.7	43169.1	3.84509e+06	3.98478e+06	6.13612e+06	467090	928590	7.10198e+06	6.3194e+06	7.30807e+06	6.78948e+06	1.24491e+07	1.51169e+06	1.92376e+06	3.17555e+06	484858	7.11928e+06	1.31848e+06	3.45702e+06	969577	7.93051e+06	222974	20067.1	39772.1	9506.71	13054.7	57244.4	5.53278e+06	1.8836e+06	3.07471e+06	1.06012e+07	1.00875e+07
NEG_17736	[M-H]-	Ursonic acid	1.97703	755.734	0.00601183	453.336	11.838					C30H46O3	MUCRYNWJQNHDJH-VUVJRWLCSA-N	CC1CC[C@@]2(CC[C@@]3(C(=CCC4[C@]3(CCC5[C@@]4(CCC(=O)C5(C)C)C)C)C2C1C)C)C(=O)O	9183.52	293.542	446.397	6949.53	288.616	1.63794e+06	1.60716e+06	2.51991e+06	1.76025e+06	2.11739e+06	453.598	246.901	916.196	732.06	82.8539	4759.9	12969.6	41391.2	23383.2	9654.17	928.765	292826	10839.1	17587	2063.04	8799.77	13019.9	8900.8	3611.34	15108.8	64313.3	37290.1	25879	129051	91350.2
NEG_7521	[M-H]1-	9-HOTrE	2.25354	3.78647	0.00616342	293.215	9.506		Lipids and lipid-like molecules	Fatty Acyls	Lineolic acids and derivatives	C18H30O3	RIGGEAZDTKMXSI-CUHSZNQNSA-N	CC\\C=C/C/C=C\\C=C\\C(O)CCCCCCCC(O)=O	4953.09	7574.3	6648.42	7134.91	5638.63	1.08506e+06	1.2301e+06	1.29835e+06	5.55223e+06	4.69634e+06	714252	682792	730310	842804	510782	200870	49333.7	3.81355e+06	116335	6.68313e+06	292730	680585	55568.9	4.52429e+06	4.13448e+06	3273.18	7349.01	692.889	782.4	3304.65	1.94097e+06	773861	1.00176e+06	5.66872e+06	5.21334e+06
NEG_805	[M-H]-	L-Malic acid	1.04006	0.561083	0.00941529	133.013	1.098	C00149	Organic acids and derivatives	Hydroxy acids and derivatives	Beta hydroxy acids and derivatives	C4H6O5	BJEPYKJPYRNKOW-REOHCLBHSA-N	O[C@@H](CC(O)=O)C(O)=O	7745.36	6529.77	6990.81	7630.33	8944.7	130340	95435.4	125103	528377	547514	669907	674089	741883	718587	604451	72292.6	152686	25696.5	64442.7	103987	8548.64	114395	249755	55180.5	35930.2	6891.26	11550.1	8342.56	2926.23	6713.05	242181	128943	161680	851346	854231
NEG_8530	[M-H]-	FA 20:2	1.44028	2.52585	0.00958753	307.262	12.047		Lipids and lipid-like molecules	Fatty Acyls	Fatty acids and conjugates	C20H36O2	XSXIVVZCUAHUJO-UHFFFAOYSA-N	O=C(O)CCCCCCCCCC=CCC=CCCCCC	78553.1	75416.3	84797.2	55686.2	74719.1	533569	445777	607909	1.36728e+06	1.24324e+06	419795	314546	386254	473097	511167	1.29235e+06	5.78258e+06	1.53788e+06	1.70589e+06	604036	366994	998401	1.33821e+06	710983	674492	24925.6	28046.5	19162.2	20366.2	21362.2	1.34597e+06	733573	777480	2.67964e+06	2.55603e+06
NEG_8337	[M-H]-	FA 20:3	1.29466	2.3397	0.0144798	305.249	11.785		Lipids and lipid-like molecules	Fatty Acyls	Fatty acids and conjugates	C20H34O2	AHANXAKGNAKFSK-UHFFFAOYSA-N	O=C(O)CCCCCCCCCC=CCC=CCC=CCC	21898.7	23477.4	21353.5	19041.5	19033.2	467267	421965	539796	1.31237e+06	1.2067e+06	382132	273992	336700	407548	388586	588987	806511	1.11523e+06	387332	385308	113592	345520	302289	331280	235816	19843.3	23379	17460.7	15706.9	17613.6	1.12582e+06	517839	637055	2.42465e+06	2.09966e+06
NEG_5125	[M-H]-	9-Hexadecenoic acid	1.84047	2.20461	0.0172343	253.219	11.443		Lipids and lipid-like molecules	Fatty Acyls	Fatty acids and conjugates	C16H30O2	SECPZKHBENQXJG-BQYQJAHWSA-N	CCCCCC\\C=C\\CCCCCCCC(O)=O	58553.6	62614.4	72855	39530.8	57769.6	1.33224e+06	1.19372e+06	1.22921e+06	2.1061e+06	2.34742e+06	995763	917340	732643	997162	884423	1.67822e+06	2.03119e+06	4.5363e+06	2.78762e+06	1.07933e+06	602737	1.55304e+06	2.12806e+06	1.31934e+06	758646	52455.4	61785.1	74934.8	53403.1	36286.8	2.06303e+06	1.08378e+06	1.71767e+06	5.70339e+06	4.07876e+06
NEG_21394	[M-H]-	Raffinose	1.10641	0.498656	0.0180429	503.162	0.9	C00492	Organic oxygen compounds	Organooxygen compounds	Carbohydrates and carbohydrate conjugates	C18H32O16	MUPFEKGTMRGPLJ-ZQSKZDJDSA-N	OCC1OC(OCC2OC(OC3(CO)OC(CO)C(O)C3O)C(O)C(O)C2O)C(O)C(O)C1O	2.07369e+07	2.05238e+07	2.08392e+07	575088	1.92247e+07	400612	409012	463541	695000	678444	349114	302494	389579	442726	886652	4.41718e+06	6.40358e+06	2.44326e+06	4.92623e+06	2.2466e+06	2.16798e+06	3.6638e+06	5.25291e+06	3.20169e+06	212428	3.44905e+07	3.59336e+07	3.62832e+07	3.17684e+07	3.26179e+07	373686	254248	277423	554167	517011
NEG_29440	[M-H]-	Echinocystic acid-3-O-glucoside	1.18867	2.68436	0.0185256	633.395	11.234					C36H58O9	WYDPEADEZMZKNM-UHFFFAOYNA-N	O=C(O)C12CCC(C)(C)CC2C3=CCC4C5(C)CCC(OC6OC(CO)C(O)C(O)C6O)C(C)(C)C5CCC4(C)C3(C)CC1O	1778.36	3195.87	208.281	524.192	971.989	692020	622917	903976	24339.4	146379	301510	322868	207169	345691	299341	706.148	121.339	833.841	1405.2	468.637	145.734	288.814	303.956	1652.56	175.054	87.1242	3143.76	241.252	315.532	752.557	1.347e+06	630737	834343	2.10949e+06	2.10341e+06
NEG_1880	[M-H]-	N-Acetyl-L-leucine	1.32656	0.622434	0.0219941	172.099	3.819	C02710	Organic acids and derivatives	Carboxylic acids and derivatives	Amino acids, peptides, and analogues	C8H15NO3	WXNXCEHXYPACJF-ZETCQYMHSA-N	CC(C)CC(N=C(C)O)C(O)=O	1382.79	2011.93	1606.76	724.978	1713.11	337219	301842	340986	1.01446e+06	893588	905149	858291	800628	976047	1.15045e+06	4244.89	3134.45	12114.8	4071.42	12162.5	2675.81	5640.79	5467.71	8827.64	8480.64	1093.97	2632.66	1310.49	1415.88	1377.57	662831	323229	380864	1.46822e+06	1.51073e+06
NEG_12030	[M-H]-	FA 24:1	1.05237	2.05639	0.022049	365.342	13.263		Lipids and lipid-like molecules	Fatty Acyls	Fatty acids and conjugates	C24H46O2	AVPORSRTKOSBPH-UHFFFAOYSA-N	O=C(O)CCCCCCCCCCCC=CCCCCCCCCCC	26238.5	39907.1	250972	19680.9	44955.2	488858	371047	461257	553090	743292	465251	351033	443539	398473	504687	493415	498811	2.53041e+06	501452	1.13401e+06	255230	930942	225007	993205	294924	27114.3	30829.9	20309.7	19110.8	25993.3	979075	453469	624556	1.89428e+06	1.61037e+06
NEG_9902	[M-H]-	Jaceosidin	3.51499	99.716	0.0224677	329.079	7.712					C17H14O7	GLAAQZFBFGEBPS-UHFFFAOYSA-N	COC1=C(C=CC(=C1)C2=CC(=O)C3=C(O2)C=C(C(=C3O)OC)O)O	246661	91083.9	73404.7	920638	70041.5	3.5269e+06	4.61194e+06	4.67992e+06	1.33381e+07	1.14073e+07	29364.5	76079.3	65185.5	34077.4	56022.3	79258.4	60894	58904.7	62410.3	224067	28271.9	76803.5	40607.1	322670	219347	97415.1	170464	92594.9	171523	625345	239847	121740	80009.9	421974	397639
NEG_760	[M-H]-	Leucine	1.92481	2.02848	0.0238738	130.087	1.544	C00123	Organic acids and derivatives	Carboxylic acids and derivatives	Amino acids, peptides, and analogues	C6H13NO2	ROHFNLRQFUQHCH-YFKPBYRVSA-N	CC(C)CC(N)C(O)=O	131696	122247	123983	60825.1	131923	1.37871e+06	1.40078e+06	1.58346e+06	1.23518e+06	1.10756e+06	1.4073e+06	1.36627e+06	1.38808e+06	1.62154e+06	1.30917e+06	132967	185357	159707	147737	123425	123309	180367	301703	145469	78025.1	15262.2	22248.3	21564.8	13217.1	15209.1	6.42205e+06	2.57676e+06	3.28017e+06	4.37309e+06	4.37801e+06
NEG_8073	[M-H]-	5,7-Dihydroxy-2-(4-hydroxy-3-methoxyphenyl)-2,3-dihydrochromen-4-one	1.29436	4.12757	0.0268578	301.071	6.274		Phenylpropanoids and polyketides	Flavonoids	O-methylated flavonoids	C16H14O6	FTODBIPDTXRIGS-UHFFFAOYSA-N	COC1=CC(=CC=C1O)C2CC(=O)C3=C(O2)C=C(O)C=C3O	2781.2	22203.9	13549.3	10973.1	14000	197326	185983	194423	423690	396725	202986	393755	294378	337618	177764	145238	84407.6	128823	361481	28759.2	108054	7920.86	21741.9	229138	134154	1452.43	3232.48	2298.31	768.183	2368.96	1.18887e+06	761943	717779	2.58635e+06	2.40073e+06
NEG_782	[M-H]-	Asparagine	1.66486	0.767743	0.0316961	131.044	0.85	C00152	Organic acids and derivatives	Carboxylic acids and derivatives	Amino acids, peptides, and analogues	C4H8N2O3	DCXYFEDJOCDNAF-REOHCLBHSA-N	NC(CC(O)=N)C(O)=O	2.08576e+06	2.11392e+06	2.20966e+06	1.77414e+06	2.1704e+06	1.995e+06	1.95533e+06	2.04024e+06	2.8383e+06	2.86144e+06	3.11637e+06	3.05319e+06	3.1317e+06	3.69545e+06	4.48992e+06	1.1236e+06	1.21971e+06	875097	1.08319e+06	897052	668337	938542	1.40913e+06	1.06655e+06	1.35529e+06	1.93695e+06	2.0353e+06	1.93013e+06	1.82895e+06	1.71294e+06	3.18517e+06	2.1987e+06	2.37364e+06	4.74994e+06	4.73742e+06
NEG_2107	[M-H]-	D-Glucose	4.08217	0.787176	0.0390593	179.055	0.862	C00221	Organic oxygen compounds	Organooxygen compounds	Carbohydrates and carbohydrate conjugates	C6H12O6	WQZGKKKJIJFFOK-GASJEMHNSA-N	OC[C@H]1OC(O)[C@H](O)[C@@H](O)[C@@H]1O	9.52678e+07	9.38663e+07	9.92139e+07	7.83189e+07	9.95093e+07	1.60442e+07	1.66278e+07	1.74709e+07	2.0316e+07	1.93058e+07	2.51803e+07	2.4216e+07	2.52002e+07	2.90159e+07	3.09366e+07	3.58775e+07	3.19398e+07	2.61355e+07	3.32047e+07	2.94508e+07	2.0126e+07	3.01722e+07	3.18347e+07	3.5739e+07	2.60718e+07	7.97011e+07	8.62218e+07	8.27019e+07	7.69888e+07	7.19038e+07	2.74075e+07	1.91305e+07	2.13983e+07	3.74247e+07	3.73834e+07
NEG_9616	[M-H]-	Coumaric acid O-glucoside	1.16154	0.651422	0.0409257	325.093	2.859		Organic oxygen compounds	Organooxygen compounds	Carbohydrates and carbohydrate conjugates	C15H18O8	LJFYQZQUAULRDF-FDGSXQGBSA-N	OCC1OC(OC2=CC=C(C=CC(O)=O)C=C2)C(O)C(O)C1O	3454.42	710.455	907.635	405.975	2002.46	310255	266974	353805	1.04862e+06	1.3312e+06	1.04325e+06	1.30535e+06	1.11377e+06	1.15205e+06	890500	9252.98	3720.74	22853.6	8033.27	24579.4	7462.11	6963.77	5875.5	30278.3	38851.6	1056.69	1690.85	1177.66	293.198	143.209	570623	304210	265081	1.43597e+06	1.37185e+06
NEG_16378	[M-H]-	Dicoumaroyl Spermidine	3.63849	0.588808	0.047181	436.218	5.212		Benzenoids	Benzene and substituted derivatives	Styrenes	C25H31N3O4	QYBCBMVQSCJMSA-UHFFFAOYSA-N	OC1=CC=C(C=CC(=O)NCCCCNCCCNC(=O)C=CC2=CC=C(O)C=C2)C=C1	773050	1.64131e+06	326138	154934	1.10731e+06	4.63973e+06	4.63187e+06	4.92005e+06	252407	487591	1.18316e+07	1.00848e+07	6.93583e+06	6.34995e+06	1.54655e+07	1.12147e+06	370496	1.25289e+07	554015	5.82684e+06	2.43491e+06	2.02863e+06	380162	5.91225e+06	403456	697773	830881	587079	296891	2.4213e+06	7.573e+06	2.90192e+06	4.18504e+06	1.17604e+07	1.73114e+07
[truncated: 10 more columns]

## Sheet: D-M vs FD-M
ID	adduct	Name	VIP	Fold change	p-value	m/z	rt(min)	KEGG	Superclass	Class	Subclass	Formula	INCHIKEY	SMILES	DDFM-M-1	DDFM-M-2	DDFM-M-3	DDFM-M-4	DDFM-M-5	DD-M-1	DD-M-2	DD-M-3	DD-M-4	DD-M-5	DDY-M-1	DDY-M-2	DDY-M-3	DDY-M-4	DDY-M-5	FDD-M-1	FDD-M-2	FDD-M-3	FDD-M-4	FDD-M-5	FLD-M-1	FLD-M-2	FLD-M-3	FLD-M-4	FLD-M-5	LDFM-M-1	LDFM-M-2	LDFM-M-3	LDFM-M-4	LDFM-M-5	LD-M-1	LD-M-2	LD-M-3	LD-M-4	LD-M-5
NEG_2581	[M-H]-	Gluconic acid	10.507	0.0156716	6.473e-14	195.05	0.819	C00257	Organic acids and derivatives	Hydroxy acids and derivatives	Medium-chain hydroxy acids and derivatives	C6H12O7	RGHNJXZEOKUKBD-SQOUGZDYSA-N	OCC(O)C(O)C(O)C(O)C(O)=O	1.21079e+08	1.13612e+08	1.19271e+08	7.74119e+07	1.11947e+08	1.94937e+06	1.79319e+06	1.84273e+06	2.34561e+06	2.47197e+06	2.43157e+07	2.44724e+07	2.32985e+07	1.87291e+07	4.17215e+06	1.62379e+08	1.61567e+08	1.73954e+08	1.88144e+08	1.51351e+08	1.14229e+08	1.73916e+08	1.77616e+08	1.63724e+08	1.20335e+08	6.87459e+07	1.01447e+08	7.14272e+07	6.35464e+07	5.74751e+07	2.86463e+06	1.74537e+06	2.21594e+06	3.9613e+06	3.68416e+06
NEG_222	[M-H]-	3-Hydroxypropionic acid	1.01365	0.240675	5.23467e-10	89.0242	0.855	C01013	Organic acids and derivatives	Hydroxy acids and derivatives	Beta hydroxy acids and derivatives	C3H6O3	ALRHLSYJTWAHJZ-UHFFFAOYSA-N	OCCC(O)=O	8.41565e+06	8.52413e+06	8.62402e+06	7.14849e+06	8.89586e+06	453027	470717	471469	686596	713964	1.17376e+06	1.10425e+06	1.17165e+06	1.25214e+06	1.34054e+06	3.74982e+06	3.1914e+06	2.66423e+06	3.52006e+06	2.98074e+06	2.04791e+06	2.85443e+06	3.3122e+06	3.45387e+06	2.49838e+06	7.47671e+06	7.91439e+06	7.42573e+06	7.18963e+06	6.1928e+06	781027	557329	600818	1.23878e+06	1.31223e+06
NEG_2036	[M-H]-	Gluconolactone	1.83564	0.0335268	1.45839e-09	177.04	0.918	C00198	Organic oxygen compounds	Organooxygen compounds	Carbohydrates and carbohydrate conjugates	C6H10O6	PHOQVHQSTUBQQK-SQOUGZDYSA-N	OCC1OC(=O)C(O)C(O)C1O	1.77969e+06	1.63686e+06	1.94252e+06	1.30136e+06	1.91316e+06	85094.8	96069.3	103035	285279	264042	558076	647322	523934	481285	188483	5.01773e+06	5.7944e+06	5.62964e+06	6.8558e+06	4.91494e+06	2.90295e+06	6.65186e+06	6.67237e+06	3.61943e+06	3.68459e+06	1.2244e+06	1.45112e+06	1.26557e+06	1.26541e+06	1.16452e+06	101689	69899.8	68447.9	342270	318977
NEG_899	[M-H]-	Threonic acid	1.58365	15.4078	3.56194e-09	135.029	0.838	C01620	Organic oxygen compounds	Organooxygen compounds	Carbohydrates and carbohydrate conjugates	C4H8O5	JPIJQSOTBSSVTP-GBXIJSLDSA-N	OCC(O)C(O)C(O)=O	164732	195722	214976	169478	146694	1.34557e+06	1.27399e+06	1.30136e+06	1.89274e+06	1.76207e+06	1.71849e+06	1.56832e+06	1.62491e+06	1.89573e+06	1.94958e+06	134296	126859	64419.5	163360	99254.8	75353.8	117795	154380	122987	84946.9	195705	216734	188092	176223	187257	1.93625e+06	1.46543e+06	1.49142e+06	2.53883e+06	2.61344e+06
NEG_1125	[M-H]-	Glutamine Analogue, 1	1.44151	10.0272	2.18956e-08	145.061	0.841		Organic acids and derivatives	Carboxylic acids and derivatives	Amino acids, peptides, and analogues	C5H10N2O3	ZDXPYRJPNDTMRX-UHFFFAOYSA-N	NC(CCC(N)=O)C(O)=O	457327	431025	425022	343507	455720	1.21036e+06	1.11353e+06	1.14894e+06	1.68773e+06	1.64109e+06	1.76368e+06	1.77621e+06	1.89836e+06	2.09333e+06	2.19754e+06	132817	199401	108758	143725	112871	67727.7	119489	298957	174936	131758	205440	264687	238030	187552	211142	1.51321e+06	1.04011e+06	1.14376e+06	2.22902e+06	2.21721e+06
NEG_13462	[M-H]-	(2S)-2-Hydroxy-3-butenyl-glucosinolate	1.41266	27.0688	2.62618e-07	388.038	1.071					C11H19NO10S2	MYHSVHWQEVDFQT-UHFFFAOYNA-N	O=S(=O)(O)ON=C(SC1OC(CO)C(O)C(O)C1O)CC(O)C=C	25565.9	27523.9	23954.1	9903.32	21558.3	2.06472e+06	1.85936e+06	2.04233e+06	490710	635132	170520	103685	197211	220488	135130	5268.07	569.794	14265.6	2530.84	165384	40654.6	15061.7	618.014	171444	133669	6693.26	16001.6	8077.99	9690.15	8801.72	1.98858e+06	1.51923e+06	1.67085e+06	1.3799e+06	1.22256e+06
NEG_578	[M-H]-	L-Threonine	1.12176	12.7219	9.1477e-07	118.051	0.845	C00188	Organic acids and derivatives	Carboxylic acids and derivatives	Amino acids, peptides, and analogues	C4H9NO3	AYFVYJQAPQTCCC-GBXIJSLDSA-N	CC(O)C(N)C(O)=O	62023.6	63464.4	68781.1	50712.4	52071.8	574307	576215	598047	801129	755149	876908	852479	872010	971330	1.05348e+06	70275.4	90887.5	78124.7	75813.6	63502.6	38616.2	52935	88075.6	97889	62384.9	20309.7	36108.2	22139.1	26608.5	29718.8	1.03878e+06	831134	866695	1.52024e+06	1.57904e+06
NEG_1242	[M-H]-	(2R,3R,4R)-2,3,4,5-Tetrahydroxypentanal	2.61127	4.53512	1.11754e-06	149.046	0.866		Organic oxygen compounds	Organooxygen compounds	Carbohydrates and carbohydrate conjugates	C5H10O5	PYMYPHUHKUWMLA-LMVFSUKVSA-N	OC[C@@H](O)[C@@H](O)[C@@H](O)C=O	2.58414e+06	2.57526e+06	2.65421e+06	2.16839e+06	2.73547e+06	3.6378e+06	4.05144e+06	4.20891e+06	4.65936e+06	4.37519e+06	5.54035e+06	5.34776e+06	5.35568e+06	6.14234e+06	7.33152e+06	1.33564e+06	1.18506e+06	1.1406e+06	1.27014e+06	1.2086e+06	780181	1.08708e+06	1.43223e+06	1.28813e+06	876392	2.27017e+06	2.52468e+06	2.40601e+06	2.20873e+06	2.03181e+06	5.69799e+06	4.27213e+06	4.68709e+06	8.48155e+06	8.55428e+06
NEG_2232	[M-H]-	Sorbo	2.15667	0.06448	1.47971e-06	181.071	0.848		Organic oxygen compounds	Organooxygen compounds	Carbohydrates and carbohydrate conjugates	C6H14O6	FBPFZTCFMRRESA-NQAPHZHOSA-N	OC[C@@H](O)[C@H](O)[C@@H](O)C(O)CO	683618	646877	478553	1.05958e+06	503493	407040	426923	468466	694260	662911	286189	272133	264188	307505	255987	5.6895e+06	9.59985e+06	1.60112e+07	3.96251e+06	1.08559e+07	5.83245e+06	9.43183e+06	7.59049e+06	8.79247e+06	5.35958e+06	591141	602603	548771	564746	449511	511824	354711	388317	742511	702986
NEG_17662	[M-H]-	2-Azaniumylethyl (3-hexadecanoyloxy-2-hydroxypropyl) phosphate	4.15747	0.223684	3.04194e-06	452.275	11.266		Lipids and lipid-like molecules	Glycerophospholipids	Glycerophosphoethanolamines	C21H44NO7P	YVYMBNSKXOXSKW-UHFFFAOYSA-N	CCCCCCCCCCCCCCCC(=O)OCC(O)CO[P](O)(=O)OCCN	120843	187937	48594.8	115653	121417	5.5206e+06	6.26869e+06	6.42061e+06	2.4023e+07	2.13546e+07	1.59546e+07	1.08895e+07	1.45641e+07	1.38831e+07	2.22669e+07	6.17522e+07	4.97884e+07	7.85383e+07	5.90033e+07	5.44684e+07	1.9198e+07	3.09632e+07	5.52228e+07	6.6014e+07	4.12145e+07	410872	225818	47805.1	39810	141715	8.37074e+06	2.75682e+06	4.52902e+06	1.83091e+07	1.7904e+07
NEG_23898	[M+HCOO]-	1-Palmitoylphosphatidylcholine	3.53306	0.108917	4.43937e-06	540.33	11.249		Lipids and lipid-like molecules	Glycerophospholipids	Glycerophosphocholines	C24H50NO7P	ASWBNKHCZGQVJV-UHFFFAOYSA-N	CCCCCCCCCCCCCCCC(=O)OCC(O)CO[P]([O-])(=O)OCC[N+](C)(C)C	88195.1	126158	56934.5	31816.2	73205.6	3.04468e+06	2.38496e+06	2.99558e+06	893001	1.58186e+06	2.72943e+06	2.26333e+06	1.95418e+06	2.75262e+06	5.23525e+06	3.44227e+07	2.28951e+07	3.57752e+07	3.30869e+07	2.81129e+07	1.58292e+07	1.6899e+07	3.34385e+07	4.02257e+07	3.66819e+06	232462	147386	63457.4	60135.4	105159	2.52724e+06	1.76048e+06	2.39705e+06	6.62151e+06	4.58628e+06
NEG_25396	[M+HCOO]-	(2-Hydroxy-3-octadeca-9,12-dienoyloxypropyl) 2-(trimethylazaniumyl)ethyl phosphate	3.34096	0.0218746	6.21992e-06	564.329	10.97		Lipids and lipid-like molecules	Glycerophospholipids	Glycerophosphocholines	C26H50NO7P	SPJFYYJXNPEZDW-UHFFFAOYSA-N	CCCCCC=CCC=CCCCCCCCC(=O)OCC(O)CO[P]([O-])(=O)OCC[N+](C)(C)C	18855.2	37769.1	7066.48	14280.2	9011.28	372314	361138	420362	225794	316741	326754	70745.2	212696	132881	163001	2.59205e+07	2.49e+07	2.02649e+07	3.1048e+07	1.44403e+07	7.81545e+06	1.73984e+07	3.05674e+07	2.17132e+07	1.30117e+06	117205	64977.7	17121	11216.9	19983.4	423571	183311	292096	852919	825386
NEG_29773	[M-H]-	isorhamnetin-3-glucoside-4'-glucoside (Isorhamnetin 3,4'-diglucoside)	1.4644	384.219	1.51243e-05	639.155	3.226					C28H32O17	VKVBSQRURLRCHO-UHFFFAOYNA-N	O=C1C(OC2OC(CO)C(O)C(O)C2O)=C(OC=3C=C(O)C=C(O)C13)C=4C=CC(OC5OC(CO)C(O)C(O)C5O)=C(OC)C4	7472.17	3234.14	2827.4	1015.2	4035.83	1.96183e+06	1.84063e+06	2.09282e+06	265898	817061	2.54493e+06	2.24069e+06	2.25152e+06	2.40646e+06	2.74315e+06	4767.93	2687.97	5970.06	6671.69	5536.5	2257.49	4413.28	1987.24	9016.74	745.707	2039.66	15125.4	2787.48	1646.86	7249.14	1.8056e+06	946525	1.14742e+06	2.9656e+06	3.08322e+06
NEG_19459	[M-H]-	[3-[2-Aminoethoxy(hydroxy)phosphoryl]oxy-2-hydroxypropyl] octadeca-9,12-dienoate	2.95095	0.0361483	2.80288e-05	476.279	10.983		Lipids and lipid-like molecules	Glycerophospholipids	Glycerophosphoethanolamines	C23H44NO7P	DBHKHNGBVGWQJE-UHFFFAOYSA-N	CCCCCC=CCC=CCCCCCCCC(=O)OCC(O)CO[P](O)(=O)OCCN	15272.7	22264.8	4732.57	8615.48	9079.12	427990	464322	542498	633462	757660	445099	226795	433287	321950	406440	2.55505e+07	2.32166e+07	1.36721e+07	2.26511e+07	1.07893e+07	4.72836e+06	1.44908e+07	2.86747e+07	1.46142e+07	2.3624e+06	60076.5	34876.1	8981.25	6580.42	15399.1	524506	179947	265198	961858	1.0534e+06
NEG_782	[M-H]-	Asparagine	1.85028	2.72037	4.4839e-05	131.044	0.85	C00152	Organic acids and derivatives	Carboxylic acids and derivatives	Amino acids, peptides, and analogues	C4H8N2O3	DCXYFEDJOCDNAF-REOHCLBHSA-N	NC(CC(O)=N)C(O)=O	2.08576e+06	2.11392e+06	2.20966e+06	1.77414e+06	2.1704e+06	1.995e+06	1.95533e+06	2.04024e+06	2.8383e+06	2.86144e+06	3.11637e+06	3.05319e+06	3.1317e+06	3.69545e+06	4.48992e+06	1.1236e+06	1.21971e+06	875097	1.08319e+06	897052	668337	938542	1.40913e+06	1.06655e+06	1.35529e+06	1.93695e+06	2.0353e+06	1.93013e+06	1.82895e+06	1.71294e+06	3.18517e+06	2.1987e+06	2.37364e+06	4.74994e+06	4.73742e+06
NEG_7188	[M-H]-	(2S,3S)-3,4',5,7-Tetrahydroxyflavanone	3.86753	0.00792689	5.33038e-05	287.055	5.127		Phenylpropanoids and polyketides	Flavonoids	Flavans	C15H12O6	PADQINQHPQKXNL-CABCVRRESA-N	OC1C(OC2=C(C(=CC(=C2)O)O)C1=O)C3=CC=C(O)C=C3	107100	110516	109774	88507.3	93914.4	106496	128914	142093	333900	257091	358816	148978	257630	160934	201329	2.15184e+07	3.92833e+07	3.06258e+06	1.74608e+07	3.65625e+07	5.99627e+06	3.90872e+07	5.20012e+07	3.20556e+07	1.80687e+07	329190	159866	116130	94882.3	94263.8	245293	116620	169528	322735	278723
NEG_21394	[M-H]-	Raffinose	1.1732	0.132333	5.38668e-05	503.162	0.9	C00492	Organic oxygen compounds	Organooxygen compounds	Carbohydrates and carbohydrate conjugates	C18H32O16	MUPFEKGTMRGPLJ-ZQSKZDJDSA-N	OCC1OC(OCC2OC(OC3(CO)OC(CO)C(O)C3O)C(O)C(O)C2O)C(O)C(O)C1O	2.07369e+07	2.05238e+07	2.08392e+07	575088	1.92247e+07	400612	409012	463541	695000	678444	349114	302494	389579	442726	886652	4.41718e+06	6.40358e+06	2.44326e+06	4.92623e+06	2.2466e+06	2.16798e+06	3.6638e+06	5.25291e+06	3.20169e+06	212428	3.44905e+07	3.59336e+07	3.62832e+07	3.17684e+07	3.26179e+07	373686	254248	277423	554167	517011
NEG_19458	[M]-	1-(9Z,12Z-Octadecadienoyl)-2-hydroxy-sn-glycero-3-phosphoethanolamine	2.1525	0.0234222	6.36817e-05	476.276	10.835		Lipids and lipid-like molecules	Fatty Acyls	Lineolic acids and derivatives	[C23H43NO7P]-	DBHKHNGBVGWQJE-USWSLJGRSA-M	CCCCC/C=C\\C\\C=C/CCCCCCCC(=O)OC[C@@H](O)CO[P]([O-])(=O)OCCN	5090.53	8730.43	2855.02	6618.96	3812.1	114494	104575	130818	455686	422591	121348	65760	103595	90742.8	114790	8.49011e+06	1.29963e+07	4.82176e+06	8.04234e+06	6.02006e+06	1.04941e+06	1.4371e+07	1.52221e+07	6.45209e+06	3.02152e+06	19364	10461.8	3291.77	1738.58	5956.67	100843	38355.2	60877	217579	239353
NEG_12347	[M+FA-H]-	Stenophylline A	1.00132	9.06425	9.77973e-05	371.097	2.662	C05158	Organic oxygen compounds	Organooxygen compounds	Carbohydrates and carbohydrate conjugates	C15H18O8	GVRIYIMNJGULCZ-ZMKUSUEASA-N	OCC1OC(OC2=C(C=CC=C2)C=CC(O)=O)C(O)C(O)C1O	1532.87	1693.66	1264.46	531.483	2450.02	395799	405141	427896	947517	868484	813709	774129	800316	950321	925531	44747.3	8195.06	136252	7179.96	171890	46692.1	35877.4	5861.02	162650	249781	642.962	4008.4	879.616	590.217	571.596	754421	468804	552155	1.52225e+06	1.53551e+06
NEG_2035	[M-H]-	Gulonic acid	1.09952	0.0440153	9.78703e-05	177.04	0.844	C00800	Organic acids and derivatives	Hydroxy acids and derivatives	Medium-chain hydroxy acids and derivatives	C6H12O7	RGHNJXZEOKUKBD-KKQCNMDGSA-N	OC[C@@H](O)[C@H](O)[C@@H](O)[C@@H](O)C(O)=O	1.28647e+06	347576	1.22116e+06	503776	1.12014e+06	40190.7	53669.6	101024	136596	170532	68315.2	246903	147342	169373	73170.6	1.8101e+06	2.03708e+06	1.96536e+06	5.95242e+06	1.98283e+06	1.28539e+06	2.44803e+06	2.57471e+06	830308	1.93542e+06	369902	523627	341345	420873	431948	136082	38870.6	43395	169761	114382
NEG_599	[M-H]-	4-Vinylphenol	2.05179	6.2443	0.000115026	119.05	4.223	C05627	Benzenoids	Benzene and substituted derivatives	Styrenes	C8H8O	FUGYGGDSWSUORM-UHFFFAOYSA-N	OC1=CC=C(C=C)C=C1	77494.2	77258	76111	90243.4	76410.1	1.71021e+06	1.7954e+06	1.82057e+06	3.20933e+06	2.87447e+06	2.52426e+06	2.50866e+06	2.52789e+06	2.99122e+06	3.39739e+06	364044	186825	1.21115e+06	395052	942167	259984	411633	241045	721996	586399	109787	150736	136820	105444	100941	3.81345e+06	2.38371e+06	2.75504e+06	6.47684e+06	6.38247e+06
NEG_8188	[M-H]-	Dihydroquercetin	5.9641	0.00352276	0.000207139	303.05	4.555		Phenylpropanoids and polyketides	Flavonoids	Flavans	C15H12O7	CXQWRCVTCMQVQX-UHFFFAOYSA-N	OC1C(OC2=CC(=CC(=C2C1=O)O)O)C3=CC(=C(O)C=C3)O	125050	329488	63023.7	153390	69180.8	44415.8	85853.8	125854	270950	193197	1.11745e+06	42962.8	401535	102768	242021	5.94761e+07	7.84916e+07	1.13194e+07	3.1838e+07	7.38405e+07	1.78081e+07	1.3449e+08	1.12457e+08	4.33798e+07	3.28139e+07	1.82787e+06	819481	332243	194256	291318	370050	62930.1	458015	150013	337982
NEG_760	[M-H]-	Leucine	1.81462	17.5758	0.000224484	130.087	1.544	C00123	Organic acids and derivatives	Carboxylic acids and derivatives	Amino acids, peptides, and analogues	C6H13NO2	ROHFNLRQFUQHCH-YFKPBYRVSA-N	CC(C)CC(N)C(O)=O	131696	122247	123983	60825.1	131923	1.37871e+06	1.40078e+06	1.58346e+06	1.23518e+06	1.10756e+06	1.4073e+06	1.36627e+06	1.38808e+06	1.62154e+06	1.30917e+06	132967	185357	159707	147737	123425	123309	180367	301703	145469	78025.1	15262.2	22248.3	21564.8	13217.1	15209.1	6.42205e+06	2.57676e+06	3.28017e+06	4.37309e+06	4.37801e+06
NEG_6359	[M-H]-	gamma-Linolenic acid	1.87649	0.116277	0.000257411	277.218	10.701	C06426	Lipids and lipid-like molecules	Fatty Acyls	Lineolic acids and derivatives	C18H30O2	VZCCETWTMQHEPK-QNEBEIHSSA-N	CCCCCC=CCC=CCC=CCCCCC(O)=O	37898.3	100794	38545.9	83037.4	93287.6	392389	396432	399978	1.14456e+06	1.0327e+06	206894	153238	228887	232338	163033	5.11495e+06	4.59503e+06	1.84234e+07	5.50158e+06	1.02737e+07	3.20968e+06	6.6402e+06	5.09762e+06	9.82496e+06	4.82631e+06	62914.1	72758.4	18118.2	15088.8	125623	860849	375361	584272	1.61629e+06	1.74437e+06
NEG_1608	[M-H]-	Phenylpyruvic acid	1.00984	9.49196	0.000294353	163.039	2.645	C00166	Benzenoids	Benzene and substituted derivatives	Phenylpyruvic acid derivatives	C9H8O3	BTNMPGBKDVTSJY-UHFFFAOYSA-N	OC(=O)C(=O)CC1=CC=CC=C1	2148.35	3630.84	3063.31	2042.22	3397.64	372815	383528	397507	1.02353e+06	942651	850179	799533	856637	1.00811e+06	989778	45615.9	5194.4	136767	7610.76	185599	48200.6	36574.8	4401.49	168261	242342	1193.68	5696.84	399.609	473.389	466.715	797647	469920	532945	1.68016e+06	1.75761e+06
NEG_18394	[M-H]-	4-Ohimg	2.0624	3215.25	0.000296588	463.052	1.916		Organic oxygen compounds	Organooxygen compounds	Carbohydrates and carbohydrate conjugates	C16H20N2O10S2	CSMYCLLHRFFFLG-WVGMDVCISA-N	OCC1OC(SC(CC2=C[NH]C3=C2C(=CC=C3)O)=NO[S](O)(=O)=O)C(O)C(O)C1O	55.0471	28.6148	64.1284	63.1535	113.946	1.65193e+06	1.26871e+06	1.48462e+06	4.9315e+06	4.6245e+06	260014	133259	362507	597422	1.81126e+06	316.575	223.692	1028.36	526.485	2722.52	402.457	2098.85	793.068	2149.91	863.067	177.761	3089.37	226.624	72.687	168.588	3.15276e+06	1.47192e+06	1.83925e+06	7.44473e+06	7.89965e+06
NEG_2025	[M-H]-	5,7-Dihydroxychromone	1.42034	0.00799591	0.000325701	177.018	4.563					C9H6O4	NYCXYKOXLNBYID-UHFFFAOYSA-N	C1=COC2=CC(=CC(=C2C1=O)O)O	12612.6	28508.8	7813.18	12572.6	8231.18	9154.26	16730.8	18265.6	35583.7	28817.3	81521.1	15615.9	36801.1	26716.2	32160.2	3.88221e+06	4.93976e+06	609243	1.61041e+06	3.37302e+06	929636	6.92326e+06	7.29703e+06	2.48852e+06	1.62629e+06	97229.9	43983.3	24336.3	22004.3	22230	50975.8	4689.37	38882.7	2812.18	63385.6
NEG_7352	[M-H]-	N-Fructosyl pyroglutamate	1.05778	0.0311681	0.000388412	290.088	0.908					C11H17NO8	VMOJEEZNLOLYBG-UHFFFAOYSA-N	OCC1OC(O)(CN2C(CCC2=O)C(O)=O)C(O)C1O	602955	636102	646568	301630	635433	30721.6	56969.9	35312.4	47765.7	43081.7	45823.7	40253.1	48420.7	61076.4	13235.6	1.90159e+06	4.24293e+06	1.32399e+06	4.3277e+06	781454	1.84149e+06	1.43046e+06	3.83659e+06	801886	506289	382947	417321	422700	336838	374086	115961	35836.1	49118.6	138064	101523
NEG_7022	[M-H]-	Luteolin	3.79711	0.00345487	0.000486662	285.04	4.554	C01514	Phenylpropanoids and polyketides	Flavonoids	Flavones	C15H10O6	IQPNAANSBPBGFQ-UHFFFAOYSA-N	OC1=CC(=C2C(=O)C=C(OC2=C1)C3=CC(=C(O)C=C3)O)O	51585.1	133224	26464.8	61843.9	29362.1	16704.2	29333.8	53938.7	119643	87654.6	466794	17262.7	167888	41932.1	95178	2.81783e+07	2.96436e+07	4.35144e+06	1.17688e+07	2.47223e+07	6.74353e+06	5.14262e+07	5.54243e+07	1.58829e+07	1.14418e+07	853771	247442	133648	78542.1	121397	149767	21510.5	169357	43672.8	136146
NEG_7851	[M-H]-	Demethylwedelolactone	1.18578	0.0153485	0.000489962	299.018	6.231					C15H8O7	LUTYTNLPIUCKBJ-UHFFFAOYSA-N	C1=C(C=C2C(=C1O)C3=C(C4=CC(=C(C=C4O3)O)O)C(=O)O2)O	11060.4	25462.5	2105.27	12634.6	1607.04	6074.03	9204.15	9814.07	24651.6	27432.2	206338	11379.1	41759.6	37192.6	67397.5	1.81098e+06	4.00006e+06	522537	1.45922e+06	2.73188e+06	672737	4.78307e+06	5.42059e+06	1.42198e+06	1.12482e+06	39618	27646.2	16409.1	3372.44	11781	72760.3	7412.1	102448	65555.4	42212.9
NEG_25275	[M+HCOO]-	(2-Hydroxy-3-octadeca-9,12,15-trienoyloxypropyl) 2-(trimethylazaniumyl)ethyl phosphate	1.14905	0.116658	0.00058842	562.315	10.425		Lipids and lipid-like molecules	Glycerophospholipids	Glycerophosphocholines	C26H48NO7P	WKQNRCYKYCKESD-UHFFFAOYSA-N	CCC=CCC=CCC=CCCCCCCCC(=O)OCC(O)CO[P]([O-])(=O)OCC[N+](C)(C)C	13778.4	21491.3	11613.8	7517.94	14334.4	387291	348673	370008	230018	474678	122806	105310	145066	132785	170058	3.47075e+06	2.93216e+06	6.27494e+06	1.55784e+06	5.73747e+06	1.32282e+06	5.06614e+06	2.20199e+06	8.47075e+06	727854	36731.1	14064	5382.65	5627.24	15610.4	363573	221487	243947	974317	791347
NEG_29440	[M-H]-	Echinocystic acid-3-O-glucoside	1.07803	1543.05	0.000601151	633.395	11.234					C36H58O9	WYDPEADEZMZKNM-UHFFFAOYNA-N	O=C(O)C12CCC(C)(C)CC2C3=CCC4C5(C)CCC(OC6OC(CO)C(O)C(O)C6O)C(C)(C)C5CCC4(C)C3(C)CC1O	1778.36	3195.87	208.281	524.192	971.989	692020	622917	903976	24339.4	146379	301510	322868	207169	345691	299341	706.148	121.339	833.841	1405.2	468.637	145.734	288.814	303.956	1652.56	175.054	87.1242	3143.76	241.252	315.532	752.557	1.347e+06	630737	834343	2.10949e+06	2.10341e+06
NEG_27858	[M-2H]-	Tulipanin	3.24473	0.0119361	0.000717834	609.146	4.61	C16315	Phenylpropanoids and polyketides	Flavonoids	Flavonoid glycosides	[C27H31O16]+	PLKUTZNSKRWCCA-LTSKFBHWSA-O	C[C@@H]1O[C@@H](OC[C@H]2O[C@@H](OC3=C([O+]=C4C=C(O)C=C(O)C4=C3)C5=CC(=C(O)C(=C5)O)O)[C@H](O)[C@@H](O)[C@@H]2O)[C@H](O)[C@H](O)[C@H]1O	26000	25981.7	10741.3	9030.16	19306.9	209365	262677	213130	73004.5	103169	189027	59669.4	98579.7	102099	227151	2.08374e+07	2.463e+07	2.43974e+06	1.08129e+07	2.2248e+07	3.05428e+06	3.43097e+07	4.38118e+07	9.23624e+06	7.74288e+06	104373	59944.5	43189	44191	56905	232006	161992	255173	338046	289459
NEG_7090	[M-H]-	Hexadecanedioic acid	1.75498	74.9508	0.00075731	285.209	9.75	C19615	Lipids and lipid-like molecules	Fatty Acyls	Fatty acids and conjugates	C16H30O4	QQHJDPROMQRDLA-UHFFFAOYSA-N	OC(=O)CCCCCCCCCCCCCCC(O)=O	5438.82	8531.82	3180.02	6584.38	3946.84	988925	968044	1.02019e+06	3.46017e+06	3.17964e+06	174861	153387	186813	218216	196017	43712.5	29910.7	30904.7	135573	16299.2	13531.4	15661.3	33383.4	30181.5	13231.4	2537.78	9166.03	3358.87	2834.51	5995.24	2.63404e+06	1.01471e+06	1.38601e+06	6.43476e+06	6.07489e+06
NEG_7037	[M-H]-	Kaempferol	1.62607	0.17275	0.000871029	285.041	6.649	C05903	Phenylpropanoids and polyketides	Flavonoids	Flavones	C15H10O6	IYRMWMYZSQPJKC-UHFFFAOYSA-N	OC1=CC=C(C=C1)C2=C(O)C(=O)C3=C(O2)C=C(O)C=C3O	1.77749e+06	2.31447e+06	1.93977e+06	1.19834e+06	1.78675e+06	965750	1.07285e+06	1.16765e+06	2.71043e+06	2.27925e+06	3.34159e+06	1.18042e+06	1.92774e+06	1.64957e+06	3.12031e+06	4.60364e+06	1.85607e+07	1.35391e+07	3.52954e+06	2.49631e+07	1.57528e+06	1.42808e+07	1.29125e+07	7.39553e+06	9.9094e+06	4.0601e+06	2.11147e+06	2.11191e+06	1.33422e+06	1.85604e+06	2.01771e+06	1.08078e+06	1.45443e+06	3.78777e+06	2.68523e+06
NEG_8872	[M-H]-	Octadecanedioic acid	1.23648	45.4473	0.000890346	313.238	10.515		Lipids and lipid-like molecules	Fatty Acyls	Fatty acids and conjugates	C18H34O4	BNJOQKFENDDGSC-UHFFFAOYSA-N	OC(=O)CCCCCCCCCCCCCCCCC(O)=O	4799.17	6942.51	3584.49	6763.45	4120.97	483836	468319	469896	1.82312e+06	1.63812e+06	143501	108928	141042	184028	171926	18697.9	18347	115107	46311.5	18848.5	6655.44	19513.4	22217.4	18014.1	20148	3511.41	5299.33	2841.07	3039.93	7905.62	1.3414e+06	481833	750533	3.13106e+06	3.22152e+06
NEG_35000	[M-H]-	Flavonol base + 4O, O-Hex-dHex-Pen	1.8423	0.000823649	0.00126329	741.187	4.71		Phenylpropanoids and polyketides	Flavonoids	Flavonoid glycosides	C32H38O20	RLTNQOUWXZXZCS-UHFFFAOYSA-N	CC1OC(OCC2OC(OC3=C(OC4=C(C(=CC(=C4)O)O)C3=O)C5=CC=C(O)C(=C5)O)C(OC6OCC(O)C(O)C6O)C(O)C2O)C(O)C(O)C1O	1965.36	3628.94	1029.77	287.095	1060.54	2635.4	1526.15	3606.54	647.362	1394.53	14089.6	3045.43	10854.1	4222.44	4142.76	1.33288e+07	7.37796e+06	7.81144e+06	1.73827e+07	2.02869e+06	2.87694e+06	2.5641e+06	7.7144e+06	4.15439e+06	136901	6876.36	5531.71	5164.87	3498.37	3898.85	12721.9	3039.24	7120.07	5967.09	15188.9
NEG_8038	[M-H]-	Quercetin	6.70491	0.0409928	0.00127347	301.036	6.081	C00389	Phenylpropanoids and polyketides	Flavonoids	Flavones	C15H10O7	REFJWTPEDVJJIY-UHFFFAOYSA-N	OC1=CC2=C(C(=C1)O)C(=O)C(=C(O2)C3=CC(=C(O)C=C3)O)O	1.47125e+06	3.85877e+06	945072	2.06369e+06	937352	1.0635e+06	1.75614e+06	2.50142e+06	4.15337e+06	3.7113e+06	2.77638e+07	1.13481e+06	5.09088e+06	2.22244e+06	8.36943e+06	9.45928e+07	1.30008e+08	2.45187e+07	2.18588e+07	1.30471e+08	1.2429e+07	1.60716e+08	2.08152e+08	4.70993e+07	3.19211e+07	1.38309e+07	4.761e+06	2.60841e+06	1.72128e+06	3.47568e+06	4.53035e+06	1.13097e+06	7.88858e+06	3.22936e+06	5.36127e+06
NEG_28304	[M-H]-	Hexosyl LPE 16:0	1.58836	0.00845013	0.0022239	614.331	11.147		Organic oxygen compounds	Organooxygen compounds	Carbohydrates and carbohydrate conjugates	C27H54NO12P	UISOORRILGPHLE-OEYVFKEPSA-N	CCCCCCCCCCCCCCCC(=O)OC[C@@H](O)CO[P](O)(=O)OCCNC1OC(CO)C(O)C(O)C1O	6367.3	12167.7	3926.38	1629.28	3339.81	22178.9	29766.6	36233.1	27819	45964.9	35093	6101.3	13002.5	7435.19	11401.7	6.07724e+06	6.64449e+06	7.89996e+06	1.58332e+07	2.29457e+06	1.68324e+06	2.04103e+06	7.02554e+06	2.37305e+06	276011	27712.4	15185.5	3720.3	2877.96	6327.06	64988.7	17957.9	29350	76157	90244.6
NEG_8717	[M-H]-	5-(4-Sulfophenyl)undecane	1.2676	6.41052	0.00244778	311.174	10.158		Benzenoids	Benzene and substituted derivatives	Benzenesulfonic acids and derivatives	C17H28O3S	FERBTPHUEYEGDN-UHFFFAOYSA-N	CCCCCCC(CCCC)C1=CC=C(C=C1)[S](O)(=O)=O	175601	190689	175587	164208	177813	595987	517269	459435	1.36946e+06	1.32384e+06	212510	227392	206348	348135	357014	305002	237380	199982	293190	127184	87654.2	202374	315234	366375	161983	140871	270574	163335	159135	175123	1.73165e+06	781160	1.07323e+06	3.4249e+06	3.44393e+06
NEG_27019	[M-H]-	2-(3,4-Dihydroxyphenyl)-5,7-dihydroxy-3-[(2S,3R,4S,5S,6R)-3,4,5-trihydroxy-6-[[(2S,3R,4S,5R)-3,4,5-trihydroxyoxan-2-yl]oxymethyl]oxan-2-yl]oxychromen-4-one	1.11561	0.00636398	0.00329197	595.13	4.606		Phenylpropanoids and polyketides	Flavonoids	Flavonoid glycosides	C26H28O16	YNMFDPCLPIMRFD-PEXUZNNCSA-N	OC1COC(OCC2OC(OC3=C(OC4=C(C(=CC(=C4)O)O)C3=O)C5=CC(=C(O)C=C5)O)C(O)C(O)C2O)C(O)C1O	4922.16	7433.17	2715.47	1705.36	2690.88	7678.47	7683.41	14995	8976.66	16557.8	57539	9654.19	20524.5	12672.4	15184.2	3.93258e+06	6.84232e+06	2.14353e+06	7.25888e+06	849212	858479	1.09174e+06	1.95377e+06	1.95897e+06	162709	7309.63	7415.06	6534.01	3213.14	4255.13	28497.4	6069.59	14462.8	30202.4	37036.2
NEG_765	[M-H]-	l-Isoleucine	1.41548	14.7392	0.00351697	130.088	1.442	C00407	Organic acids and derivatives	Carboxylic acids and derivatives	Amino acids, peptides, and analogues	C6H13NO2	AGPKZVBTJJNPAG-WHFBIAKZSA-N	CCC(C)C(N)C(O)=O	138131	136385	144583	59243.4	124534	842940	853628	892573	1.32444e+06	1.21047e+06	1.47978e+06	1.52912e+06	1.35914e+06	1.79078e+06	1.42394e+06	104666	123932	131513	143103	126203	133050	141241	326942	136478	59813.5	22145.9	27499.1	23411.8	23265.9	16695.6	6.59483e+06	1.22312e+06	1.37406e+06	3.45777e+06	3.25817e+06
NEG_30630	[M-H]-	Flavonol base + 4O, 1MeO, O-Hex-Hex	2.04791	0.000901923	0.00359743	655.149	4.28		Phenylpropanoids and polyketides	Flavonoids	Flavonoid glycosides	C28H32O18	WRDDFOFFQDOVRV-UHFFFAOYSA-N	COC1=C(O)C2=C(OC(=C(OC3OC(COC4OC(CO)C(O)C(O)C4O)C(O)C(O)C3O)C2=O)C5=CC(=C(O)C=C5)O)C=C1O	1672.35	3395.33	1012.13	294.233	1160.07	1475.41	3793.49	3952.13	2091.09	2233	35504.9	4326.43	11705.1	8558.13	9086.19	9.24338e+06	1.00534e+07	200491	4.20081e+06	9.25459e+06	500419	1.489e+07	1.98502e+07	3.00088e+06	48278.3	10351.4	5535.02	3581.27	1996.22	2721.27	8293.02	1647.68	9786.01	11522.8	19460.6
NEG_9787	[M-H]-	Corchorifatty acid F	3.29334	26.8373	0.00499662	327.217	7.26		Lipids and lipid-like molecules	Fatty Acyls	Lineolic acids and derivatives	C18H32O5	MKYUCBXUUSZMQB-MKZMYESJSA-N	CCC=CCC(O)C(O)C=CC(O)CCCCCCCC(O)=O	7031.2	9237.94	7897.42	6761.28	7859.84	2.78565e+06	2.18194e+06	2.23303e+06	8.91183e+06	8.435e+06	2.71421e+07	2.34902e+07	2.4465e+07	2.90508e+07	1.28927e+07	803943	916963	216878	224272	578226	32711.1	364680	469759	215009	202297	6336.61	17359.7	6439.24	5608.87	10444.8	1.17837e+07	5.88461e+06	7.02605e+06	2.97376e+07	2.90338e+07
NEG_9648	[M-H]-	Dodecylbenzenesulfonic acid	1.4561	5.31499	0.0050288	325.183	10.517		Benzenoids	Benzene and substituted derivatives	Benzenesulfonic acids and derivatives	C18H30O3S	KWXICGTUELOLSQ-UHFFFAOYSA-N	CCCCCCCCCCCCC1=CC=C(C=C1)[S](O)(=O)=O	215457	241404	216299	203393	241715	702263	602856	571760	2.08572e+06	1.99055e+06	336546	270335	276109	568481	482737	540391	404621	385359	457904	322428	139652	370636	401908	608453	326121	199213	379643	181915	208433	290637	2.31028e+06	1.03466e+06	1.62283e+06	4.78421e+06	5.32881e+06
NEG_33697	[M-H]-	PE 34:3	1.70631	3.93497	0.00537755	712.493	12.85					C39H72NO8P	QONZHKTZKTUIMU-SVNQLWEDSA-N	CC/C=C\C/C=C\C/C=C\CCCCCCCC(=O)OC(COC(=O)CCCCCCCCCCCCCCC)COP(=O)(O)OCCN	30804.5	60142.8	7197.43	41369.1	36595.8	1.91257e+06	1.62446e+06	2.08731e+06	1.0968e+06	1.46591e+06	4.16449e+06	2.41682e+06	3.9397e+06	4.61884e+06	5.76403e+06	613812	207054	1.29719e+06	439827	1.99985e+06	218023	571985	145971	996264	223314	39538.8	57911.8	9184.44	11809.9	147649	3.11245e+06	1.3313e+06	1.81258e+06	6.70831e+06	5.26488e+06
NEG_19513	[M-2H]-	Petunidin 3-galactoside	1.18245	12.5413	0.00595214	477.104	5.339		Phenylpropanoids and polyketides	Flavonoids	Flavonoid glycosides	C22H23O12	CCQDWIRWKWIUKK-UHFFFAOYNA-O	COC1=CC(=CC(=C1O)O)C2=C(OC3OC(CO)C(O)C(O)C3O)C=C4C(=CC(=CC4=[O+]2)O)O	56893.6	167966	33722.2	63594.8	67225.1	398188	388807	427221	1.73319e+06	1.72599e+06	592179	487401	672638	888849	837969	59627.2	47591.4	65219.2	62286.1	143645	45876	83620.7	41534	442227	188763	34903.1	75568.5	50420	30279.4	71772.6	1.23983e+06	503352	625707	3.57097e+06	4.19036e+06
NEG_6020	[M-H]-	Naringenin chalcone	1.19795	0.609612	0.006051	271.063	6.285	C06561	Phenylpropanoids and polyketides	Linear 1,3-diarylpropanoids	Chalcones and dihydrochalcones	C15H12O5	YQHMWTPYORBCMF-ZZXKWVIFSA-N	OC1=CC=C(C=C1)C=CC(=O)C2=C(O)C=C(O)C=C2O	3.71383e+06	3.3858e+06	4.22241e+06	8.30055e+06	3.82012e+06	4.7384e+06	5.74638e+06	5.6393e+06	1.34731e+07	1.14112e+07	8.57295e+06	9.57436e+06	6.79581e+06	8.51915e+06	1.33615e+07	1.03931e+07	1.22712e+07	1.64279e+07	1.09581e+07	1.93285e+07	7.89091e+06	1.77845e+07	1.07339e+07	1.92205e+07	1.69412e+07	914776	1.07872e+06	781336	710162	955169	7.84043e+06	5.19367e+06	5.93119e+06	1.4253e+07	1.23077e+07
NEG_2910	[M-H]-	Tryptophan	1.69018	3.47986	0.006794	203.084	2.813	C00078	Organoheterocyclic compounds	Indoles and derivatives	Indolyl carboxylic acids and derivatives	C11H12N2O2	QIVBCDIJIAJPQS-VIFPVBQESA-N	NC(CC1=C[NH]C2=C1C=CC=C2)C(O)=O	31736.1	31762	31968.6	22121.8	31712	1.08869e+06	1.06519e+06	1.16894e+06	3.08444e+06	2.72421e+06	2.73125e+06	2.53239e+06	2.60924e+06	2.98618e+06	2.24134e+06	789297	775173	822334	861559	814959	224511	821223	1.0912e+06	1.25717e+06	540779	20006.2	28010.4	22927	18772.2	16929.9	2.80773e+06	1.43316e+06	1.72104e+06	6.36423e+06	6.37502e+06
NEG_3464	[M-H]-	Calcium pantothenate	1.52593	9.13275	0.00920183	218.105	2.303					C9H17NO5.1/2 Ca	FAPWYRCQGJNNSJ-UBKPKTQASA-L	CC(C)(CO)[C@H](C(=O)NCCC(=O)[O-])O.CC(C)(CO)[C@H](C(=O)NCCC(=O)[O-])O.[Ca+2]	120497	94624.8	76662.5	32996.6	115105	807558	915035	872705	1.82585e+06	1.4951e+06	3.65539e+06	2.89679e+06	3.36996e+06	3.95861e+06	1.91831e+06	291872	499770	176872	251810	116583	22550	421562	457796	294828	47638	48496.6	84788.6	86432.2	46536	40464.2	2.12643e+06	841701	1.54227e+06	6.37687e+06	6.77068e+06
NEG_19514	[M-H]-	Isorhamnetin-3-O-glucoside	8.63474	2.98881	0.0154704	477.105	5.499		Phenylpropanoids and polyketides	Flavonoids	Flavonoid glycosides	C22H22O12	CQLRUIIRRZYHHS-LFXZADKFSA-N	COC1=C(O)C=CC(=C1)C2=C(OC3OC(CO)C(O)C(O)C3O)C(=O)C4=C(O2)C=C(O)C=C4O	1.52759e+06	4.31974e+06	523481	1.19246e+06	915958	2.73793e+07	2.48974e+07	2.75901e+07	5.49102e+07	5.39533e+07	5.20264e+07	4.6329e+07	4.81478e+07	5.97658e+07	4.16698e+07	3.2608e+07	4.46069e+07	1.69518e+07	5.66751e+07	1.86024e+07	1.1599e+07	2.34743e+07	2.37846e+07	3.31552e+07	6.42804e+06	837248	1.66261e+06	1.32676e+06	419448	1.16536e+06	9.97224e+07	6.34134e+07	7.41071e+07	1.8711e+08	1.87575e+08
NEG_1639	[M-H]-	Phenylalanine	1.80942	3.12045	0.0161056	164.073	2.277	C00079	Organic acids and derivatives	Carboxylic acids and derivatives	Amino acids, peptides, and analogues	C9H11NO2	COLNVLDHVKWLRT-QMMMGPOBSA-N	NC(CC1=CC=CC=C1)C(O)=O	1.97254e+06	2.07334e+06	2.02557e+06	1.1492e+06	1.97511e+06	1.13526e+06	1.08187e+06	1.2105e+06	2.72288e+06	2.49265e+06	3.43641e+06	3.46452e+06	3.30321e+06	3.67392e+06	2.49111e+06	1.23656e+06	2.4442e+06	592991	962817	561561	173349	2.10971e+06	1.28736e+06	971084	491521	880476	1.0522e+06	956686	764721	743730	4.27442e+06	2.1425e+06	2.64784e+06	8.06756e+06	8.02262e+06
NEG_8874	[M-H]-	12,13-Dihydroxyoctadec-9-enoic acid	1.24003	0.0164271	0.0176571	313.239	9.274		Lipids and lipid-like molecules	Fatty Acyls	Fatty acids and conjugates	C18H34O4	CQSLTKIXAJTQGA-UHFFFAOYSA-N	CCCCCC(O)C(O)CC=CCCCCCCCC(O)=O	4806.97	6662.26	5266.37	5234.77	4417.06	24395.8	26247.3	28476.8	110189	97474.3	51950.2	46914.1	48764.2	43737.8	30382.8	4.06919e+06	3.56803e+06	3.20391e+06	1.57679e+07	821448	1.22832e+06	745430	5.54239e+06	1.69386e+06	1.20041e+06	13387.8	9236.01	7815.2	6410.46	7084.59	52350.8	17875.5	26190.7	125672	112745
NEG_9902	[M-H]-	Jaceosidin	1.75386	33.0926	0.0249922	329.079	7.712					C17H14O7	GLAAQZFBFGEBPS-UHFFFAOYSA-N	COC1=C(C=CC(=C1)C2=CC(=O)C3=C(O2)C=C(C(=C3O)OC)O)O	246661	91083.9	73404.7	920638	70041.5	3.5269e+06	4.61194e+06	4.67992e+06	1.33381e+07	1.14073e+07	29364.5	76079.3	65185.5	34077.4	56022.3	79258.4	60894	58904.7	62410.3	224067	28271.9	76803.5	40607.1	322670	219347	97415.1	170464	92594.9	171523	625345	239847	121740	80009.9	421974	397639
NEG_16121	[M-H]-	Prunin	1.47102	0.0147046	0.0321577	433.113	5.463		Phenylpropanoids and polyketides	Flavonoids	Flavonoid glycosides	C21H22O10	DLIKSSGEMUFQOK-SFTVRKLSSA-N	OCC1OC(OC2=CC3=C(C(=O)CC(O3)C4=CC=C(O)C=C4)C(=C2)O)C(O)C(O)C1O	4409.3	8254.84	4795.43	5727.06	4654.11	37123.1	42480.8	45049.3	102780	88765.4	100463	56997.2	50458	65754.7	71179.3	3.91812e+06	3.90974e+06	224152	485533	3.72786e+06	73761.8	1.75434e+07	1.09988e+07	456762	1.25343e+06	27691.3	9089.4	6188.2	3032.49	5588.08	53602.5	36697.9	41259.8	88319.4	90213.9
NEG_2107	[M-H]-	D-Glucose	3.28617	0.773607	0.0353354	179.055	0.862	C00221	Organic oxygen compounds	Organooxygen compounds	Carbohydrates and carbohydrate conjugates	C6H12O6	WQZGKKKJIJFFOK-GASJEMHNSA-N	OC[C@H]1OC(O)[C@H](O)[C@@H](O)[C@@H]1O	9.52678e+07	9.38663e+07	9.92139e+07	7.83189e+07	9.95093e+07	1.60442e+07	1.66278e+07	1.74709e+07	2.0316e+07	1.93058e+07	2.51803e+07	2.4216e+07	2.52002e+07	2.90159e+07	3.09366e+07	3.58775e+07	3.19398e+07	2.61355e+07	3.32047e+07	2.94508e+07	2.0126e+07	3.01722e+07	3.18347e+07	3.5739e+07	2.60718e+07	7.97011e+07	8.62218e+07	8.27019e+07	7.69888e+07	7.19038e+07	2.74075e+07	1.91305e+07	2.13983e+07	3.74247e+07	3.73834e+07
NEG_29786	[M-H]-	3-[(2S,3R,4S,5R,6R)-3-[(2S,3S,4R,5R,6S)-3,5-Dihydroxy-4-methoxy-6-methyloxan-2-yl]oxy-4,5-dihydroxy-6-methyloxan-2-yl]oxy-8-hydroxy-15-methyl-11,18-dioxapentacyclo[10.6.2.02,7.09,19.016,20]icosa-1(19),2(7),3,5,8,12(20),13,15-octaene-10,17-dione	1.18147	4.29308	0.0434759	639.179	4.563		Organoheterocyclic compounds	Naphthopyrans	Naphthopyranones	C32H32O14	PONPPNYZKHNPKZ-BAHCCNBTSA-N	COC1C(O)C(C)OC(OC2C(O)C(O)C(C)OC2OC3=CC=CC4=C3C5=C6C(=C4O)C(=O)OC7=CC=C(C)C(=C67)C(=O)O5)C1O	26256.9	24136.6	15403.8	56987.8	23252.5	943560	651995	361119	6.2935e+06	5.96675e+06	466124	740253	518295	731774	1.42834e+06	81065.9	22839	55551.2	25068.9	515874	144262	24915.8	33542.4	1.40921e+06	2.94386e+06	15924.4	30413.7	8736.35	10396.5	20317.4	814535	919247	1.07672e+06	4.38725e+06	1.15056e+06
[truncated: 10 more columns]

## Sheet: D-M vs FM-M
ID	adduct	Name	VIP	Fold change	p-value	m/z	rt(min)	KEGG	Superclass	Class	Subclass	Formula	INCHIKEY	SMILES	DDFM-M-1	DDFM-M-2	DDFM-M-3	DDFM-M-4	DDFM-M-5	DD-M-1	DD-M-2	DD-M-3	DD-M-4	DD-M-5	DDY-M-1	DDY-M-2	DDY-M-3	DDY-M-4	DDY-M-5	FDD-M-1	FDD-M-2	FDD-M-3	FDD-M-4	FDD-M-5	FLD-M-1	FLD-M-2	FLD-M-3	FLD-M-4	FLD-M-5	LDFM-M-1	LDFM-M-2	LDFM-M-3	LDFM-M-4	LDFM-M-5	LD-M-1	LD-M-2	LD-M-3	LD-M-4	LD-M-5
NEG_222	[M-H]-	3-Hydroxypropionic acid	3.04412	0.0936409	2.28216e-15	89.0242	0.855	C01013	Organic acids and derivatives	Hydroxy acids and derivatives	Beta hydroxy acids and derivatives	C3H6O3	ALRHLSYJTWAHJZ-UHFFFAOYSA-N	OCCC(O)=O	8.41565e+06	8.52413e+06	8.62402e+06	7.14849e+06	8.89586e+06	453027	470717	471469	686596	713964	1.17376e+06	1.10425e+06	1.17165e+06	1.25214e+06	1.34054e+06	3.74982e+06	3.1914e+06	2.66423e+06	3.52006e+06	2.98074e+06	2.04791e+06	2.85443e+06	3.3122e+06	3.45387e+06	2.49838e+06	7.47671e+06	7.91439e+06	7.42573e+06	7.18963e+06	6.1928e+06	781027	557329	600818	1.23878e+06	1.31223e+06
NEG_2107	[M-H]-	D-Glucose	9.0616	0.269203	7.12133e-12	179.055	0.862	C00221	Organic oxygen compounds	Organooxygen compounds	Carbohydrates and carbohydrate conjugates	C6H12O6	WQZGKKKJIJFFOK-GASJEMHNSA-N	OC[C@H]1OC(O)[C@H](O)[C@@H](O)[C@@H]1O	9.52678e+07	9.38663e+07	9.92139e+07	7.83189e+07	9.95093e+07	1.60442e+07	1.66278e+07	1.74709e+07	2.0316e+07	1.93058e+07	2.51803e+07	2.4216e+07	2.52002e+07	2.90159e+07	3.09366e+07	3.58775e+07	3.19398e+07	2.61355e+07	3.32047e+07	2.94508e+07	2.0126e+07	3.01722e+07	3.18347e+07	3.5739e+07	2.60718e+07	7.97011e+07	8.62218e+07	8.27019e+07	7.69888e+07	7.19038e+07	2.74075e+07	1.91305e+07	2.13983e+07	3.74247e+07	3.73834e+07
NEG_2036	[M-H]-	Gluconolactone	1.31626	0.116082	1.26324e-10	177.04	0.918	C00198	Organic oxygen compounds	Organooxygen compounds	Carbohydrates and carbohydrate conjugates	C6H10O6	PHOQVHQSTUBQQK-SQOUGZDYSA-N	OCC1OC(=O)C(O)C(O)C1O	1.77969e+06	1.63686e+06	1.94252e+06	1.30136e+06	1.91316e+06	85094.8	96069.3	103035	285279	264042	558076	647322	523934	481285	188483	5.01773e+06	5.7944e+06	5.62964e+06	6.8558e+06	4.91494e+06	2.90295e+06	6.65186e+06	6.67237e+06	3.61943e+06	3.68459e+06	1.2244e+06	1.45112e+06	1.26557e+06	1.26541e+06	1.16452e+06	101689	69899.8	68447.9	342270	318977
NEG_2581	[M-H]-	Gluconic acid	10.6555	0.0274562	1.8442e-09	195.05	0.819	C00257	Organic acids and derivatives	Hydroxy acids and derivatives	Medium-chain hydroxy acids and derivatives	C6H12O7	RGHNJXZEOKUKBD-SQOUGZDYSA-N	OCC(O)C(O)C(O)C(O)C(O)=O	1.21079e+08	1.13612e+08	1.19271e+08	7.74119e+07	1.11947e+08	1.94937e+06	1.79319e+06	1.84273e+06	2.34561e+06	2.47197e+06	2.43157e+07	2.44724e+07	2.32985e+07	1.87291e+07	4.17215e+06	1.62379e+08	1.61567e+08	1.73954e+08	1.88144e+08	1.51351e+08	1.14229e+08	1.73916e+08	1.77616e+08	1.63724e+08	1.20335e+08	6.87459e+07	1.01447e+08	7.14272e+07	6.35464e+07	5.74751e+07	2.86463e+06	1.74537e+06	2.21594e+06	3.9613e+06	3.68416e+06
NEG_899	[M-H]-	Threonic acid	1.41139	9.49612	6.94364e-09	135.029	0.838	C01620	Organic oxygen compounds	Organooxygen compounds	Carbohydrates and carbohydrate conjugates	C4H8O5	JPIJQSOTBSSVTP-GBXIJSLDSA-N	OCC(O)C(O)C(O)=O	164732	195722	214976	169478	146694	1.34557e+06	1.27399e+06	1.30136e+06	1.89274e+06	1.76207e+06	1.71849e+06	1.56832e+06	1.62491e+06	1.89573e+06	1.94958e+06	134296	126859	64419.5	163360	99254.8	75353.8	117795	154380	122987	84946.9	195705	216734	188092	176223	187257	1.93625e+06	1.46543e+06	1.49142e+06	2.53883e+06	2.61344e+06
NEG_13462	[M-H]-	(2S)-2-Hydroxy-3-butenyl-glucosinolate	1.30378	94.2724	1.59292e-07	388.038	1.071					C11H19NO10S2	MYHSVHWQEVDFQT-UHFFFAOYNA-N	O=S(=O)(O)ON=C(SC1OC(CO)C(O)C(O)C1O)CC(O)C=C	25565.9	27523.9	23954.1	9903.32	21558.3	2.06472e+06	1.85936e+06	2.04233e+06	490710	635132	170520	103685	197211	220488	135130	5268.07	569.794	14265.6	2530.84	165384	40654.6	15061.7	618.014	171444	133669	6693.26	16001.6	8077.99	9690.15	8801.72	1.98858e+06	1.51923e+06	1.67085e+06	1.3799e+06	1.22256e+06
NEG_27875	[M-H]-	Panasenoside	4.15037	38.1653	2.06985e-07	609.151	4.465		Phenylpropanoids and polyketides	Flavonoids	Flavonoid glycosides	C27H30O16	LKZDFKLGDGSGEO-UHFFFAOYSA-N	OCC1OC(OC2C(O)C(O)C(CO)OC2OC3=C(OC4=C(C(=CC(=C4)O)O)C3=O)C5=CC=C(O)C=C5)C(O)C(O)C1O	570848	505368	392583	218166	469011	1.22114e+07	1.40446e+07	1.51453e+07	7.00678e+06	1.32784e+07	1.81843e+07	1.74463e+07	1.7397e+07	1.90447e+07	2.31905e+07	4.53694e+06	347077	2.64819e+07	1.29019e+06	2.36846e+07	7.4573e+06	8.84083e+06	445764	2.39027e+07	8.54864e+06	345783	408287	193752	210118	500168	1.56537e+07	9.05258e+06	1.19319e+07	2.56642e+07	2.15767e+07
NEG_1125	[M-H]-	Glutamine Analogue, 1	1.18965	4.64209	2.24027e-07	145.061	0.841		Organic acids and derivatives	Carboxylic acids and derivatives	Amino acids, peptides, and analogues	C5H10N2O3	ZDXPYRJPNDTMRX-UHFFFAOYSA-N	NC(CCC(N)=O)C(O)=O	457327	431025	425022	343507	455720	1.21036e+06	1.11353e+06	1.14894e+06	1.68773e+06	1.64109e+06	1.76368e+06	1.77621e+06	1.89836e+06	2.09333e+06	2.19754e+06	132817	199401	108758	143725	112871	67727.7	119489	298957	174936	131758	205440	264687	238030	187552	211142	1.51321e+06	1.04011e+06	1.14376e+06	2.22902e+06	2.21721e+06
NEG_507	[M-H]-	Proline	1.07609	5.68817	3.96714e-07	114.055	0.892	C00148	Organic acids and derivatives	Carboxylic acids and derivatives	Amino acids, peptides, and analogues	C5H9NO2	ONIBWKKTOPOVIA-BYPYZUCNSA-N	OC(=O)C1CCCN1	237316	238991	221943	163487	216207	744604	899289	932080	1.29532e+06	1.12237e+06	1.39028e+06	1.41126e+06	1.58764e+06	1.66586e+06	1.67423e+06	1.86955e+06	1.7529e+06	1.88717e+06	2.35802e+06	1.71341e+06	1.31684e+06	1.40028e+06	2.0399e+06	1.81995e+06	1.15654e+06	164415	205452	206777	172047	166063	1.24822e+06	740050	850082	1.85316e+06	1.64963e+06
NEG_578	[M-H]-	L-Threonine	1.03719	21.1622	5.77302e-07	118.051	0.845	C00188	Organic acids and derivatives	Carboxylic acids and derivatives	Amino acids, peptides, and analogues	C4H9NO3	AYFVYJQAPQTCCC-GBXIJSLDSA-N	CC(O)C(N)C(O)=O	62023.6	63464.4	68781.1	50712.4	52071.8	574307	576215	598047	801129	755149	876908	852479	872010	971330	1.05348e+06	70275.4	90887.5	78124.7	75813.6	63502.6	38616.2	52935	88075.6	97889	62384.9	20309.7	36108.2	22139.1	26608.5	29718.8	1.03878e+06	831134	866695	1.52024e+06	1.57904e+06
NEG_21394	[M-H]-	Raffinose	5.16568	0.0182738	1.48578e-06	503.162	0.9	C00492	Organic oxygen compounds	Organooxygen compounds	Carbohydrates and carbohydrate conjugates	C18H32O16	MUPFEKGTMRGPLJ-ZQSKZDJDSA-N	OCC1OC(OCC2OC(OC3(CO)OC(CO)C(O)C3O)C(O)C(O)C2O)C(O)C(O)C1O	2.07369e+07	2.05238e+07	2.08392e+07	575088	1.92247e+07	400612	409012	463541	695000	678444	349114	302494	389579	442726	886652	4.41718e+06	6.40358e+06	2.44326e+06	4.92623e+06	2.2466e+06	2.16798e+06	3.6638e+06	5.25291e+06	3.20169e+06	212428	3.44905e+07	3.59336e+07	3.62832e+07	3.17684e+07	3.26179e+07	373686	254248	277423	554167	517011
NEG_17246	[M-H]-	Kaempferol-3-O-glucoside	2.03316	14.2705	3.2712e-06	447.094	5.466					C21H20O11	JPUKWEQWGBDDQB-UHFFFAOYNA-N	O=C1C(OC2OC(CO)C(O)C(O)C2O)=C(OC=3C=C(O)C=C(O)C13)C=4C=CC(O)=CC4	330586	374981	300770	109782	289267	2.69721e+06	2.65413e+06	2.87896e+06	2.52107e+06	2.79946e+06	4.35432e+06	3.991e+06	4.55068e+06	4.89646e+06	4.94802e+06	1.12189e+06	8.2374e+06	4.15853e+06	1.31767e+06	5.52924e+06	531759	6.91773e+06	4.83074e+06	1.8594e+06	2.03834e+06	274160	241029	200077	164390	246683	3.94515e+06	2.5064e+06	3.01702e+06	6.51963e+06	6.58985e+06
NEG_29773	[M-H]-	isorhamnetin-3-glucoside-4'-glucoside (Isorhamnetin 3,4'-diglucoside)	1.36018	356.851	1.51622e-05	639.155	3.226					C28H32O17	VKVBSQRURLRCHO-UHFFFAOYNA-N	O=C1C(OC2OC(CO)C(O)C(O)C2O)=C(OC=3C=C(O)C=C(O)C13)C=4C=CC(OC5OC(CO)C(O)C(O)C5O)=C(OC)C4	7472.17	3234.14	2827.4	1015.2	4035.83	1.96183e+06	1.84063e+06	2.09282e+06	265898	817061	2.54493e+06	2.24069e+06	2.25152e+06	2.40646e+06	2.74315e+06	4767.93	2687.97	5970.06	6671.69	5536.5	2257.49	4413.28	1987.24	9016.74	745.707	2039.66	15125.4	2787.48	1646.86	7249.14	1.8056e+06	946525	1.14742e+06	2.9656e+06	3.08322e+06
NEG_27855	[M-H]-	Kaempferol 3-O-sophoroside	5.93129	90.9325	1.70819e-05	609.146	4.734					C27H30O16	LKZDFKLGDGSGEO-UHFFFAOYNA-N	C1=CC(=CC=C1C2=C(C(=O)C3=C(C=C(C=C3O2)O)O)O[C@H]4[C@@H]([C@H]([C@@H]([C@H](O4)CO)O)O)O[C@H]5[C@@H]([C@H]([C@@H]([C@H](O5)CO)O)O)O)O	461939	408540	284537	379626	342227	2.44223e+07	2.74969e+07	2.79899e+07	4.57838e+06	5.65588e+07	3.15296e+07	2.88457e+07	2.96057e+07	3.44241e+07	5.07289e+07	5.98372e+06	527949	5.15687e+07	2.42893e+06	5.06815e+07	1.41309e+07	1.7076e+07	637786	5.58921e+07	4.05795e+06	341538	371969	170313	201937	398905	2.91158e+07	1.5949e+07	2.06968e+07	5.23221e+07	4.65426e+07
NEG_599	[M-H]-	4-Vinylphenol	1.984	33.1801	1.85053e-05	119.05	4.223	C05627	Benzenoids	Benzene and substituted derivatives	Styrenes	C8H8O	FUGYGGDSWSUORM-UHFFFAOYSA-N	OC1=CC=C(C=C)C=C1	77494.2	77258	76111	90243.4	76410.1	1.71021e+06	1.7954e+06	1.82057e+06	3.20933e+06	2.87447e+06	2.52426e+06	2.50866e+06	2.52789e+06	2.99122e+06	3.39739e+06	364044	186825	1.21115e+06	395052	942167	259984	411633	241045	721996	586399	109787	150736	136820	105444	100941	3.81345e+06	2.38371e+06	2.75504e+06	6.47684e+06	6.38247e+06
NEG_5201	[M-H]-	Pinocembrin	1.5298	0.00396093	3.34176e-05	255.074	7.636	C09827	Phenylpropanoids and polyketides	Flavonoids	Flavans	C15H12O4	URFCJEUYXNAHFI-ZDUSSCGKSA-N	OC1=CC(=C2C(=O)C[C@H](OC2=C1)C3=CC=CC=C3)O	1.87655e+06	1.84052e+06	3.17404e+06	5.76472e+06	1.95947e+06	5694.43	2535.18	4478.1	13833.9	9009.76	2917.52	8475.05	887.234	319.361	6652.51	99161	325792	140405	194147	142225	67429.9	756497	160161	140682	137407	1.45957e+06	1.7634e+06	1.90841e+06	1.63671e+06	1.47238e+06	9021.09	10195.1	3772.62	14588.2	17401.5
NEG_23898	[M+HCOO]-	1-Palmitoylphosphatidylcholine	1.77297	29.2338	4.54292e-05	540.33	11.249		Lipids and lipid-like molecules	Glycerophospholipids	Glycerophosphocholines	C24H50NO7P	ASWBNKHCZGQVJV-UHFFFAOYSA-N	CCCCCCCCCCCCCCCC(=O)OCC(O)CO[P]([O-])(=O)OCC[N+](C)(C)C	88195.1	126158	56934.5	31816.2	73205.6	3.04468e+06	2.38496e+06	2.99558e+06	893001	1.58186e+06	2.72943e+06	2.26333e+06	1.95418e+06	2.75262e+06	5.23525e+06	3.44227e+07	2.28951e+07	3.57752e+07	3.30869e+07	2.81129e+07	1.58292e+07	1.6899e+07	3.34385e+07	4.02257e+07	3.66819e+06	232462	147386	63457.4	60135.4	105159	2.52724e+06	1.76048e+06	2.39705e+06	6.62151e+06	4.58628e+06
NEG_39284	[M-H]-	PI 36:5	1.03797	88.2076	5.98471e-05	855.502	12.845					C45H77O13P	FQGSWQFJOVVRRB-LPHKCNJWSA-N		10968.6	17694.3	5654.02	3219.73	15458.4	946404	687649	806147	213299	335858	1.23795e+06	851129	1.60569e+06	1.7355e+06	1.75179e+06	2.17492e+06	1.77531e+06	735377	1.77957e+06	1.29867e+06	502915	1.32347e+06	1.83113e+06	849031	120313	9305.81	17634.5	3627.72	4816.28	19156.2	1.17045e+06	721333	861764	1.64008e+06	2.10247e+06
NEG_8647	[M-H]-	FA 20:1	1.00084	6.9269	7.03679e-05	309.28	12.338		Lipids and lipid-like molecules	Fatty Acyls	Fatty acids and conjugates	C20H38O2	BITHHVVYSMSWAG-UHFFFAOYSA-N	O=C(O)CCCCCCCCCC=CCCCCCCCC	163274	154542	201424	101583	144650	568516	392636	544729	964475	943938	359825	248447	316955	381872	385986	5.01302e+06	4.84699e+06	3.31551e+06	5.22725e+06	1.55097e+06	1.14828e+06	2.71542e+06	3.58935e+06	1.80176e+06	960447	107766	136122	159602	146872	103813	1.08223e+06	757074	820869	1.83254e+06	1.92676e+06
NEG_1242	[M-H]-	(2R,3R,4R)-2,3,4,5-Tetrahydroxypentanal	1.80457	2.17832	9.97674e-05	149.046	0.866		Organic oxygen compounds	Organooxygen compounds	Carbohydrates and carbohydrate conjugates	C5H10O5	PYMYPHUHKUWMLA-LMVFSUKVSA-N	OC[C@@H](O)[C@@H](O)[C@@H](O)C=O	2.58414e+06	2.57526e+06	2.65421e+06	2.16839e+06	2.73547e+06	3.6378e+06	4.05144e+06	4.20891e+06	4.65936e+06	4.37519e+06	5.54035e+06	5.34776e+06	5.35568e+06	6.14234e+06	7.33152e+06	1.33564e+06	1.18506e+06	1.1406e+06	1.27014e+06	1.2086e+06	780181	1.08708e+06	1.43223e+06	1.28813e+06	876392	2.27017e+06	2.52468e+06	2.40601e+06	2.20873e+06	2.03181e+06	5.69799e+06	4.27213e+06	4.68709e+06	8.48155e+06	8.55428e+06
NEG_31238	[M-H]-	Stachyose	1.17039	0.00674367	0.000156306	665.216	0.891	C01613	Organic oxygen compounds	Organooxygen compounds	Carbohydrates and carbohydrate conjugates	C24H42O21	UQZIYBXSHAGNOE-XNSRJBNMSA-N	OCC1OC(OCC2OC(OCC3OC(OC4(CO)OC(CO)C(O)C4O)C(O)C(O)C3O)C(O)C(O)C2O)C(O)C(O)C1O	745571	666759	734473	97739.1	678731	6692.74	6127.88	8722.27	11430.6	12632.9	10041.9	9573.41	11169.5	12913.1	15089.6	888538	1.08424e+06	341843	888597	313251	295974	449949	792905	519576	107548	2.33815e+06	2.53887e+06	2.48146e+06	2.46239e+06	2.42615e+06	8301.54	6418.21	6286.65	18982.5	16708.2
NEG_760	[M-H]-	Leucine	1.74888	42.1404	0.000157373	130.087	1.544	C00123	Organic acids and derivatives	Carboxylic acids and derivatives	Amino acids, peptides, and analogues	C6H13NO2	ROHFNLRQFUQHCH-YFKPBYRVSA-N	CC(C)CC(N)C(O)=O	131696	122247	123983	60825.1	131923	1.37871e+06	1.40078e+06	1.58346e+06	1.23518e+06	1.10756e+06	1.4073e+06	1.36627e+06	1.38808e+06	1.62154e+06	1.30917e+06	132967	185357	159707	147737	123425	123309	180367	301703	145469	78025.1	15262.2	22248.3	21564.8	13217.1	15209.1	6.42205e+06	2.57676e+06	3.28017e+06	4.37309e+06	4.37801e+06
NEG_5125	[M-H]-	9-Hexadecenoic acid	1.61306	40.0838	0.000166661	253.219	11.443		Lipids and lipid-like molecules	Fatty Acyls	Fatty acids and conjugates	C16H30O2	SECPZKHBENQXJG-BQYQJAHWSA-N	CCCCCC\\C=C\\CCCCCCCC(O)=O	58553.6	62614.4	72855	39530.8	57769.6	1.33224e+06	1.19372e+06	1.22921e+06	2.1061e+06	2.34742e+06	995763	917340	732643	997162	884423	1.67822e+06	2.03119e+06	4.5363e+06	2.78762e+06	1.07933e+06	602737	1.55304e+06	2.12806e+06	1.31934e+06	758646	52455.4	61785.1	74934.8	53403.1	36286.8	2.06303e+06	1.08378e+06	1.71767e+06	5.70339e+06	4.07876e+06
NEG_8337	[M-H]-	FA 20:3	1.08911	54.0879	0.000177205	305.249	11.785		Lipids and lipid-like molecules	Fatty Acyls	Fatty acids and conjugates	C20H34O2	AHANXAKGNAKFSK-UHFFFAOYSA-N	O=C(O)CCCCCCCCCC=CCC=CCC=CCC	21898.7	23477.4	21353.5	19041.5	19033.2	467267	421965	539796	1.31237e+06	1.2067e+06	382132	273992	336700	407548	388586	588987	806511	1.11523e+06	387332	385308	113592	345520	302289	331280	235816	19843.3	23379	17460.7	15706.9	17613.6	1.12582e+06	517839	637055	2.42465e+06	2.09966e+06
NEG_8530	[M-H]-	FA 20:2	1.15899	25.4443	0.000205256	307.262	12.047		Lipids and lipid-like molecules	Fatty Acyls	Fatty acids and conjugates	C20H36O2	XSXIVVZCUAHUJO-UHFFFAOYSA-N	O=C(O)CCCCCCCCCC=CCC=CCCCCC	78553.1	75416.3	84797.2	55686.2	74719.1	533569	445777	607909	1.36728e+06	1.24324e+06	419795	314546	386254	473097	511167	1.29235e+06	5.78258e+06	1.53788e+06	1.70589e+06	604036	366994	998401	1.33821e+06	710983	674492	24925.6	28046.5	19162.2	20366.2	21362.2	1.34597e+06	733573	777480	2.67964e+06	2.55603e+06
NEG_7515	[M-H]-	8-hydroxyoctadeca-9,12,15-trienoic acid	1.10432	440.19	0.000220451	293.212	9.358		Lipids and lipid-like molecules	Fatty Acyls	Fatty acids and conjugates	C18H30O3	NFIYYIXFARWVBH-UHFFFAOYSA-N	O=C(O)CCCCCCC(O)C=CCC=CCC=CCC	1866.3	4337.32	3931.23	3716.19	2921.75	499455	560640	598902	2.22676e+06	1.9166e+06	376981	359386	372022	400377	240133	131053	69423.2	2.40516e+06	81419.3	3.47307e+06	163943	466659	48681.1	2.52143e+06	2.27371e+06	2109.07	3965.76	1163.09	1207.97	1975.06	901830	384163	498100	2.27402e+06	2.10993e+06
NEG_17662	[M-H]-	2-Azaniumylethyl (3-hexadecanoyloxy-2-hydroxypropyl) phosphate	3.41235	79.0552	0.000248561	452.275	11.266		Lipids and lipid-like molecules	Glycerophospholipids	Glycerophosphoethanolamines	C21H44NO7P	YVYMBNSKXOXSKW-UHFFFAOYSA-N	CCCCCCCCCCCCCCCC(=O)OCC(O)CO[P](O)(=O)OCCN	120843	187937	48594.8	115653	121417	5.5206e+06	6.26869e+06	6.42061e+06	2.4023e+07	2.13546e+07	1.59546e+07	1.08895e+07	1.45641e+07	1.38831e+07	2.22669e+07	6.17522e+07	4.97884e+07	7.85383e+07	5.90033e+07	5.44684e+07	1.9198e+07	3.09632e+07	5.52228e+07	6.6014e+07	4.12145e+07	410872	225818	47805.1	39810	141715	8.37074e+06	2.75682e+06	4.52902e+06	1.83091e+07	1.7904e+07
NEG_18394	[M-H]-	4-Ohimg	1.95296	8810.41	0.00029601	463.052	1.916		Organic oxygen compounds	Organooxygen compounds	Carbohydrates and carbohydrate conjugates	C16H20N2O10S2	CSMYCLLHRFFFLG-WVGMDVCISA-N	OCC1OC(SC(CC2=C[NH]C3=C2C(=CC=C3)O)=NO[S](O)(=O)=O)C(O)C(O)C1O	55.0471	28.6148	64.1284	63.1535	113.946	1.65193e+06	1.26871e+06	1.48462e+06	4.9315e+06	4.6245e+06	260014	133259	362507	597422	1.81126e+06	316.575	223.692	1028.36	526.485	2722.52	402.457	2098.85	793.068	2149.91	863.067	177.761	3089.37	226.624	72.687	168.588	3.15276e+06	1.47192e+06	1.83925e+06	7.44473e+06	7.89965e+06
NEG_33697	[M-H]-	PE 34:3	1.71853	59.7384	0.000363967	712.493	12.85					C39H72NO8P	QONZHKTZKTUIMU-SVNQLWEDSA-N	CC/C=C\C/C=C\C/C=C\CCCCCCCC(=O)OC(COC(=O)CCCCCCCCCCCCCCC)COP(=O)(O)OCCN	30804.5	60142.8	7197.43	41369.1	36595.8	1.91257e+06	1.62446e+06	2.08731e+06	1.0968e+06	1.46591e+06	4.16449e+06	2.41682e+06	3.9397e+06	4.61884e+06	5.76403e+06	613812	207054	1.29719e+06	439827	1.99985e+06	218023	571985	145971	996264	223314	39538.8	57911.8	9184.44	11809.9	147649	3.11245e+06	1.3313e+06	1.81258e+06	6.70831e+06	5.26488e+06
NEG_2910	[M-H]-	Tryptophan	1.74869	108.744	0.000441373	203.084	2.813	C00078	Organoheterocyclic compounds	Indoles and derivatives	Indolyl carboxylic acids and derivatives	C11H12N2O2	QIVBCDIJIAJPQS-VIFPVBQESA-N	NC(CC1=C[NH]C2=C1C=CC=C2)C(O)=O	31736.1	31762	31968.6	22121.8	31712	1.08869e+06	1.06519e+06	1.16894e+06	3.08444e+06	2.72421e+06	2.73125e+06	2.53239e+06	2.60924e+06	2.98618e+06	2.24134e+06	789297	775173	822334	861559	814959	224511	821223	1.0912e+06	1.25717e+06	540779	20006.2	28010.4	22927	18772.2	16929.9	2.80773e+06	1.43316e+06	1.72104e+06	6.36423e+06	6.37502e+06
NEG_7521	[M-H]1-	9-HOTrE	1.65083	601.053	0.000523194	293.215	9.506		Lipids and lipid-like molecules	Fatty Acyls	Lineolic acids and derivatives	C18H30O3	RIGGEAZDTKMXSI-CUHSZNQNSA-N	CC\\C=C/C/C=C\\C=C\\C(O)CCCCCCCC(O)=O	4953.09	7574.3	6648.42	7134.91	5638.63	1.08506e+06	1.2301e+06	1.29835e+06	5.55223e+06	4.69634e+06	714252	682792	730310	842804	510782	200870	49333.7	3.81355e+06	116335	6.68313e+06	292730	680585	55568.9	4.52429e+06	4.13448e+06	3273.18	7349.01	692.889	782.4	3304.65	1.94097e+06	773861	1.00176e+06	5.66872e+06	5.21334e+06
NEG_35133	[M-H]-	PG 34:3	2.16191	157.143	0.00057181	743.485	13.267					C40H73O10P	PTJBFPPEYDFAAQ-RUGCENDASA-N	CCCCC/C=C\C/C=C\CCCCCCCC(=O)OC(COC(=O)CCCCCCC/C=C\CCCCCC)COP(=O)(O)OCC(CO)O	33479.7	38833.4	27426.4	13617.7	43169.1	3.84509e+06	3.98478e+06	6.13612e+06	467090	928590	7.10198e+06	6.3194e+06	7.30807e+06	6.78948e+06	1.24491e+07	1.51169e+06	1.92376e+06	3.17555e+06	484858	7.11928e+06	1.31848e+06	3.45702e+06	969577	7.93051e+06	222974	20067.1	39772.1	9506.71	13054.7	57244.4	5.53278e+06	1.8836e+06	3.07471e+06	1.06012e+07	1.00875e+07
NEG_29440	[M-H]-	Echinocystic acid-3-O-glucoside	1.01922	839.174	0.000604182	633.395	11.234					C36H58O9	WYDPEADEZMZKNM-UHFFFAOYNA-N	O=C(O)C12CCC(C)(C)CC2C3=CCC4C5(C)CCC(OC6OC(CO)C(O)C(O)C6O)C(C)(C)C5CCC4(C)C3(C)CC1O	1778.36	3195.87	208.281	524.192	971.989	692020	622917	903976	24339.4	146379	301510	322868	207169	345691	299341	706.148	121.339	833.841	1405.2	468.637	145.734	288.814	303.956	1652.56	175.054	87.1242	3143.76	241.252	315.532	752.557	1.347e+06	630737	834343	2.10949e+06	2.10341e+06
NEG_6020	[M-H]-	Naringenin chalcone	2.23127	3.1035	0.000625616	271.063	6.285	C06561	Phenylpropanoids and polyketides	Linear 1,3-diarylpropanoids	Chalcones and dihydrochalcones	C15H12O5	YQHMWTPYORBCMF-ZZXKWVIFSA-N	OC1=CC=C(C=C1)C=CC(=O)C2=C(O)C=C(O)C=C2O	3.71383e+06	3.3858e+06	4.22241e+06	8.30055e+06	3.82012e+06	4.7384e+06	5.74638e+06	5.6393e+06	1.34731e+07	1.14112e+07	8.57295e+06	9.57436e+06	6.79581e+06	8.51915e+06	1.33615e+07	1.03931e+07	1.22712e+07	1.64279e+07	1.09581e+07	1.93285e+07	7.89091e+06	1.77845e+07	1.07339e+07	1.92205e+07	1.69412e+07	914776	1.07872e+06	781336	710162	955169	7.84043e+06	5.19367e+06	5.93119e+06	1.4253e+07	1.23077e+07
NEG_7090	[M-H]-	Hexadecanedioic acid	1.67607	526.646	0.000681267	285.209	9.75	C19615	Lipids and lipid-like molecules	Fatty Acyls	Fatty acids and conjugates	C16H30O4	QQHJDPROMQRDLA-UHFFFAOYSA-N	OC(=O)CCCCCCCCCCCCCCC(O)=O	5438.82	8531.82	3180.02	6584.38	3946.84	988925	968044	1.02019e+06	3.46017e+06	3.17964e+06	174861	153387	186813	218216	196017	43712.5	29910.7	30904.7	135573	16299.2	13531.4	15661.3	33383.4	30181.5	13231.4	2537.78	9166.03	3358.87	2834.51	5995.24	2.63404e+06	1.01471e+06	1.38601e+06	6.43476e+06	6.07489e+06
NEG_19514	[M-H]-	Isorhamnetin-3-O-glucoside	9.5051	57.64	0.000716997	477.105	5.499		Phenylpropanoids and polyketides	Flavonoids	Flavonoid glycosides	C22H22O12	CQLRUIIRRZYHHS-LFXZADKFSA-N	COC1=C(O)C=CC(=C1)C2=C(OC3OC(CO)C(O)C(O)C3O)C(=O)C4=C(O2)C=C(O)C=C4O	1.52759e+06	4.31974e+06	523481	1.19246e+06	915958	2.73793e+07	2.48974e+07	2.75901e+07	5.49102e+07	5.39533e+07	5.20264e+07	4.6329e+07	4.81478e+07	5.97658e+07	4.16698e+07	3.2608e+07	4.46069e+07	1.69518e+07	5.66751e+07	1.86024e+07	1.1599e+07	2.34743e+07	2.37846e+07	3.31552e+07	6.42804e+06	837248	1.66261e+06	1.32676e+06	419448	1.16536e+06	9.97224e+07	6.34134e+07	7.41071e+07	1.8711e+08	1.87575e+08
NEG_8872	[M-H]-	Octadecanedioic acid	1.18442	282.938	0.000750443	313.238	10.515		Lipids and lipid-like molecules	Fatty Acyls	Fatty acids and conjugates	C18H34O4	BNJOQKFENDDGSC-UHFFFAOYSA-N	OC(=O)CCCCCCCCCCCCCCCCC(O)=O	4799.17	6942.51	3584.49	6763.45	4120.97	483836	468319	469896	1.82312e+06	1.63812e+06	143501	108928	141042	184028	171926	18697.9	18347	115107	46311.5	18848.5	6655.44	19513.4	22217.4	18014.1	20148	3511.41	5299.33	2841.07	3039.93	7905.62	1.3414e+06	481833	750533	3.13106e+06	3.22152e+06
NEG_8717	[M-H]-	5-(4-Sulfophenyl)undecane	1.18589	8.21047	0.00174274	311.174	10.158		Benzenoids	Benzene and substituted derivatives	Benzenesulfonic acids and derivatives	C17H28O3S	FERBTPHUEYEGDN-UHFFFAOYSA-N	CCCCCCC(CCCC)C1=CC=C(C=C1)[S](O)(=O)=O	175601	190689	175587	164208	177813	595987	517269	459435	1.36946e+06	1.32384e+06	212510	227392	206348	348135	357014	305002	237380	199982	293190	127184	87654.2	202374	315234	366375	161983	140871	270574	163335	159135	175123	1.73165e+06	781160	1.07323e+06	3.4249e+06	3.44393e+06
NEG_6067	[M-H]-	FA 16:0;2O	1.75861	18.6504	0.00209556	271.229	11.044		Lipids and lipid-like molecules	Fatty Acyls	Fatty acids and conjugates	C16H32O3	JGHSBPIZNUXPLA-UHFFFAOYSA-N	O=C(O)C(O)CCCCCCCCCCCCCC	178441	358145	67063	150546	171025	917891	1.10106e+06	1.24748e+06	2.32591e+06	2.25691e+06	2.66991e+06	1.73359e+06	2.69646e+06	2.2936e+06	1.44444e+06	2.49589e+06	1.9764e+06	1.27581e+06	2.77598e+06	954405	403334	1.26883e+06	1.61696e+06	972657	428850	166961	215685	99632.9	65444.6	176770	4.46114e+06	1.32311e+06	2.09133e+06	7.0023e+06	8.04077e+06
NEG_9648	[M-H]-	Dodecylbenzenesulfonic acid	1.3952	8.84482	0.00257229	325.183	10.517		Benzenoids	Benzene and substituted derivatives	Benzenesulfonic acids and derivatives	C18H30O3S	KWXICGTUELOLSQ-UHFFFAOYSA-N	CCCCCCCCCCCCC1=CC=C(C=C1)[S](O)(=O)=O	215457	241404	216299	203393	241715	702263	602856	571760	2.08572e+06	1.99055e+06	336546	270335	276109	568481	482737	540391	404621	385359	457904	322428	139652	370636	401908	608453	326121	199213	379643	181915	208433	290637	2.31028e+06	1.03466e+06	1.62283e+06	4.78421e+06	5.32881e+06
NEG_765	[M-H]-	l-Isoleucine	1.3734	29.3786	0.00268082	130.088	1.442	C00407	Organic acids and derivatives	Carboxylic acids and derivatives	Amino acids, peptides, and analogues	C6H13NO2	AGPKZVBTJJNPAG-WHFBIAKZSA-N	CCC(C)C(N)C(O)=O	138131	136385	144583	59243.4	124534	842940	853628	892573	1.32444e+06	1.21047e+06	1.47978e+06	1.52912e+06	1.35914e+06	1.79078e+06	1.42394e+06	104666	123932	131513	143103	126203	133050	141241	326942	136478	59813.5	22145.9	27499.1	23411.8	23265.9	16695.6	6.59483e+06	1.22312e+06	1.37406e+06	3.45777e+06	3.25817e+06
NEG_29769	[M-H]-	Rhamnetin 3-sophoroside	2.76817	102.916	0.00359752	639.154	4.566		Phenylpropanoids and polyketides	Flavonoids	Flavonoid glycosides	C28H32O17	CEZKIFXYWPTANH-HGVYTWBRSA-N	COC1=CC(=C2C(=O)C(=C(OC2=C1)C3=CC(=C(O)C=C3)O)OC4OC(CO)C(O)C(O)C4OC5OC(CO)C(O)C(O)C5O)O	93209.6	131260	52756.9	13627.5	74551.7	3.21482e+06	2.92155e+06	3.28875e+06	278101	813949	6.00124e+06	5.09141e+06	5.09733e+06	6.26087e+06	5.05426e+06	169782	140471	382359	102112	1.51755e+06	636817	146311	161092	2.06011e+07	289627	40251.1	95166.5	59196.1	34591.6	73142.3	1.01227e+07	5.6591e+06	6.86122e+06	1.7413e+07	1.81492e+07
NEG_9787	[M-H]-	Corchorifatty acid F	3.32338	1271.09	0.00381527	327.217	7.26		Lipids and lipid-like molecules	Fatty Acyls	Lineolic acids and derivatives	C18H32O5	MKYUCBXUUSZMQB-MKZMYESJSA-N	CCC=CCC(O)C(O)C=CC(O)CCCCCCCC(O)=O	7031.2	9237.94	7897.42	6761.28	7859.84	2.78565e+06	2.18194e+06	2.23303e+06	8.91183e+06	8.435e+06	2.71421e+07	2.34902e+07	2.4465e+07	2.90508e+07	1.28927e+07	803943	916963	216878	224272	578226	32711.1	364680	469759	215009	202297	6336.61	17359.7	6439.24	5608.87	10444.8	1.17837e+07	5.88461e+06	7.02605e+06	2.97376e+07	2.90338e+07
NEG_19513	[M-2H]-	Petunidin 3-galactoside	1.1345	22.6929	0.00444935	477.104	5.339		Phenylpropanoids and polyketides	Flavonoids	Flavonoid glycosides	C22H23O12	CCQDWIRWKWIUKK-UHFFFAOYNA-O	COC1=CC(=CC(=C1O)O)C2=C(OC3OC(CO)C(O)C(O)C3O)C=C4C(=CC(=CC4=[O+]2)O)O	56893.6	167966	33722.2	63594.8	67225.1	398188	388807	427221	1.73319e+06	1.72599e+06	592179	487401	672638	888849	837969	59627.2	47591.4	65219.2	62286.1	143645	45876	83620.7	41534	442227	188763	34903.1	75568.5	50420	30279.4	71772.6	1.23983e+06	503352	625707	3.57097e+06	4.19036e+06
NEG_10591	[M-H]-	alpha-D-Glucopyranoside, beta-D-fructofuranosyl	7.19358	0.466787	0.00467818	341.11	0.892		Organic oxygen compounds	Organooxygen compounds	Carbohydrates and carbohydrate conjugates	C12H22O11	CZMRCDWAGMRECN-UHFFFAOYSA-N	OCC1OC(OC2(CO)OC(CO)C(O)C2O)C(O)C(O)C1O	5.62319e+07	5.67153e+07	5.67815e+07	4.35567e+07	5.62229e+07	4.36425e+07	4.73251e+07	5.01732e+07	8.46183e+07	7.07915e+07	1.44143e+06	1.29983e+06	1.40171e+06	1.6868e+06	3.47172e+06	4.09314e+07	2.79299e+07	4.54049e+07	2.89377e+07	4.74299e+07	1.99718e+07	4.1589e+07	4.04897e+07	8.3926e+07	7.94492e+07	1.49306e+08	1.52351e+08	1.45832e+08	1.33174e+08	1.25244e+08	3.20546e+07	1.83232e+07	2.30424e+07	4.68153e+07	3.8525e+07
NEG_3464	[M-H]-	Calcium pantothenate	1.5111	31.5752	0.00518242	218.105	2.303					C9H17NO5.1/2 Ca	FAPWYRCQGJNNSJ-UBKPKTQASA-L	CC(C)(CO)[C@H](C(=O)NCCC(=O)[O-])O.CC(C)(CO)[C@H](C(=O)NCCC(=O)[O-])O.[Ca+2]	120497	94624.8	76662.5	32996.6	115105	807558	915035	872705	1.82585e+06	1.4951e+06	3.65539e+06	2.89679e+06	3.36996e+06	3.95861e+06	1.91831e+06	291872	499770	176872	251810	116583	22550	421562	457796	294828	47638	48496.6	84788.6	86432.2	46536	40464.2	2.12643e+06	841701	1.54227e+06	6.37687e+06	6.77068e+06
NEG_13392	[M-H]-	Lactose	4.39856	0.472103	0.00611057	387.114	0.891					C12H22O11	GUBGYTABKSRVRQ-PICCSMPSSA-N	C([C@@H]1[C@H]([C@@H]([C@H]([C@H](O1)O[C@@H]2[C@H](OC([C@@H]([C@H]2O)O)O)CO)O)O)O)O	2.10436e+07	2.10141e+07	2.07002e+07	1.59661e+07	2.13509e+07	1.62468e+07	1.82272e+07	1.96262e+07	3.20426e+07	2.83818e+07	548995	507297	554448	638658	1.45071e+06	1.5748e+07	1.0531e+07	1.73304e+07	1.12605e+07	1.82241e+07	7.92056e+06	1.62098e+07	1.53876e+07	3.36127e+07	3.05197e+07	5.62296e+07	5.91586e+07	5.64486e+07	5.08504e+07	4.62612e+07	1.18141e+07	7.1019e+06	8.82692e+06	1.76901e+07	1.42596e+07
NEG_17736	[M-H]-	Ursonic acid	1.17155	150.003	0.00623544	453.336	11.838					C30H46O3	MUCRYNWJQNHDJH-VUVJRWLCSA-N	CC1CC[C@@]2(CC[C@@]3(C(=CCC4[C@]3(CCC5[C@@]4(CCC(=O)C5(C)C)C)C)C2C1C)C)C(=O)O	9183.52	293.542	446.397	6949.53	288.616	1.63794e+06	1.60716e+06	2.51991e+06	1.76025e+06	2.11739e+06	453.598	246.901	916.196	732.06	82.8539	4759.9	12969.6	41391.2	23383.2	9654.17	928.765	292826	10839.1	17587	2063.04	8799.77	13019.9	8900.8	3611.34	15108.8	64313.3	37290.1	25879	129051	91350.2
NEG_9963	[M-H]-	FA 18:1;3O	1.11851	55.8318	0.0064571	329.233	7.641		Lipids and lipid-like molecules	Fatty Acyls	Fatty acids and conjugates	C18H34O5	LGADJSRSYLFTSG-UHFFFAOYSA-N	O=C(O)CCCC(O)CCC(O)C=CCC(O)CCCCCC	22158.8	28016.1	16849.7	14654.4	20576.8	399235	281337	268207	1.03072e+06	997395	3.36324e+06	2.94709e+06	3.3947e+06	3.82538e+06	1.7154e+06	3.02115e+06	1.97015e+06	150205	484264	1.69327e+06	74336.5	1.30294e+06	1.98307e+06	508883	396543	23695	32674.4	27230.9	25072.4	22287.4	1.29748e+06	587494	739256	3.70494e+06	3.71481e+06
NEG_29786	[M-H]-	3-[(2S,3R,4S,5R,6R)-3-[(2S,3S,4R,5R,6S)-3,5-Dihydroxy-4-methoxy-6-methyloxan-2-yl]oxy-4,5-dihydroxy-6-methyloxan-2-yl]oxy-8-hydroxy-15-methyl-11,18-dioxapentacyclo[10.6.2.02,7.09,19.016,20]icosa-1(19),2(7),3,5,8,12(20),13,15-octaene-10,17-dione	1.34907	97.337	0.00723998	639.179	4.563		Organoheterocyclic compounds	Naphthopyrans	Naphthopyranones	C32H32O14	PONPPNYZKHNPKZ-BAHCCNBTSA-N	COC1C(O)C(C)OC(OC2C(O)C(O)C(C)OC2OC3=CC=CC4=C3C5=C6C(=C4O)C(=O)OC7=CC=C(C)C(=C67)C(=O)O5)C1O	26256.9	24136.6	15403.8	56987.8	23252.5	943560	651995	361119	6.2935e+06	5.96675e+06	466124	740253	518295	731774	1.42834e+06	81065.9	22839	55551.2	25068.9	515874	144262	24915.8	33542.4	1.40921e+06	2.94386e+06	15924.4	30413.7	8736.35	10396.5	20317.4	814535	919247	1.07672e+06	4.38725e+06	1.15056e+06
NEG_16378	[M-H]-	Dicoumaroyl Spermidine	2.19021	6.63864	0.0077532	436.218	5.212		Benzenoids	Benzene and substituted derivatives	Styrenes	C25H31N3O4	QYBCBMVQSCJMSA-UHFFFAOYSA-N	OC1=CC=C(C=CC(=O)NCCCCNCCCNC(=O)C=CC2=CC=C(O)C=C2)C=C1	773050	1.64131e+06	326138	154934	1.10731e+06	4.63973e+06	4.63187e+06	4.92005e+06	252407	487591	1.18316e+07	1.00848e+07	6.93583e+06	6.34995e+06	1.54655e+07	1.12147e+06	370496	1.25289e+07	554015	5.82684e+06	2.43491e+06	2.02863e+06	380162	5.91225e+06	403456	697773	830881	587079	296891	2.4213e+06	7.573e+06	2.90192e+06	4.18504e+06	1.17604e+07	1.73114e+07
NEG_27882	[M-H]-	5-Hydroxy-2-(3-hydroxy-4-methoxyphenyl)-7-[(2S,3R,4S,5S,6R)-3,4,5-trihydroxy-6-[[(2R,3R,4R,5R,6S)-3,4,5-trihydroxy-6-methyloxan-2-yl]oxymethyl]oxan-2-yl]oxy-2,3-dihydrochromen-4-one	1.69833	42.5599	0.0259227	609.166	4.743		Phenylpropanoids and polyketides	Flavonoids	Flavonoid glycosides	C28H34O15	QUQPHWDTPGMPEX-LLHRBZKSSA-N	COC1=CC=C(C=C1O)C2CC(=O)C3=C(O)C=C(OC4OC(COC5OC(C)C(O)C(O)C5O)C(O)C(O)C4O)C=C3O2	88439	211351	53805.7	62486.8	64051.3	41958.6	5.19249e+06	79166.4	1.35566e+07	8.42977e+06	293246	106266	2.99268e+06	3.1179e+06	262808	1.15287e+06	106339	389088	419287	298979	1.136e+06	2.15957e+06	275264	5.44865e+06	1.04731e+07	50076.9	149569	102836	18512.7	29850.2	2.78669e+06	58399.9	4.11947e+06	723622	378242
NEG_1639	[M-H]-	Phenylalanine	1.41444	2.48633	0.0293837	164.073	2.277	C00079	Organic acids and derivatives	Carboxylic acids and derivatives	Amino acids, peptides, and analogues	C9H11NO2	COLNVLDHVKWLRT-QMMMGPOBSA-N	NC(CC1=CC=CC=C1)C(O)=O	1.97254e+06	2.07334e+06	2.02557e+06	1.1492e+06	1.97511e+06	1.13526e+06	1.08187e+06	1.2105e+06	2.72288e+06	2.49265e+06	3.43641e+06	3.46452e+06	3.30321e+06	3.67392e+06	2.49111e+06	1.23656e+06	2.4442e+06	592991	962817	561561	173349	2.10971e+06	1.28736e+06	971084	491521	880476	1.0522e+06	956686	764721	743730	4.27442e+06	2.1425e+06	2.64784e+06	8.06756e+06	8.02262e+06
NEG_9902	[M-H]-	Jaceosidin	2.13954	15.1711	0.0302828	329.079	7.712					C17H14O7	GLAAQZFBFGEBPS-UHFFFAOYSA-N	COC1=C(C=CC(=C1)C2=CC(=O)C3=C(O2)C=C(C(=C3O)OC)O)O	246661	91083.9	73404.7	920638	70041.5	3.5269e+06	4.61194e+06	4.67992e+06	1.33381e+07	1.14073e+07	29364.5	76079.3	65185.5	34077.4	56022.3	79258.4	60894	58904.7	62410.3	224067	28271.9	76803.5	40607.1	322670	219347	97415.1	170464	92594.9	171523	625345	239847	121740	80009.9	421974	397639
[truncated: 10 more columns]

## Sheet: Y-M vs FD-M
ID	adduct	Name	VIP	Fold change	p-value	m/z	rt(min)	KEGG	Superclass	Class	Subclass	Formula	INCHIKEY	SMILES	DDFM-M-1	DDFM-M-2	DDFM-M-3	DDFM-M-4	DDFM-M-5	DD-M-1	DD-M-2	DD-M-3	DD-M-4	DD-M-5	DDY-M-1	DDY-M-2	DDY-M-3	DDY-M-4	DDY-M-5	FDD-M-1	FDD-M-2	FDD-M-3	FDD-M-4	FDD-M-5	FLD-M-1	FLD-M-2	FLD-M-3	FLD-M-4	FLD-M-5	LDFM-M-1	LDFM-M-2	LDFM-M-3	LDFM-M-4	LDFM-M-5	LD-M-1	LD-M-2	LD-M-3	LD-M-4	LD-M-5
NEG_760	[M-H]-	Leucine	1.40973	8.66452	5.43615e-17	130.087	1.544	C00123	Organic acids and derivatives	Carboxylic acids and derivatives	Amino acids, peptides, and analogues	C6H13NO2	ROHFNLRQFUQHCH-YFKPBYRVSA-N	CC(C)CC(N)C(O)=O	131696	122247	123983	60825.1	131923	1.37871e+06	1.40078e+06	1.58346e+06	1.23518e+06	1.10756e+06	1.4073e+06	1.36627e+06	1.38808e+06	1.62154e+06	1.30917e+06	132967	185357	159707	147737	123425	123309	180367	301703	145469	78025.1	15262.2	22248.3	21564.8	13217.1	15209.1	6.42205e+06	2.57676e+06	3.28017e+06	4.37309e+06	4.37801e+06
NEG_1125	[M-H]-	Glutamine Analogue, 1	1.76323	13.976	4.72837e-16	145.061	0.841		Organic acids and derivatives	Carboxylic acids and derivatives	Amino acids, peptides, and analogues	C5H10N2O3	ZDXPYRJPNDTMRX-UHFFFAOYSA-N	NC(CCC(N)=O)C(O)=O	457327	431025	425022	343507	455720	1.21036e+06	1.11353e+06	1.14894e+06	1.68773e+06	1.64109e+06	1.76368e+06	1.77621e+06	1.89836e+06	2.09333e+06	2.19754e+06	132817	199401	108758	143725	112871	67727.7	119489	298957	174936	131758	205440	264687	238030	187552	211142	1.51321e+06	1.04011e+06	1.14376e+06	2.22902e+06	2.21721e+06
NEG_765	[M-H]-	l-Isoleucine	1.51243	10.8495	6.28155e-16	130.088	1.442	C00407	Organic acids and derivatives	Carboxylic acids and derivatives	Amino acids, peptides, and analogues	C6H13NO2	AGPKZVBTJJNPAG-WHFBIAKZSA-N	CCC(C)C(N)C(O)=O	138131	136385	144583	59243.4	124534	842940	853628	892573	1.32444e+06	1.21047e+06	1.47978e+06	1.52912e+06	1.35914e+06	1.79078e+06	1.42394e+06	104666	123932	131513	143103	126203	133050	141241	326942	136478	59813.5	22145.9	27499.1	23411.8	23265.9	16695.6	6.59483e+06	1.22312e+06	1.37406e+06	3.45777e+06	3.25817e+06
NEG_1242	[M-H]-	(2R,3R,4R)-2,3,4,5-Tetrahydroxypentanal	2.94239	5.30011	1.26125e-14	149.046	0.866		Organic oxygen compounds	Organooxygen compounds	Carbohydrates and carbohydrate conjugates	C5H10O5	PYMYPHUHKUWMLA-LMVFSUKVSA-N	OC[C@@H](O)[C@@H](O)[C@@H](O)C=O	2.58414e+06	2.57526e+06	2.65421e+06	2.16839e+06	2.73547e+06	3.6378e+06	4.05144e+06	4.20891e+06	4.65936e+06	4.37519e+06	5.54035e+06	5.34776e+06	5.35568e+06	6.14234e+06	7.33152e+06	1.33564e+06	1.18506e+06	1.1406e+06	1.27014e+06	1.2086e+06	780181	1.08708e+06	1.43223e+06	1.28813e+06	876392	2.27017e+06	2.52468e+06	2.40601e+06	2.20873e+06	2.03181e+06	5.69799e+06	4.27213e+06	4.68709e+06	8.48155e+06	8.55428e+06
NEG_578	[M-H]-	L-Threonine	1.1219	11.9211	1.8101e-14	118.051	0.845	C00188	Organic acids and derivatives	Carboxylic acids and derivatives	Amino acids, peptides, and analogues	C4H9NO3	AYFVYJQAPQTCCC-GBXIJSLDSA-N	CC(O)C(N)C(O)=O	62023.6	63464.4	68781.1	50712.4	52071.8	574307	576215	598047	801129	755149	876908	852479	872010	971330	1.05348e+06	70275.4	90887.5	78124.7	75813.6	63502.6	38616.2	52935	88075.6	97889	62384.9	20309.7	36108.2	22139.1	26608.5	29718.8	1.03878e+06	831134	866695	1.52024e+06	1.57904e+06
NEG_12347	[M+FA-H]-	Stenophylline A	1.10068	9.54508	7.21362e-14	371.097	2.662	C05158	Organic oxygen compounds	Organooxygen compounds	Carbohydrates and carbohydrate conjugates	C15H18O8	GVRIYIMNJGULCZ-ZMKUSUEASA-N	OCC1OC(OC2=C(C=CC=C2)C=CC(O)=O)C(O)C(O)C1O	1532.87	1693.66	1264.46	531.483	2450.02	395799	405141	427896	947517	868484	813709	774129	800316	950321	925531	44747.3	8195.06	136252	7179.96	171890	46692.1	35877.4	5861.02	162650	249781	642.962	4008.4	879.616	590.217	571.596	754421	468804	552155	1.52225e+06	1.53551e+06
NEG_1608	[M-H]-	Phenylpyruvic acid	1.12882	9.89533	9.09125e-14	163.039	2.645	C00166	Benzenoids	Benzene and substituted derivatives	Phenylpyruvic acid derivatives	C9H8O3	BTNMPGBKDVTSJY-UHFFFAOYSA-N	OC(=O)C(=O)CC1=CC=CC=C1	2148.35	3630.84	3063.31	2042.22	3397.64	372815	383528	397507	1.02353e+06	942651	850179	799533	856637	1.00811e+06	989778	45615.9	5194.4	136767	7610.76	185599	48200.6	36574.8	4401.49	168261	242342	1193.68	5696.84	399.609	473.389	466.715	797647	469920	532945	1.68016e+06	1.75761e+06
NEG_2581	[M-H]-	Gluconic acid	9.46846	0.101552	8.27857e-13	195.05	0.819	C00257	Organic acids and derivatives	Hydroxy acids and derivatives	Medium-chain hydroxy acids and derivatives	C6H12O7	RGHNJXZEOKUKBD-SQOUGZDYSA-N	OCC(O)C(O)C(O)C(O)C(O)=O	1.21079e+08	1.13612e+08	1.19271e+08	7.74119e+07	1.11947e+08	1.94937e+06	1.79319e+06	1.84273e+06	2.34561e+06	2.47197e+06	2.43157e+07	2.44724e+07	2.32985e+07	1.87291e+07	4.17215e+06	1.62379e+08	1.61567e+08	1.73954e+08	1.88144e+08	1.51351e+08	1.14229e+08	1.73916e+08	1.77616e+08	1.63724e+08	1.20335e+08	6.87459e+07	1.01447e+08	7.14272e+07	6.35464e+07	5.74751e+07	2.86463e+06	1.74537e+06	2.21594e+06	3.9613e+06	3.68416e+06
NEG_12287	[M-H]-	FA 22:1;2O	1.02404	12.0139	6.53759e-12	369.299	11.592		Lipids and lipid-like molecules	Fatty Acyls	Fatty acids and conjugates	C22H42O4	UBHSEJBILMDXFU-UHFFFAOYSA-N	O=C(O)CCCCCCCC(O)CCCC=CCCCCC(O)CCC	3150.55	5795.1	2558.98	3627.89	4371.51	317710	273913	240547	619898	567750	643273	546687	612433	753105	935395	50727.4	67886.8	68757.4	82375.2	61570.7	19167.6	56318.8	55335.3	58707	85228.9	2850.86	5828.95	3505.77	2182.06	4185.51	685579	312684	500300	1.52551e+06	1.41243e+06
NEG_9616	[M-H]-	Coumaric acid O-glucoside	1.29685	70.5807	1.0851e-11	325.093	2.859		Organic oxygen compounds	Organooxygen compounds	Carbohydrates and carbohydrate conjugates	C15H18O8	LJFYQZQUAULRDF-FDGSXQGBSA-N	OCC1OC(OC2=CC=C(C=CC(O)=O)C=C2)C(O)C(O)C1O	3454.42	710.455	907.635	405.975	2002.46	310255	266974	353805	1.04862e+06	1.3312e+06	1.04325e+06	1.30535e+06	1.11377e+06	1.15205e+06	890500	9252.98	3720.74	22853.6	8033.27	24579.4	7462.11	6963.77	5875.5	30278.3	38851.6	1056.69	1690.85	1177.66	293.198	143.209	570623	304210	265081	1.43597e+06	1.37185e+06
NEG_3464	[M-H]-	Calcium pantothenate	2.09239	11.8287	1.09408e-11	218.105	2.303					C9H17NO5.1/2 Ca	FAPWYRCQGJNNSJ-UBKPKTQASA-L	CC(C)(CO)[C@H](C(=O)NCCC(=O)[O-])O.CC(C)(CO)[C@H](C(=O)NCCC(=O)[O-])O.[Ca+2]	120497	94624.8	76662.5	32996.6	115105	807558	915035	872705	1.82585e+06	1.4951e+06	3.65539e+06	2.89679e+06	3.36996e+06	3.95861e+06	1.91831e+06	291872	499770	176872	251810	116583	22550	421562	457796	294828	47638	48496.6	84788.6	86432.2	46536	40464.2	2.12643e+06	841701	1.54227e+06	6.37687e+06	6.77068e+06
NEG_782	[M-H]-	Asparagine	2.23238	3.54333	1.94674e-11	131.044	0.85	C00152	Organic acids and derivatives	Carboxylic acids and derivatives	Amino acids, peptides, and analogues	C4H8N2O3	DCXYFEDJOCDNAF-REOHCLBHSA-N	NC(CC(O)=N)C(O)=O	2.08576e+06	2.11392e+06	2.20966e+06	1.77414e+06	2.1704e+06	1.995e+06	1.95533e+06	2.04024e+06	2.8383e+06	2.86144e+06	3.11637e+06	3.05319e+06	3.1317e+06	3.69545e+06	4.48992e+06	1.1236e+06	1.21971e+06	875097	1.08319e+06	897052	668337	938542	1.40913e+06	1.06655e+06	1.35529e+06	1.93695e+06	2.0353e+06	1.93013e+06	1.82895e+06	1.71294e+06	3.18517e+06	2.1987e+06	2.37364e+06	4.74994e+06	4.73742e+06
NEG_11389	[M-H]-	2-beta-D-Glucopyranosyloxy-4-methoxy-cis-cinnamic acid	1.2927	49.5848	1.95514e-11	355.102	2.951		Organic oxygen compounds	Organooxygen compounds	Carbohydrates and carbohydrate conjugates	C16H20O9	FQWZGEBZILOCET-QEQKPWIDSA-N	COC1=CC=C(C=CC(O)=O)C(=C1)OC2OC(CO)C(O)C(O)C2O	658.46	187.989	591.21	249.908	865.998	286366	234251	227018	1.00798e+06	961748	900315	787760	856668	1.00533e+06	1.0384e+06	9386.63	63416.2	22156.6	9477.45	27872.6	3389.33	11725.8	9859.69	27866.3	38912.9	53.0076	3793.05	177.077	350.08	295.623	882706	533193	601603	1.80136e+06	1.88709e+06
NEG_899	[M-H]-	Threonic acid	1.77173	18.6344	2.67256e-11	135.029	0.838	C01620	Organic oxygen compounds	Organooxygen compounds	Carbohydrates and carbohydrate conjugates	C4H8O5	JPIJQSOTBSSVTP-GBXIJSLDSA-N	OCC(O)C(O)C(O)=O	164732	195722	214976	169478	146694	1.34557e+06	1.27399e+06	1.30136e+06	1.89274e+06	1.76207e+06	1.71849e+06	1.56832e+06	1.62491e+06	1.89573e+06	1.94958e+06	134296	126859	64419.5	163360	99254.8	75353.8	117795	154380	122987	84946.9	195705	216734	188092	176223	187257	1.93625e+06	1.46543e+06	1.49142e+06	2.53883e+06	2.61344e+06
NEG_2910	[M-H]-	Tryptophan	1.87946	3.33098	2.94916e-11	203.084	2.813	C00078	Organoheterocyclic compounds	Indoles and derivatives	Indolyl carboxylic acids and derivatives	C11H12N2O2	QIVBCDIJIAJPQS-VIFPVBQESA-N	NC(CC1=C[NH]C2=C1C=CC=C2)C(O)=O	31736.1	31762	31968.6	22121.8	31712	1.08869e+06	1.06519e+06	1.16894e+06	3.08444e+06	2.72421e+06	2.73125e+06	2.53239e+06	2.60924e+06	2.98618e+06	2.24134e+06	789297	775173	822334	861559	814959	224511	821223	1.0912e+06	1.25717e+06	540779	20006.2	28010.4	22927	18772.2	16929.9	2.80773e+06	1.43316e+06	1.72104e+06	6.36423e+06	6.37502e+06
NEG_2165	[M-H]-	Tyrosine	1.00846	3.79452	7.61931e-11	180.066	1.093	C00082	Organic acids and derivatives	Carboxylic acids and derivatives	Amino acids, peptides, and analogues	C9H11NO3	OUYCCCASQSFEME-QMMMGPOBSA-N	NC(CC1=CC=C(O)C=C1)C(O)=O	698021	698044	814805	497945	769181	98785.1	3366.76	115647	743512	695428	853220	827668	786645	941740	751812	227637	261730	173247	237178	201156	39065	264556	278921	187771	138947	301385	328016	326830	279890	237227	632931	173995	209560	2.17335e+06	2.20158e+06
NEG_1880	[M-H]-	N-Acetyl-L-leucine	1.31864	173.929	1.4448e-10	172.099	3.819	C02710	Organic acids and derivatives	Carboxylic acids and derivatives	Amino acids, peptides, and analogues	C8H15NO3	WXNXCEHXYPACJF-ZETCQYMHSA-N	CC(C)CC(N=C(C)O)C(O)=O	1382.79	2011.93	1606.76	724.978	1713.11	337219	301842	340986	1.01446e+06	893588	905149	858291	800628	976047	1.15045e+06	4244.89	3134.45	12114.8	4071.42	12162.5	2675.81	5640.79	5467.71	8827.64	8480.64	1093.97	2632.66	1310.49	1415.88	1377.57	662831	323229	380864	1.46822e+06	1.51073e+06
NEG_29773	[M-H]-	isorhamnetin-3-glucoside-4'-glucoside (Isorhamnetin 3,4'-diglucoside)	2.18497	733.663	1.48896e-09	639.155	3.226					C28H32O17	VKVBSQRURLRCHO-UHFFFAOYNA-N	O=C1C(OC2OC(CO)C(O)C(O)C2O)=C(OC=3C=C(O)C=C(O)C13)C=4C=CC(OC5OC(CO)C(O)C(O)C5O)=C(OC)C4	7472.17	3234.14	2827.4	1015.2	4035.83	1.96183e+06	1.84063e+06	2.09282e+06	265898	817061	2.54493e+06	2.24069e+06	2.25152e+06	2.40646e+06	2.74315e+06	4767.93	2687.97	5970.06	6671.69	5536.5	2257.49	4413.28	1987.24	9016.74	745.707	2039.66	15125.4	2787.48	1646.86	7249.14	1.8056e+06	946525	1.14742e+06	2.9656e+06	3.08322e+06
NEG_2036	[M-H]-	Gluconolactone	1.70771	0.0919657	4.21834e-09	177.04	0.918	C00198	Organic oxygen compounds	Organooxygen compounds	Carbohydrates and carbohydrate conjugates	C6H10O6	PHOQVHQSTUBQQK-SQOUGZDYSA-N	OCC1OC(=O)C(O)C(O)C1O	1.77969e+06	1.63686e+06	1.94252e+06	1.30136e+06	1.91316e+06	85094.8	96069.3	103035	285279	264042	558076	647322	523934	481285	188483	5.01773e+06	5.7944e+06	5.62964e+06	6.8558e+06	4.91494e+06	2.90295e+06	6.65186e+06	6.67237e+06	3.61943e+06	3.68459e+06	1.2244e+06	1.45112e+06	1.26557e+06	1.26541e+06	1.16452e+06	101689	69899.8	68447.9	342270	318977
NEG_9787	[M-H]-	Corchorifatty acid F	6.19815	65.0603	4.90918e-09	327.217	7.26		Lipids and lipid-like molecules	Fatty Acyls	Lineolic acids and derivatives	C18H32O5	MKYUCBXUUSZMQB-MKZMYESJSA-N	CCC=CCC(O)C(O)C=CC(O)CCCCCCCC(O)=O	7031.2	9237.94	7897.42	6761.28	7859.84	2.78565e+06	2.18194e+06	2.23303e+06	8.91183e+06	8.435e+06	2.71421e+07	2.34902e+07	2.4465e+07	2.90508e+07	1.28927e+07	803943	916963	216878	224272	578226	32711.1	364680	469759	215009	202297	6336.61	17359.7	6439.24	5608.87	10444.8	1.17837e+07	5.88461e+06	7.02605e+06	2.97376e+07	2.90338e+07
NEG_7514	[M-H]-	14-(3-Ethyloxiran-2-YL)tetradeca-9,12-dienoic acid	1.02381	25.4192	7.47738e-09	293.212	9.86		Lipids and lipid-like molecules	Fatty Acyls	Fatty acids and conjugates	C18H30O3	HKSDVVJONLXYKL-UHFFFAOYSA-N	CCC1OC1CC=CCC=CCCCCCCCC(O)=O	1324.68	2025.03	1120.66	790.917	674.507	213851	228533	248863	406921	511015	656798	516235	817645	850497	492550	1429.17	4760.46	9964.18	6950.3	5468.48	2645.65	6036.37	237087	5184.22	2021.63	815.264	3177.91	1051.93	669.849	1553.66	1.0564e+06	499142	631896	2.7823e+06	2.64237e+06
NEG_17872	[M-H]-	Betulinic acid	1.13112	68.5558	3.2224e-08	455.338	10.896		Lipids and lipid-like molecules	Prenol lipids	Triterpenoids	C30H48O3	QGJZLNKBHJESQX-FZFNOLFKSA-N	CC(=C)C1CCC2(CCC3(C)C(CCC4C5(C)CCC(O)C(C)(C)C5CCC34C)C12)C(O)=O	364.015	506.597	136.262	174.766	447.725	295729	315843	402219	246529	731407	613877	415241	697593	745069	880754	14346.3	32996.9	5457.96	2605.7	2760.96	6634.15	16119.1	40391.6	9943.95	726.842	233.154	1707.37	200.035	40.292	139.051	771686	302484	413379	1.06173e+06	1.36826e+06
NEG_7880	[M-H]-	Salicylic acid glucoside	1.02894	43.1627	4.19681e-08	299.076	1.265		Organic oxygen compounds	Organooxygen compounds	Carbohydrates and carbohydrate conjugates	C13H16O8	TZPBMNKOLMSJPF-UHFFFAOYSA-N	OCC1OC(OC2=CC=CC=C2C(O)=O)C(O)C(O)C1O	253.095	65.3123	337.972	95.275	184.367	5603.09	5265.94	4903.26	14852	16572.1	830514	774680	806720	995842	838240	10089.6	8453.29	10022.5	6142.26	17346.8	1414.12	32645.1	47683.7	21983.5	22843.8	42.4301	464.48	45.244	62.3516	195.193	5300.09	6556.53	7612.18	103981	113065
NEG_599	[M-H]-	4-Vinylphenol	2.24213	6.94868	5.25769e-08	119.05	4.223	C05627	Benzenoids	Benzene and substituted derivatives	Styrenes	C8H8O	FUGYGGDSWSUORM-UHFFFAOYSA-N	OC1=CC=C(C=C)C=C1	77494.2	77258	76111	90243.4	76410.1	1.71021e+06	1.7954e+06	1.82057e+06	3.20933e+06	2.87447e+06	2.52426e+06	2.50866e+06	2.52789e+06	2.99122e+06	3.39739e+06	364044	186825	1.21115e+06	395052	942167	259984	411633	241045	721996	586399	109787	150736	136820	105444	100941	3.81345e+06	2.38371e+06	2.75504e+06	6.47684e+06	6.38247e+06
NEG_33697	[M-H]-	PE 34:3	2.17895	5.32349	4.49699e-07	712.493	12.85					C39H72NO8P	QONZHKTZKTUIMU-SVNQLWEDSA-N	CC/C=C\C/C=C\C/C=C\CCCCCCCC(=O)OC(COC(=O)CCCCCCCCCCCCCCC)COP(=O)(O)OCCN	30804.5	60142.8	7197.43	41369.1	36595.8	1.91257e+06	1.62446e+06	2.08731e+06	1.0968e+06	1.46591e+06	4.16449e+06	2.41682e+06	3.9397e+06	4.61884e+06	5.76403e+06	613812	207054	1.29719e+06	439827	1.99985e+06	218023	571985	145971	996264	223314	39538.8	57911.8	9184.44	11809.9	147649	3.11245e+06	1.3313e+06	1.81258e+06	6.70831e+06	5.26488e+06
NEG_2232	[M-H]-	Sorbo	2.26842	0.032547	9.28137e-07	181.071	0.848		Organic oxygen compounds	Organooxygen compounds	Carbohydrates and carbohydrate conjugates	C6H14O6	FBPFZTCFMRRESA-NQAPHZHOSA-N	OC[C@@H](O)[C@H](O)[C@@H](O)C(O)CO	683618	646877	478553	1.05958e+06	503493	407040	426923	468466	694260	662911	286189	272133	264188	307505	255987	5.6895e+06	9.59985e+06	1.60112e+07	3.96251e+06	1.08559e+07	5.83245e+06	9.43183e+06	7.59049e+06	8.79247e+06	5.35958e+06	591141	602603	548771	564746	449511	511824	354711	388317	742511	702986
NEG_12104	[M-H]-	5-O-Feruloylquinic acid	1.27018	39.1273	2.83317e-06	367.102	3.962		Organic oxygen compounds	Organooxygen compounds	Alcohols and polyols	C17H20O9	RAGZUCNPTLULOL-UHFFFAOYSA-N	COC1=C(O)C=CC(=C1)C=CC(=O)OC2CC(O)(CC(O)C2O)C(O)=O	291980	323059	262667	110422	246722	287903	297605	314824	853634	734176	625765	494057	759986	1.02618e+06	1.23197e+06	93446.7	27914	34352.4	20617.1	29930.1	5686.39	17448.2	19468.6	44382.2	13340.8	196248	308282	56151.4	97591.8	178476	742426	306671	386761	1.60701e+06	1.65537e+06
NEG_17662	[M-H]-	2-Azaniumylethyl (3-hexadecanoyloxy-2-hydroxypropyl) phosphate	3.66059	0.280675	2.96995e-06	452.275	11.266		Lipids and lipid-like molecules	Glycerophospholipids	Glycerophosphoethanolamines	C21H44NO7P	YVYMBNSKXOXSKW-UHFFFAOYSA-N	CCCCCCCCCCCCCCCC(=O)OCC(O)CO[P](O)(=O)OCCN	120843	187937	48594.8	115653	121417	5.5206e+06	6.26869e+06	6.42061e+06	2.4023e+07	2.13546e+07	1.59546e+07	1.08895e+07	1.45641e+07	1.38831e+07	2.22669e+07	6.17522e+07	4.97884e+07	7.85383e+07	5.90033e+07	5.44684e+07	1.9198e+07	3.09632e+07	5.52228e+07	6.6014e+07	4.12145e+07	410872	225818	47805.1	39810	141715	8.37074e+06	2.75682e+06	4.52902e+06	1.83091e+07	1.7904e+07
NEG_25396	[M+HCOO]-	(2-Hydroxy-3-octadeca-9,12-dienoyloxypropyl) 2-(trimethylazaniumyl)ethyl phosphate	3.38162	0.0189024	5.99909e-06	564.329	10.97		Lipids and lipid-like molecules	Glycerophospholipids	Glycerophosphocholines	C26H50NO7P	SPJFYYJXNPEZDW-UHFFFAOYSA-N	CCCCCC=CCC=CCCCCCCCC(=O)OCC(O)CO[P]([O-])(=O)OCC[N+](C)(C)C	18855.2	37769.1	7066.48	14280.2	9011.28	372314	361138	420362	225794	316741	326754	70745.2	212696	132881	163001	2.59205e+07	2.49e+07	2.02649e+07	3.1048e+07	1.44403e+07	7.81545e+06	1.73984e+07	3.05674e+07	2.17132e+07	1.30117e+06	117205	64977.7	17121	11216.9	19983.4	423571	183311	292096	852919	825386
NEG_1639	[M-H]-	Phenylalanine	1.90019	2.72016	7.82846e-06	164.073	2.277	C00079	Organic acids and derivatives	Carboxylic acids and derivatives	Amino acids, peptides, and analogues	C9H11NO2	COLNVLDHVKWLRT-QMMMGPOBSA-N	NC(CC1=CC=CC=C1)C(O)=O	1.97254e+06	2.07334e+06	2.02557e+06	1.1492e+06	1.97511e+06	1.13526e+06	1.08187e+06	1.2105e+06	2.72288e+06	2.49265e+06	3.43641e+06	3.46452e+06	3.30321e+06	3.67392e+06	2.49111e+06	1.23656e+06	2.4442e+06	592991	962817	561561	173349	2.10971e+06	1.28736e+06	971084	491521	880476	1.0522e+06	956686	764721	743730	4.27442e+06	2.1425e+06	2.64784e+06	8.06756e+06	8.02262e+06
NEG_19513	[M-2H]-	Petunidin 3-galactoside	1.2071	9.85873	1.46937e-05	477.104	5.339		Phenylpropanoids and polyketides	Flavonoids	Flavonoid glycosides	C22H23O12	CCQDWIRWKWIUKK-UHFFFAOYNA-O	COC1=CC(=CC(=C1O)O)C2=C(OC3OC(CO)C(O)C(O)C3O)C=C4C(=CC(=CC4=[O+]2)O)O	56893.6	167966	33722.2	63594.8	67225.1	398188	388807	427221	1.73319e+06	1.72599e+06	592179	487401	672638	888849	837969	59627.2	47591.4	65219.2	62286.1	143645	45876	83620.7	41534	442227	188763	34903.1	75568.5	50420	30279.4	71772.6	1.23983e+06	503352	625707	3.57097e+06	4.19036e+06
NEG_23898	[M+HCOO]-	1-Palmitoylphosphatidylcholine	3.15444	0.174924	1.50276e-05	540.33	11.249		Lipids and lipid-like molecules	Glycerophospholipids	Glycerophosphocholines	C24H50NO7P	ASWBNKHCZGQVJV-UHFFFAOYSA-N	CCCCCCCCCCCCCCCC(=O)OCC(O)CO[P]([O-])(=O)OCC[N+](C)(C)C	88195.1	126158	56934.5	31816.2	73205.6	3.04468e+06	2.38496e+06	2.99558e+06	893001	1.58186e+06	2.72943e+06	2.26333e+06	1.95418e+06	2.75262e+06	5.23525e+06	3.44227e+07	2.28951e+07	3.57752e+07	3.30869e+07	2.81129e+07	1.58292e+07	1.6899e+07	3.34385e+07	4.02257e+07	3.66819e+06	232462	147386	63457.4	60135.4	105159	2.52724e+06	1.76048e+06	2.39705e+06	6.62151e+06	4.58628e+06
NEG_19459	[M-H]-	[3-[2-Aminoethoxy(hydroxy)phosphoryl]oxy-2-hydroxypropyl] octadeca-9,12-dienoate	2.95261	0.0399739	2.95291e-05	476.279	10.983		Lipids and lipid-like molecules	Glycerophospholipids	Glycerophosphoethanolamines	C23H44NO7P	DBHKHNGBVGWQJE-UHFFFAOYSA-N	CCCCCC=CCC=CCCCCCCCC(=O)OCC(O)CO[P](O)(=O)OCCN	15272.7	22264.8	4732.57	8615.48	9079.12	427990	464322	542498	633462	757660	445099	226795	433287	321950	406440	2.55505e+07	2.32166e+07	1.36721e+07	2.26511e+07	1.07893e+07	4.72836e+06	1.44908e+07	2.86747e+07	1.46142e+07	2.3624e+06	60076.5	34876.1	8981.25	6580.42	15399.1	524506	179947	265198	961858	1.0534e+06
NEG_35133	[M-H]-	PG 34:3	3.32526	3.07715	2.96159e-05	743.485	13.267					C40H73O10P	PTJBFPPEYDFAAQ-RUGCENDASA-N	CCCCC/C=C\C/C=C\CCCCCCCC(=O)OC(COC(=O)CCCCCCC/C=C\CCCCCC)COP(=O)(O)OCC(CO)O	33479.7	38833.4	27426.4	13617.7	43169.1	3.84509e+06	3.98478e+06	6.13612e+06	467090	928590	7.10198e+06	6.3194e+06	7.30807e+06	6.78948e+06	1.24491e+07	1.51169e+06	1.92376e+06	3.17555e+06	484858	7.11928e+06	1.31848e+06	3.45702e+06	969577	7.93051e+06	222974	20067.1	39772.1	9506.71	13054.7	57244.4	5.53278e+06	1.8836e+06	3.07471e+06	1.06012e+07	1.00875e+07
NEG_7188	[M-H]-	(2S,3S)-3,4',5,7-Tetrahydroxyflavanone	3.95074	0.00798021	5.33372e-05	287.055	5.127		Phenylpropanoids and polyketides	Flavonoids	Flavans	C15H12O6	PADQINQHPQKXNL-CABCVRRESA-N	OC1C(OC2=C(C(=CC(=C2)O)O)C1=O)C3=CC=C(O)C=C3	107100	110516	109774	88507.3	93914.4	106496	128914	142093	333900	257091	358816	148978	257630	160934	201329	2.15184e+07	3.92833e+07	3.06258e+06	1.74608e+07	3.65625e+07	5.99627e+06	3.90872e+07	5.20012e+07	3.20556e+07	1.80687e+07	329190	159866	116130	94882.3	94263.8	245293	116620	169528	322735	278723
NEG_19458	[M]-	1-(9Z,12Z-Octadecadienoyl)-2-hydroxy-sn-glycero-3-phosphoethanolamine	2.16718	0.0240801	6.40727e-05	476.276	10.835		Lipids and lipid-like molecules	Fatty Acyls	Lineolic acids and derivatives	[C23H43NO7P]-	DBHKHNGBVGWQJE-USWSLJGRSA-M	CCCCC/C=C\\C\\C=C/CCCCCCCC(=O)OC[C@@H](O)CO[P]([O-])(=O)OCCN	5090.53	8730.43	2855.02	6618.96	3812.1	114494	104575	130818	455686	422591	121348	65760	103595	90742.8	114790	8.49011e+06	1.29963e+07	4.82176e+06	8.04234e+06	6.02006e+06	1.04941e+06	1.4371e+07	1.52221e+07	6.45209e+06	3.02152e+06	19364	10461.8	3291.77	1738.58	5956.67	100843	38355.2	60877	217579	239353
NEG_8647	[M-H]-	FA 20:1	1.11361	0.121071	7.11215e-05	309.28	12.338		Lipids and lipid-like molecules	Fatty Acyls	Fatty acids and conjugates	C20H38O2	BITHHVVYSMSWAG-UHFFFAOYSA-N	O=C(O)CCCCCCCCCC=CCCCCCCCC	163274	154542	201424	101583	144650	568516	392636	544729	964475	943938	359825	248447	316955	381872	385986	5.01302e+06	4.84699e+06	3.31551e+06	5.22725e+06	1.55097e+06	1.14828e+06	2.71542e+06	3.58935e+06	1.80176e+06	960447	107766	136122	159602	146872	103813	1.08223e+06	757074	820869	1.83254e+06	1.92676e+06
NEG_7885	[M-H]-	4-Hydroxybenzoic acid 4-O-glucoside	1.49069	146.61	7.94507e-05	299.077	2.601		Organic oxygen compounds	Organooxygen compounds	Carbohydrates and carbohydrate conjugates	C13H16O8	XSSDYIMYZONMBL-UHFFFAOYSA-N	OCC1OC(OC2=CC=C(C=C2)C(O)=O)C(O)C(O)C1O	30589	32394	32966.6	14398.7	31280.4	620227	579199	628955	859587	809848	827928	847153	766819	775987	1.52019e+06	7758.59	12097	15589.7	11766.5	18063.2	2877.32	26954.3	9158.47	14314.1	8943.82	15795.4	27093.8	19397	13450.7	14880.4	243596	182993	222247	335847	369174
NEG_9963	[M-H]-	FA 18:1;3O	2.09811	3.07456	0.000104944	329.233	7.641		Lipids and lipid-like molecules	Fatty Acyls	Fatty acids and conjugates	C18H34O5	LGADJSRSYLFTSG-UHFFFAOYSA-N	O=C(O)CCCC(O)CCC(O)C=CCC(O)CCCCCC	22158.8	28016.1	16849.7	14654.4	20576.8	399235	281337	268207	1.03072e+06	997395	3.36324e+06	2.94709e+06	3.3947e+06	3.82538e+06	1.7154e+06	3.02115e+06	1.97015e+06	150205	484264	1.69327e+06	74336.5	1.30294e+06	1.98307e+06	508883	396543	23695	32674.4	27230.9	25072.4	22287.4	1.29748e+06	587494	739256	3.70494e+06	3.71481e+06
NEG_6359	[M-H]-	gamma-Linolenic acid	2.0627	0.0432589	0.000106182	277.218	10.701	C06426	Lipids and lipid-like molecules	Fatty Acyls	Lineolic acids and derivatives	C18H30O2	VZCCETWTMQHEPK-QNEBEIHSSA-N	CCCCCC=CCC=CCC=CCCCCC(O)=O	37898.3	100794	38545.9	83037.4	93287.6	392389	396432	399978	1.14456e+06	1.0327e+06	206894	153238	228887	232338	163033	5.11495e+06	4.59503e+06	1.84234e+07	5.50158e+06	1.02737e+07	3.20968e+06	6.6402e+06	5.09762e+06	9.82496e+06	4.82631e+06	62914.1	72758.4	18118.2	15088.8	125623	860849	375361	584272	1.61629e+06	1.74437e+06
NEG_2471	[M-H]-	N-Acetyl-DL-methionine	1.08521	2.50944	0.000134483	190.056	2.418	C02712	Organic acids and derivatives	Carboxylic acids and derivatives	Amino acids, peptides, and analogues	C7H13NO3S	XUYPXLNMDZIRQH-UHFFFAOYSA-N	CSCCC(N=C(C)O)C(O)=O	846.23	709.479	967.441	421.152	1116.05	223110	202807	249213	715633	629652	787556	685965	733026	947805	1.14108e+06	875005	722884	212866	938466	134991	119452	203615	548948	149124	61661.6	359.862	1863.62	231.716	471.223	338.159	855007	390948	496585	1.77671e+06	1.88496e+06
NEG_2035	[M-H]-	Gulonic acid	1.04142	0.0813499	0.000156581	177.04	0.844	C00800	Organic acids and derivatives	Hydroxy acids and derivatives	Medium-chain hydroxy acids and derivatives	C6H12O7	RGHNJXZEOKUKBD-KKQCNMDGSA-N	OC[C@@H](O)[C@H](O)[C@@H](O)[C@@H](O)C(O)=O	1.28647e+06	347576	1.22116e+06	503776	1.12014e+06	40190.7	53669.6	101024	136596	170532	68315.2	246903	147342	169373	73170.6	1.8101e+06	2.03708e+06	1.96536e+06	5.95242e+06	1.98283e+06	1.28539e+06	2.44803e+06	2.57471e+06	830308	1.93542e+06	369902	523627	341345	420873	431948	136082	38870.6	43395	169761	114382
NEG_8188	[M-H]-	Dihydroquercetin	6.0394	0.00688943	0.000214603	303.05	4.555		Phenylpropanoids and polyketides	Flavonoids	Flavans	C15H12O7	CXQWRCVTCMQVQX-UHFFFAOYSA-N	OC1C(OC2=CC(=CC(=C2C1=O)O)O)C3=CC(=C(O)C=C3)O	125050	329488	63023.7	153390	69180.8	44415.8	85853.8	125854	270950	193197	1.11745e+06	42962.8	401535	102768	242021	5.94761e+07	7.84916e+07	1.13194e+07	3.1838e+07	7.38405e+07	1.78081e+07	1.3449e+08	1.12457e+08	4.33798e+07	3.28139e+07	1.82787e+06	819481	332243	194256	291318	370050	62930.1	458015	150013	337982
NEG_10708	[M-H]-	Lactitol	1.05795	0.159688	0.00030082	343.123	0.859		Lipids and lipid-like molecules	Fatty Acyls	Fatty acyl glycosides	C12H24O11	VQHSOMBJVWLPSR-JVCRWLNRSA-N	OCC(O)C(O)C(OC1OC(CO)C(O)C(O)C1O)C(O)CO	1.04539e+06	868660	1.06268e+06	1.19028e+06	1.05408e+06	760406	1.00416e+06	738791	2.08988e+06	1.88903e+06	47963	47999.3	46743.1	54025.3	96079.4	1.98614e+06	2.94445e+06	7.00111e+06	1.7414e+06	3.00643e+06	1.52533e+06	3.29851e+06	1.80901e+06	2.68602e+06	2.48431e+06	2.69136e+06	2.74168e+06	1.83489e+06	2.36207e+06	1.85585e+06	533876	346062	388087	1.01914e+06	563588
NEG_17478	[M-H]-	Glucoalyssin	1.85297	88.3776	0.000300874	450.056	1.088		Organic oxygen compounds	Organooxygen compounds	Carbohydrates and carbohydrate conjugates	C13H25NO10S3	HUCGRJSHMZWRQQ-LJBAHSCYSA-N	C[S](=O)CCCCCC(S[C@@H]1O[C@H](CO)[C@@H](O)[C@H](O)[C@H]1O)=NO[S](O)(=O)=O	7875.14	9340.32	9085.55	3454.04	10714	438.443	390.279	243.906	411570	740478	1.43337e+06	1.28275e+06	1.48503e+06	2.00826e+06	1.76463e+06	4223.17	551.651	50801.4	2509.12	104815	90.04	13527.6	739.542	121867	28929.4	3081.55	18449.5	3423.11	1253.34	1914.83	257.461	828.676	1214.2	4.68873e+06	4.83887e+06
NEG_7352	[M-H]-	N-Fructosyl pyroglutamate	1.08323	0.0166395	0.000335286	290.088	0.908					C11H17NO8	VMOJEEZNLOLYBG-UHFFFAOYSA-N	OCC1OC(O)(CN2C(CCC2=O)C(O)=O)C(O)C1O	602955	636102	646568	301630	635433	30721.6	56969.9	35312.4	47765.7	43081.7	45823.7	40253.1	48420.7	61076.4	13235.6	1.90159e+06	4.24293e+06	1.32399e+06	4.3277e+06	781454	1.84149e+06	1.43046e+06	3.83659e+06	801886	506289	382947	417321	422700	336838	374086	115961	35836.1	49118.6	138064	101523
NEG_2025	[M-H]-	5,7-Dihydroxychromone	1.43153	0.0121987	0.000339689	177.018	4.563					C9H6O4	NYCXYKOXLNBYID-UHFFFAOYSA-N	C1=COC2=CC(=CC(=C2C1=O)O)O	12612.6	28508.8	7813.18	12572.6	8231.18	9154.26	16730.8	18265.6	35583.7	28817.3	81521.1	15615.9	36801.1	26716.2	32160.2	3.88221e+06	4.93976e+06	609243	1.61041e+06	3.37302e+06	929636	6.92326e+06	7.29703e+06	2.48852e+06	1.62629e+06	97229.9	43983.3	24336.3	22004.3	22230	50975.8	4689.37	38882.7	2812.18	63385.6
NEG_25275	[M+HCOO]-	(2-Hydroxy-3-octadeca-9,12,15-trienoyloxypropyl) 2-(trimethylazaniumyl)ethyl phosphate	1.26095	0.0688226	0.000352474	562.315	10.425		Lipids and lipid-like molecules	Glycerophospholipids	Glycerophosphocholines	C26H48NO7P	WKQNRCYKYCKESD-UHFFFAOYSA-N	CCC=CCC=CCC=CCCCCCCCC(=O)OCC(O)CO[P]([O-])(=O)OCC[N+](C)(C)C	13778.4	21491.3	11613.8	7517.94	14334.4	387291	348673	370008	230018	474678	122806	105310	145066	132785	170058	3.47075e+06	2.93216e+06	6.27494e+06	1.55784e+06	5.73747e+06	1.32282e+06	5.06614e+06	2.20199e+06	8.47075e+06	727854	36731.1	14064	5382.65	5627.24	15610.4	363573	221487	243947	974317	791347
NEG_16378	[M-H]-	Dicoumaroyl Spermidine	3.44356	3.15676	0.000439824	436.218	5.212		Benzenoids	Benzene and substituted derivatives	Styrenes	C25H31N3O4	QYBCBMVQSCJMSA-UHFFFAOYSA-N	OC1=CC=C(C=CC(=O)NCCCCNCCCNC(=O)C=CC2=CC=C(O)C=C2)C=C1	773050	1.64131e+06	326138	154934	1.10731e+06	4.63973e+06	4.63187e+06	4.92005e+06	252407	487591	1.18316e+07	1.00848e+07	6.93583e+06	6.34995e+06	1.54655e+07	1.12147e+06	370496	1.25289e+07	554015	5.82684e+06	2.43491e+06	2.02863e+06	380162	5.91225e+06	403456	697773	830881	587079	296891	2.4213e+06	7.573e+06	2.90192e+06	4.18504e+06	1.17604e+07	1.73114e+07
NEG_7022	[M-H]-	Luteolin	3.83163	0.00702073	0.000503765	285.04	4.554	C01514	Phenylpropanoids and polyketides	Flavonoids	Flavones	C15H10O6	IQPNAANSBPBGFQ-UHFFFAOYSA-N	OC1=CC(=C2C(=O)C=C(OC2=C1)C3=CC(=C(O)C=C3)O)O	51585.1	133224	26464.8	61843.9	29362.1	16704.2	29333.8	53938.7	119643	87654.6	466794	17262.7	167888	41932.1	95178	2.81783e+07	2.96436e+07	4.35144e+06	1.17688e+07	2.47223e+07	6.74353e+06	5.14262e+07	5.54243e+07	1.58829e+07	1.14418e+07	853771	247442	133648	78542.1	121397	149767	21510.5	169357	43672.8	136146
NEG_7851	[M-H]-	Demethylwedelolactone	1.17179	0.0357953	0.000606966	299.018	6.231					C15H8O7	LUTYTNLPIUCKBJ-UHFFFAOYSA-N	C1=C(C=C2C(=C1O)C3=C(C4=CC(=C(C=C4O3)O)O)C(=O)O2)O	11060.4	25462.5	2105.27	12634.6	1607.04	6074.03	9204.15	9814.07	24651.6	27432.2	206338	11379.1	41759.6	37192.6	67397.5	1.81098e+06	4.00006e+06	522537	1.45922e+06	2.73188e+06	672737	4.78307e+06	5.42059e+06	1.42198e+06	1.12482e+06	39618	27646.2	16409.1	3372.44	11781	72760.3	7412.1	102448	65555.4	42212.9
NEG_27858	[M-2H]-	Tulipanin	3.28926	0.00902394	0.000698898	609.146	4.61	C16315	Phenylpropanoids and polyketides	Flavonoids	Flavonoid glycosides	[C27H31O16]+	PLKUTZNSKRWCCA-LTSKFBHWSA-O	C[C@@H]1O[C@@H](OC[C@H]2O[C@@H](OC3=C([O+]=C4C=C(O)C=C(O)C4=C3)C5=CC(=C(O)C(=C5)O)O)[C@H](O)[C@@H](O)[C@@H]2O)[C@H](O)[C@H](O)[C@H]1O	26000	25981.7	10741.3	9030.16	19306.9	209365	262677	213130	73004.5	103169	189027	59669.4	98579.7	102099	227151	2.08374e+07	2.463e+07	2.43974e+06	1.08129e+07	2.2248e+07	3.05428e+06	3.43097e+07	4.38118e+07	9.23624e+06	7.74288e+06	104373	59944.5	43189	44191	56905	232006	161992	255173	338046	289459
NEG_7037	[M-H]-	Kaempferol	1.59424	0.170503	0.000832248	285.041	6.649	C05903	Phenylpropanoids and polyketides	Flavonoids	Flavones	C15H10O6	IYRMWMYZSQPJKC-UHFFFAOYSA-N	OC1=CC=C(C=C1)C2=C(O)C(=O)C3=C(O2)C=C(O)C=C3O	1.77749e+06	2.31447e+06	1.93977e+06	1.19834e+06	1.78675e+06	965750	1.07285e+06	1.16765e+06	2.71043e+06	2.27925e+06	3.34159e+06	1.18042e+06	1.92774e+06	1.64957e+06	3.12031e+06	4.60364e+06	1.85607e+07	1.35391e+07	3.52954e+06	2.49631e+07	1.57528e+06	1.42808e+07	1.29125e+07	7.39553e+06	9.9094e+06	4.0601e+06	2.11147e+06	2.11191e+06	1.33422e+06	1.85604e+06	2.01771e+06	1.08078e+06	1.45443e+06	3.78777e+06	2.68523e+06
NEG_35000	[M-H]-	Flavonol base + 4O, O-Hex-dHex-Pen	1.86056	0.00107403	0.00126599	741.187	4.71		Phenylpropanoids and polyketides	Flavonoids	Flavonoid glycosides	C32H38O20	RLTNQOUWXZXZCS-UHFFFAOYSA-N	CC1OC(OCC2OC(OC3=C(OC4=C(C(=CC(=C4)O)O)C3=O)C5=CC=C(O)C(=C5)O)C(OC6OCC(O)C(O)C6O)C(O)C2O)C(O)C(O)C1O	1965.36	3628.94	1029.77	287.095	1060.54	2635.4	1526.15	3606.54	647.362	1394.53	14089.6	3045.43	10854.1	4222.44	4142.76	1.33288e+07	7.37796e+06	7.81144e+06	1.73827e+07	2.02869e+06	2.87694e+06	2.5641e+06	7.7144e+06	4.15439e+06	136901	6876.36	5531.71	5164.87	3498.37	3898.85	12721.9	3039.24	7120.07	5967.09	15188.9
NEG_28304	[M-H]-	Hexosyl LPE 16:0	1.62313	0.0027407	0.00212456	614.331	11.147		Organic oxygen compounds	Organooxygen compounds	Carbohydrates and carbohydrate conjugates	C27H54NO12P	UISOORRILGPHLE-OEYVFKEPSA-N	CCCCCCCCCCCCCCCC(=O)OC[C@@H](O)CO[P](O)(=O)OCCNC1OC(CO)C(O)C(O)C1O	6367.3	12167.7	3926.38	1629.28	3339.81	22178.9	29766.6	36233.1	27819	45964.9	35093	6101.3	13002.5	7435.19	11401.7	6.07724e+06	6.64449e+06	7.89996e+06	1.58332e+07	2.29457e+06	1.68324e+06	2.04103e+06	7.02554e+06	2.37305e+06	276011	27712.4	15185.5	3720.3	2877.96	6327.06	64988.7	17957.9	29350	76157	90244.6
NEG_8038	[M-H]-	Quercetin	6.09302	0.110386	0.00264634	301.036	6.081	C00389	Phenylpropanoids and polyketides	Flavonoids	Flavones	C15H10O7	REFJWTPEDVJJIY-UHFFFAOYSA-N	OC1=CC2=C(C(=C1)O)C(=O)C(=C(O2)C3=CC(=C(O)C=C3)O)O	1.47125e+06	3.85877e+06	945072	2.06369e+06	937352	1.0635e+06	1.75614e+06	2.50142e+06	4.15337e+06	3.7113e+06	2.77638e+07	1.13481e+06	5.09088e+06	2.22244e+06	8.36943e+06	9.45928e+07	1.30008e+08	2.45187e+07	2.18588e+07	1.30471e+08	1.2429e+07	1.60716e+08	2.08152e+08	4.70993e+07	3.19211e+07	1.38309e+07	4.761e+06	2.60841e+06	1.72128e+06	3.47568e+06	4.53035e+06	1.13097e+06	7.88858e+06	3.22936e+06	5.36127e+06
NEG_27019	[M-H]-	2-(3,4-Dihydroxyphenyl)-5,7-dihydroxy-3-[(2S,3R,4S,5S,6R)-3,4,5-trihydroxy-6-[[(2S,3R,4S,5R)-3,4,5-trihydroxyoxan-2-yl]oxymethyl]oxan-2-yl]oxychromen-4-one	1.12007	0.00750952	0.00332074	595.13	4.606		Phenylpropanoids and polyketides	Flavonoids	Flavonoid glycosides	C26H28O16	YNMFDPCLPIMRFD-PEXUZNNCSA-N	OC1COC(OCC2OC(OC3=C(OC4=C(C(=CC(=C4)O)O)C3=O)C5=CC(=C(O)C=C5)O)C(O)C(O)C2O)C(O)C1O	4922.16	7433.17	2715.47	1705.36	2690.88	7678.47	7683.41	14995	8976.66	16557.8	57539	9654.19	20524.5	12672.4	15184.2	3.93258e+06	6.84232e+06	2.14353e+06	7.25888e+06	849212	858479	1.09174e+06	1.95377e+06	1.95897e+06	162709	7309.63	7415.06	6534.01	3213.14	4255.13	28497.4	6069.59	14462.8	30202.4	37036.2
NEG_30630	[M-H]-	Flavonol base + 4O, 1MeO, O-Hex-Hex	2.02734	0.00228655	0.00363456	655.149	4.28		Phenylpropanoids and polyketides	Flavonoids	Flavonoid glycosides	C28H32O18	WRDDFOFFQDOVRV-UHFFFAOYSA-N	COC1=C(O)C2=C(OC(=C(OC3OC(COC4OC(CO)C(O)C(O)C4O)C(O)C(O)C3O)C2=O)C5=CC(=C(O)C=C5)O)C=C1O	1672.35	3395.33	1012.13	294.233	1160.07	1475.41	3793.49	3952.13	2091.09	2233	35504.9	4326.43	11705.1	8558.13	9086.19	9.24338e+06	1.00534e+07	200491	4.20081e+06	9.25459e+06	500419	1.489e+07	1.98502e+07	3.00088e+06	48278.3	10351.4	5535.02	3581.27	1996.22	2721.27	8293.02	1647.68	9786.01	11522.8	19460.6
NEG_6020	[M-H]-	Naringenin chalcone	1.45698	0.614736	0.00437223	271.063	6.285	C06561	Phenylpropanoids and polyketides	Linear 1,3-diarylpropanoids	Chalcones and dihydrochalcones	C15H12O5	YQHMWTPYORBCMF-ZZXKWVIFSA-N	OC1=CC=C(C=C1)C=CC(=O)C2=C(O)C=C(O)C=C2O	3.71383e+06	3.3858e+06	4.22241e+06	8.30055e+06	3.82012e+06	4.7384e+06	5.74638e+06	5.6393e+06	1.34731e+07	1.14112e+07	8.57295e+06	9.57436e+06	6.79581e+06	8.51915e+06	1.33615e+07	1.03931e+07	1.22712e+07	1.64279e+07	1.09581e+07	1.93285e+07	7.89091e+06	1.77845e+07	1.07339e+07	1.92205e+07	1.69412e+07	914776	1.07872e+06	781336	710162	955169	7.84043e+06	5.19367e+06	5.93119e+06	1.4253e+07	1.23077e+07
NEG_18394	[M-H]-	4-Ohimg	1.86906	3995.15	0.0126841	463.052	1.916		Organic oxygen compounds	Organooxygen compounds	Carbohydrates and carbohydrate conjugates	C16H20N2O10S2	CSMYCLLHRFFFLG-WVGMDVCISA-N	OCC1OC(SC(CC2=C[NH]C3=C2C(=CC=C3)O)=NO[S](O)(=O)=O)C(O)C(O)C1O	55.0471	28.6148	64.1284	63.1535	113.946	1.65193e+06	1.26871e+06	1.48462e+06	4.9315e+06	4.6245e+06	260014	133259	362507	597422	1.81126e+06	316.575	223.692	1028.36	526.485	2722.52	402.457	2098.85	793.068	2149.91	863.067	177.761	3089.37	226.624	72.687	168.588	3.15276e+06	1.47192e+06	1.83925e+06	7.44473e+06	7.89965e+06
NEG_19514	[M-H]-	Isorhamnetin-3-O-glucoside	6.41387	1.58037	0.0142763	477.105	5.499		Phenylpropanoids and polyketides	Flavonoids	Flavonoid glycosides	C22H22O12	CQLRUIIRRZYHHS-LFXZADKFSA-N	COC1=C(O)C=CC(=C1)C2=C(OC3OC(CO)C(O)C(O)C3O)C(=O)C4=C(O2)C=C(O)C=C4O	1.52759e+06	4.31974e+06	523481	1.19246e+06	915958	2.73793e+07	2.48974e+07	2.75901e+07	5.49102e+07	5.39533e+07	5.20264e+07	4.6329e+07	4.81478e+07	5.97658e+07	4.16698e+07	3.2608e+07	4.46069e+07	1.69518e+07	5.66751e+07	1.86024e+07	1.1599e+07	2.34743e+07	2.37846e+07	3.31552e+07	6.42804e+06	837248	1.66261e+06	1.32676e+06	419448	1.16536e+06	9.97224e+07	6.34134e+07	7.41071e+07	1.8711e+08	1.87575e+08
NEG_8874	[M-H]-	12,13-Dihydroxyoctadec-9-enoic acid	1.27054	0.0133268	0.0173495	313.239	9.274		Lipids and lipid-like molecules	Fatty Acyls	Fatty acids and conjugates	C18H34O4	CQSLTKIXAJTQGA-UHFFFAOYSA-N	CCCCCC(O)C(O)CC=CCCCCCCCC(O)=O	4806.97	6662.26	5266.37	5234.77	4417.06	24395.8	26247.3	28476.8	110189	97474.3	51950.2	46914.1	48764.2	43737.8	30382.8	4.06919e+06	3.56803e+06	3.20391e+06	1.57679e+07	821448	1.22832e+06	745430	5.54239e+06	1.69386e+06	1.20041e+06	13387.8	9236.01	7815.2	6410.46	7084.59	52350.8	17875.5	26190.7	125672	112745
NEG_27875	[M-H]-	Panasenoside	4.47079	1.75396	0.0282916	609.151	4.465		Phenylpropanoids and polyketides	Flavonoids	Flavonoid glycosides	C27H30O16	LKZDFKLGDGSGEO-UHFFFAOYSA-N	OCC1OC(OC2C(O)C(O)C(CO)OC2OC3=C(OC4=C(C(=CC(=C4)O)O)C3=O)C5=CC=C(O)C=C5)C(O)C(O)C1O	570848	505368	392583	218166	469011	1.22114e+07	1.40446e+07	1.51453e+07	7.00678e+06	1.32784e+07	1.81843e+07	1.74463e+07	1.7397e+07	1.90447e+07	2.31905e+07	4.53694e+06	347077	2.64819e+07	1.29019e+06	2.36846e+07	7.4573e+06	8.84083e+06	445764	2.39027e+07	8.54864e+06	345783	408287	193752	210118	500168	1.56537e+07	9.05258e+06	1.19319e+07	2.56642e+07	2.15767e+07
NEG_16121	[M-H]-	Prunin	1.46583	0.022372	0.0333587	433.113	5.463		Phenylpropanoids and polyketides	Flavonoids	Flavonoid glycosides	C21H22O10	DLIKSSGEMUFQOK-SFTVRKLSSA-N	OCC1OC(OC2=CC3=C(C(=O)CC(O3)C4=CC=C(O)C=C4)C(=C2)O)C(O)C(O)C1O	4409.3	8254.84	4795.43	5727.06	4654.11	37123.1	42480.8	45049.3	102780	88765.4	100463	56997.2	50458	65754.7	71179.3	3.91812e+06	3.90974e+06	224152	485533	3.72786e+06	73761.8	1.75434e+07	1.09988e+07	456762	1.25343e+06	27691.3	9089.4	6188.2	3032.49	5588.08	53602.5	36697.9	41259.8	88319.4	90213.9
[truncated: 10 more columns]

## Sheet: Y-M vs FM-M
ID	adduct	Name	VIP	Fold change	p-value	m/z	rt(min)	KEGG	Superclass	Class	Subclass	Formula	INCHIKEY	SMILES	DDFM-M-1	DDFM-M-2	DDFM-M-3	DDFM-M-4	DDFM-M-5	DD-M-1	DD-M-2	DD-M-3	DD-M-4	DD-M-5	DDY-M-1	DDY-M-2	DDY-M-3	DDY-M-4	DDY-M-5	FDD-M-1	FDD-M-2	FDD-M-3	FDD-M-4	FDD-M-5	FLD-M-1	FLD-M-2	FLD-M-3	FLD-M-4	FLD-M-5	LDFM-M-1	LDFM-M-2	LDFM-M-3	LDFM-M-4	LDFM-M-5	LD-M-1	LD-M-2	LD-M-3	LD-M-4	LD-M-5
NEG_12347	[M+FA-H]-	Stenophylline A	1.00195	585.648	8.16472e-18	371.097	2.662	C05158	Organic oxygen compounds	Organooxygen compounds	Carbohydrates and carbohydrate conjugates	C15H18O8	GVRIYIMNJGULCZ-ZMKUSUEASA-N	OCC1OC(OC2=C(C=CC=C2)C=CC(O)=O)C(O)C(O)C1O	1532.87	1693.66	1264.46	531.483	2450.02	395799	405141	427896	947517	868484	813709	774129	800316	950321	925531	44747.3	8195.06	136252	7179.96	171890	46692.1	35877.4	5861.02	162650	249781	642.962	4008.4	879.616	590.217	571.596	754421	468804	552155	1.52225e+06	1.53551e+06
NEG_760	[M-H]-	Leucine	1.24918	20.7744	1.10871e-17	130.087	1.544	C00123	Organic acids and derivatives	Carboxylic acids and derivatives	Amino acids, peptides, and analogues	C6H13NO2	ROHFNLRQFUQHCH-YFKPBYRVSA-N	CC(C)CC(N)C(O)=O	131696	122247	123983	60825.1	131923	1.37871e+06	1.40078e+06	1.58346e+06	1.23518e+06	1.10756e+06	1.4073e+06	1.36627e+06	1.38808e+06	1.62154e+06	1.30917e+06	132967	185357	159707	147737	123425	123309	180367	301703	145469	78025.1	15262.2	22248.3	21564.8	13217.1	15209.1	6.42205e+06	2.57676e+06	3.28017e+06	4.37309e+06	4.37801e+06
NEG_1608	[M-H]-	Phenylpyruvic acid	1.02648	387.05	3.44666e-17	163.039	2.645	C00166	Benzenoids	Benzene and substituted derivatives	Phenylpyruvic acid derivatives	C9H8O3	BTNMPGBKDVTSJY-UHFFFAOYSA-N	OC(=O)C(=O)CC1=CC=CC=C1	2148.35	3630.84	3063.31	2042.22	3397.64	372815	383528	397507	1.02353e+06	942651	850179	799533	856637	1.00811e+06	989778	45615.9	5194.4	136767	7610.76	185599	48200.6	36574.8	4401.49	168261	242342	1193.68	5696.84	399.609	473.389	466.715	797647	469920	532945	1.68016e+06	1.75761e+06
NEG_765	[M-H]-	l-Isoleucine	1.32227	21.6256	1.57378e-16	130.088	1.442	C00407	Organic acids and derivatives	Carboxylic acids and derivatives	Amino acids, peptides, and analogues	C6H13NO2	AGPKZVBTJJNPAG-WHFBIAKZSA-N	CCC(C)C(N)C(O)=O	138131	136385	144583	59243.4	124534	842940	853628	892573	1.32444e+06	1.21047e+06	1.47978e+06	1.52912e+06	1.35914e+06	1.79078e+06	1.42394e+06	104666	123932	131513	143103	126203	133050	141241	326942	136478	59813.5	22145.9	27499.1	23411.8	23265.9	16695.6	6.59483e+06	1.22312e+06	1.37406e+06	3.45777e+06	3.25817e+06
NEG_2910	[M-H]-	Tryptophan	1.76738	104.092	4.10532e-16	203.084	2.813	C00078	Organoheterocyclic compounds	Indoles and derivatives	Indolyl carboxylic acids and derivatives	C11H12N2O2	QIVBCDIJIAJPQS-VIFPVBQESA-N	NC(CC1=C[NH]C2=C1C=CC=C2)C(O)=O	31736.1	31762	31968.6	22121.8	31712	1.08869e+06	1.06519e+06	1.16894e+06	3.08444e+06	2.72421e+06	2.73125e+06	2.53239e+06	2.60924e+06	2.98618e+06	2.24134e+06	789297	775173	822334	861559	814959	224511	821223	1.0912e+06	1.25717e+06	540779	20006.2	28010.4	22927	18772.2	16929.9	2.80773e+06	1.43316e+06	1.72104e+06	6.36423e+06	6.37502e+06
NEG_17246	[M-H]-	Kaempferol-3-O-glucoside	2.21207	17.1402	1.69773e-15	447.094	5.466					C21H20O11	JPUKWEQWGBDDQB-UHFFFAOYNA-N	O=C1C(OC2OC(CO)C(O)C(O)C2O)=C(OC=3C=C(O)C=C(O)C13)C=4C=CC(O)=CC4	330586	374981	300770	109782	289267	2.69721e+06	2.65413e+06	2.87896e+06	2.52107e+06	2.79946e+06	4.35432e+06	3.991e+06	4.55068e+06	4.89646e+06	4.94802e+06	1.12189e+06	8.2374e+06	4.15853e+06	1.31767e+06	5.52924e+06	531759	6.91773e+06	4.83074e+06	1.8594e+06	2.03834e+06	274160	241029	200077	164390	246683	3.94515e+06	2.5064e+06	3.01702e+06	6.51963e+06	6.58985e+06
NEG_222	[M-H]-	3-Hydroxypropionic acid	2.77441	0.164449	4.54054e-15	89.0242	0.855	C01013	Organic acids and derivatives	Hydroxy acids and derivatives	Beta hydroxy acids and derivatives	C3H6O3	ALRHLSYJTWAHJZ-UHFFFAOYSA-N	OCCC(O)=O	8.41565e+06	8.52413e+06	8.62402e+06	7.14849e+06	8.89586e+06	453027	470717	471469	686596	713964	1.17376e+06	1.10425e+06	1.17165e+06	1.25214e+06	1.34054e+06	3.74982e+06	3.1914e+06	2.66423e+06	3.52006e+06	2.98074e+06	2.04791e+06	2.85443e+06	3.3122e+06	3.45387e+06	2.49838e+06	7.47671e+06	7.91439e+06	7.42573e+06	7.18963e+06	6.1928e+06	781027	557329	600818	1.23878e+06	1.31223e+06
NEG_27875	[M-H]-	Panasenoside	4.65312	48.5322	5.18028e-15	609.151	4.465		Phenylpropanoids and polyketides	Flavonoids	Flavonoid glycosides	C27H30O16	LKZDFKLGDGSGEO-UHFFFAOYSA-N	OCC1OC(OC2C(O)C(O)C(CO)OC2OC3=C(OC4=C(C(=CC(=C4)O)O)C3=O)C5=CC=C(O)C=C5)C(O)C(O)C1O	570848	505368	392583	218166	469011	1.22114e+07	1.40446e+07	1.51453e+07	7.00678e+06	1.32784e+07	1.81843e+07	1.74463e+07	1.7397e+07	1.90447e+07	2.31905e+07	4.53694e+06	347077	2.64819e+07	1.29019e+06	2.36846e+07	7.4573e+06	8.84083e+06	445764	2.39027e+07	8.54864e+06	345783	408287	193752	210118	500168	1.56537e+07	9.05258e+06	1.19319e+07	2.56642e+07	2.15767e+07
NEG_1125	[M-H]-	Glutamine Analogue, 1	1.4374	6.47018	9.48588e-15	145.061	0.841		Organic acids and derivatives	Carboxylic acids and derivatives	Amino acids, peptides, and analogues	C5H10N2O3	ZDXPYRJPNDTMRX-UHFFFAOYSA-N	NC(CCC(N)=O)C(O)=O	457327	431025	425022	343507	455720	1.21036e+06	1.11353e+06	1.14894e+06	1.68773e+06	1.64109e+06	1.76368e+06	1.77621e+06	1.89836e+06	2.09333e+06	2.19754e+06	132817	199401	108758	143725	112871	67727.7	119489	298957	174936	131758	205440	264687	238030	187552	211142	1.51321e+06	1.04011e+06	1.14376e+06	2.22902e+06	2.21721e+06
NEG_29769	[M-H]-	Rhamnetin 3-sophoroside	2.43066	74.2885	8.81532e-14	639.154	4.566		Phenylpropanoids and polyketides	Flavonoids	Flavonoid glycosides	C28H32O17	CEZKIFXYWPTANH-HGVYTWBRSA-N	COC1=CC(=C2C(=O)C(=C(OC2=C1)C3=CC(=C(O)C=C3)O)OC4OC(CO)C(O)C(O)C4OC5OC(CO)C(O)C(O)C5O)O	93209.6	131260	52756.9	13627.5	74551.7	3.21482e+06	2.92155e+06	3.28875e+06	278101	813949	6.00124e+06	5.09141e+06	5.09733e+06	6.26087e+06	5.05426e+06	169782	140471	382359	102112	1.51755e+06	636817	146311	161092	2.06011e+07	289627	40251.1	95166.5	59196.1	34591.6	73142.3	1.01227e+07	5.6591e+06	6.86122e+06	1.7413e+07	1.81492e+07
NEG_507	[M-H]-	Proline	1.19246	6.92378	4.39461e-13	114.055	0.892	C00148	Organic acids and derivatives	Carboxylic acids and derivatives	Amino acids, peptides, and analogues	C5H9NO2	ONIBWKKTOPOVIA-BYPYZUCNSA-N	OC(=O)C1CCCN1	237316	238991	221943	163487	216207	744604	899289	932080	1.29532e+06	1.12237e+06	1.39028e+06	1.41126e+06	1.58764e+06	1.66586e+06	1.67423e+06	1.86955e+06	1.7529e+06	1.88717e+06	2.35802e+06	1.71341e+06	1.31684e+06	1.40028e+06	2.0399e+06	1.81995e+06	1.15654e+06	164415	205452	206777	172047	166063	1.24822e+06	740050	850082	1.85316e+06	1.64963e+06
NEG_2107	[M-H]-	D-Glucose	8.17125	0.341986	1.74711e-12	179.055	0.862	C00221	Organic oxygen compounds	Organooxygen compounds	Carbohydrates and carbohydrate conjugates	C6H12O6	WQZGKKKJIJFFOK-GASJEMHNSA-N	OC[C@H]1OC(O)[C@H](O)[C@@H](O)[C@@H]1O	9.52678e+07	9.38663e+07	9.92139e+07	7.83189e+07	9.95093e+07	1.60442e+07	1.66278e+07	1.74709e+07	2.0316e+07	1.93058e+07	2.51803e+07	2.4216e+07	2.52002e+07	2.90159e+07	3.09366e+07	3.58775e+07	3.19398e+07	2.61355e+07	3.32047e+07	2.94508e+07	2.0126e+07	3.01722e+07	3.18347e+07	3.5739e+07	2.60718e+07	7.97011e+07	8.62218e+07	8.27019e+07	7.69888e+07	7.19038e+07	2.74075e+07	1.91305e+07	2.13983e+07	3.74247e+07	3.73834e+07
NEG_3464	[M-H]-	Calcium pantothenate	1.86082	40.896	1.85275e-12	218.105	2.303					C9H17NO5.1/2 Ca	FAPWYRCQGJNNSJ-UBKPKTQASA-L	CC(C)(CO)[C@H](C(=O)NCCC(=O)[O-])O.CC(C)(CO)[C@H](C(=O)NCCC(=O)[O-])O.[Ca+2]	120497	94624.8	76662.5	32996.6	115105	807558	915035	872705	1.82585e+06	1.4951e+06	3.65539e+06	2.89679e+06	3.36996e+06	3.95861e+06	1.91831e+06	291872	499770	176872	251810	116583	22550	421562	457796	294828	47638	48496.6	84788.6	86432.2	46536	40464.2	2.12643e+06	841701	1.54227e+06	6.37687e+06	6.77068e+06
NEG_1242	[M-H]-	(2R,3R,4R)-2,3,4,5-Tetrahydroxypentanal	2.1049	2.54576	2.36883e-12	149.046	0.866		Organic oxygen compounds	Organooxygen compounds	Carbohydrates and carbohydrate conjugates	C5H10O5	PYMYPHUHKUWMLA-LMVFSUKVSA-N	OC[C@@H](O)[C@@H](O)[C@@H](O)C=O	2.58414e+06	2.57526e+06	2.65421e+06	2.16839e+06	2.73547e+06	3.6378e+06	4.05144e+06	4.20891e+06	4.65936e+06	4.37519e+06	5.54035e+06	5.34776e+06	5.35568e+06	6.14234e+06	7.33152e+06	1.33564e+06	1.18506e+06	1.1406e+06	1.27014e+06	1.2086e+06	780181	1.08708e+06	1.43223e+06	1.28813e+06	876392	2.27017e+06	2.52468e+06	2.40601e+06	2.20873e+06	2.03181e+06	5.69799e+06	4.27213e+06	4.68709e+06	8.48155e+06	8.55428e+06
NEG_2471	[M-H]-	N-Acetyl-DL-methionine	1.07841	1359.06	3.75049e-12	190.056	2.418	C02712	Organic acids and derivatives	Carboxylic acids and derivatives	Amino acids, peptides, and analogues	C7H13NO3S	XUYPXLNMDZIRQH-UHFFFAOYSA-N	CSCCC(N=C(C)O)C(O)=O	846.23	709.479	967.441	421.152	1116.05	223110	202807	249213	715633	629652	787556	685965	733026	947805	1.14108e+06	875005	722884	212866	938466	134991	119452	203615	548948	149124	61661.6	359.862	1863.62	231.716	471.223	338.159	855007	390948	496585	1.77671e+06	1.88496e+06
NEG_9616	[M-H]-	Coumaric acid O-glucoside	1.13632	940.901	8.48833e-12	325.093	2.859		Organic oxygen compounds	Organooxygen compounds	Carbohydrates and carbohydrate conjugates	C15H18O8	LJFYQZQUAULRDF-FDGSXQGBSA-N	OCC1OC(OC2=CC=C(C=CC(O)=O)C=C2)C(O)C(O)C1O	3454.42	710.455	907.635	405.975	2002.46	310255	266974	353805	1.04862e+06	1.3312e+06	1.04325e+06	1.30535e+06	1.11377e+06	1.15205e+06	890500	9252.98	3720.74	22853.6	8033.27	24579.4	7462.11	6963.77	5875.5	30278.3	38851.6	1056.69	1690.85	1177.66	293.198	143.209	570623	304210	265081	1.43597e+06	1.37185e+06
NEG_11389	[M-H]-	2-beta-D-Glucopyranosyloxy-4-methoxy-cis-cinnamic acid	1.13328	1538.29	1.33791e-11	355.102	2.951		Organic oxygen compounds	Organooxygen compounds	Carbohydrates and carbohydrate conjugates	C16H20O9	FQWZGEBZILOCET-QEQKPWIDSA-N	COC1=CC=C(C=CC(O)=O)C(=C1)OC2OC(CO)C(O)C(O)C2O	658.46	187.989	591.21	249.908	865.998	286366	234251	227018	1.00798e+06	961748	900315	787760	856668	1.00533e+06	1.0384e+06	9386.63	63416.2	22156.6	9477.45	27872.6	3389.33	11725.8	9859.69	27866.3	38912.9	53.0076	3793.05	177.077	350.08	295.623	882706	533193	601603	1.80136e+06	1.88709e+06
NEG_5125	[M-H]-	9-Hexadecenoic acid	1.06367	18.1818	3.44151e-11	253.219	11.443		Lipids and lipid-like molecules	Fatty Acyls	Fatty acids and conjugates	C16H30O2	SECPZKHBENQXJG-BQYQJAHWSA-N	CCCCCC\\C=C\\CCCCCCCC(O)=O	58553.6	62614.4	72855	39530.8	57769.6	1.33224e+06	1.19372e+06	1.22921e+06	2.1061e+06	2.34742e+06	995763	917340	732643	997162	884423	1.67822e+06	2.03119e+06	4.5363e+06	2.78762e+06	1.07933e+06	602737	1.55304e+06	2.12806e+06	1.31934e+06	758646	52455.4	61785.1	74934.8	53403.1	36286.8	2.06303e+06	1.08378e+06	1.71767e+06	5.70339e+06	4.07876e+06
NEG_27855	[M-H]-	Kaempferol 3-O-sophoroside	6.40149	105.733	3.46939e-11	609.146	4.734					C27H30O16	LKZDFKLGDGSGEO-UHFFFAOYNA-N	C1=CC(=CC=C1C2=C(C(=O)C3=C(C=C(C=C3O2)O)O)O[C@H]4[C@@H]([C@H]([C@@H]([C@H](O4)CO)O)O)O[C@H]5[C@@H]([C@H]([C@@H]([C@H](O5)CO)O)O)O)O	461939	408540	284537	379626	342227	2.44223e+07	2.74969e+07	2.79899e+07	4.57838e+06	5.65588e+07	3.15296e+07	2.88457e+07	2.96057e+07	3.44241e+07	5.07289e+07	5.98372e+06	527949	5.15687e+07	2.42893e+06	5.06815e+07	1.41309e+07	1.7076e+07	637786	5.58921e+07	4.05795e+06	341538	371969	170313	201937	398905	2.91158e+07	1.5949e+07	2.06968e+07	5.23221e+07	4.65426e+07
NEG_17662	[M-H]-	2-Azaniumylethyl (3-hexadecanoyloxy-2-hydroxypropyl) phosphate	4.10347	99.1972	3.6297e-11	452.275	11.266		Lipids and lipid-like molecules	Glycerophospholipids	Glycerophosphoethanolamines	C21H44NO7P	YVYMBNSKXOXSKW-UHFFFAOYSA-N	CCCCCCCCCCCCCCCC(=O)OCC(O)CO[P](O)(=O)OCCN	120843	187937	48594.8	115653	121417	5.5206e+06	6.26869e+06	6.42061e+06	2.4023e+07	2.13546e+07	1.59546e+07	1.08895e+07	1.45641e+07	1.38831e+07	2.22669e+07	6.17522e+07	4.97884e+07	7.85383e+07	5.90033e+07	5.44684e+07	1.9198e+07	3.09632e+07	5.52228e+07	6.6014e+07	4.12145e+07	410872	225818	47805.1	39810	141715	8.37074e+06	2.75682e+06	4.52902e+06	1.83091e+07	1.7904e+07
NEG_35133	[M-H]-	PG 34:3	3.16687	292.095	4.61961e-11	743.485	13.267					C40H73O10P	PTJBFPPEYDFAAQ-RUGCENDASA-N	CCCCC/C=C\C/C=C\CCCCCCCC(=O)OC(COC(=O)CCCCCCC/C=C\CCCCCC)COP(=O)(O)OCC(CO)O	33479.7	38833.4	27426.4	13617.7	43169.1	3.84509e+06	3.98478e+06	6.13612e+06	467090	928590	7.10198e+06	6.3194e+06	7.30807e+06	6.78948e+06	1.24491e+07	1.51169e+06	1.92376e+06	3.17555e+06	484858	7.11928e+06	1.31848e+06	3.45702e+06	969577	7.93051e+06	222974	20067.1	39772.1	9506.71	13054.7	57244.4	5.53278e+06	1.8836e+06	3.07471e+06	1.06012e+07	1.00875e+07
NEG_899	[M-H]-	Threonic acid	1.497	11.4848	4.72896e-11	135.029	0.838	C01620	Organic oxygen compounds	Organooxygen compounds	Carbohydrates and carbohydrate conjugates	C4H8O5	JPIJQSOTBSSVTP-GBXIJSLDSA-N	OCC(O)C(O)C(O)=O	164732	195722	214976	169478	146694	1.34557e+06	1.27399e+06	1.30136e+06	1.89274e+06	1.76207e+06	1.71849e+06	1.56832e+06	1.62491e+06	1.89573e+06	1.94958e+06	134296	126859	64419.5	163360	99254.8	75353.8	117795	154380	122987	84946.9	195705	216734	188092	176223	187257	1.93625e+06	1.46543e+06	1.49142e+06	2.53883e+06	2.61344e+06
NEG_19514	[M-H]-	Isorhamnetin-3-O-glucoside	7.01386	30.4778	9.57427e-11	477.105	5.499		Phenylpropanoids and polyketides	Flavonoids	Flavonoid glycosides	C22H22O12	CQLRUIIRRZYHHS-LFXZADKFSA-N	COC1=C(O)C=CC(=C1)C2=C(OC3OC(CO)C(O)C(O)C3O)C(=O)C4=C(O2)C=C(O)C=C4O	1.52759e+06	4.31974e+06	523481	1.19246e+06	915958	2.73793e+07	2.48974e+07	2.75901e+07	5.49102e+07	5.39533e+07	5.20264e+07	4.6329e+07	4.81478e+07	5.97658e+07	4.16698e+07	3.2608e+07	4.46069e+07	1.69518e+07	5.66751e+07	1.86024e+07	1.1599e+07	2.34743e+07	2.37846e+07	3.31552e+07	6.42804e+06	837248	1.66261e+06	1.32676e+06	419448	1.16536e+06	9.97224e+07	6.34134e+07	7.41071e+07	1.8711e+08	1.87575e+08
NEG_1880	[M-H]-	N-Acetyl-L-leucine	1.1533	761.099	1.34171e-10	172.099	3.819	C02710	Organic acids and derivatives	Carboxylic acids and derivatives	Amino acids, peptides, and analogues	C8H15NO3	WXNXCEHXYPACJF-ZETCQYMHSA-N	CC(C)CC(N=C(C)O)C(O)=O	1382.79	2011.93	1606.76	724.978	1713.11	337219	301842	340986	1.01446e+06	893588	905149	858291	800628	976047	1.15045e+06	4244.89	3134.45	12114.8	4071.42	12162.5	2675.81	5640.79	5467.71	8827.64	8480.64	1093.97	2632.66	1310.49	1415.88	1377.57	662831	323229	380864	1.46822e+06	1.51073e+06
NEG_39284	[M-H]-	PI 36:5	1.38384	157.315	5.292e-10	855.502	12.845					C45H77O13P	FQGSWQFJOVVRRB-LPHKCNJWSA-N		10968.6	17694.3	5654.02	3219.73	15458.4	946404	687649	806147	213299	335858	1.23795e+06	851129	1.60569e+06	1.7355e+06	1.75179e+06	2.17492e+06	1.77531e+06	735377	1.77957e+06	1.29867e+06	502915	1.32347e+06	1.83113e+06	849031	120313	9305.81	17634.5	3627.72	4816.28	19156.2	1.17045e+06	721333	861764	1.64008e+06	2.10247e+06
NEG_29773	[M-H]-	isorhamnetin-3-glucoside-4'-glucoside (Isorhamnetin 3,4'-diglucoside)	1.90346	681.404	1.4916e-09	639.155	3.226					C28H32O17	VKVBSQRURLRCHO-UHFFFAOYNA-N	O=C1C(OC2OC(CO)C(O)C(O)C2O)=C(OC=3C=C(O)C=C(O)C13)C=4C=CC(OC5OC(CO)C(O)C(O)C5O)=C(OC)C4	7472.17	3234.14	2827.4	1015.2	4035.83	1.96183e+06	1.84063e+06	2.09282e+06	265898	817061	2.54493e+06	2.24069e+06	2.25152e+06	2.40646e+06	2.74315e+06	4767.93	2687.97	5970.06	6671.69	5536.5	2257.49	4413.28	1987.24	9016.74	745.707	2039.66	15125.4	2787.48	1646.86	7249.14	1.8056e+06	946525	1.14742e+06	2.9656e+06	3.08322e+06
NEG_33697	[M-H]-	PE 34:3	2.03256	80.8181	2.8948e-09	712.493	12.85					C39H72NO8P	QONZHKTZKTUIMU-SVNQLWEDSA-N	CC/C=C\C/C=C\C/C=C\CCCCCCCC(=O)OC(COC(=O)CCCCCCCCCCCCCCC)COP(=O)(O)OCCN	30804.5	60142.8	7197.43	41369.1	36595.8	1.91257e+06	1.62446e+06	2.08731e+06	1.0968e+06	1.46591e+06	4.16449e+06	2.41682e+06	3.9397e+06	4.61884e+06	5.76403e+06	613812	207054	1.29719e+06	439827	1.99985e+06	218023	571985	145971	996264	223314	39538.8	57911.8	9184.44	11809.9	147649	3.11245e+06	1.3313e+06	1.81258e+06	6.70831e+06	5.26488e+06
NEG_599	[M-H]-	4-Vinylphenol	2.01035	36.923	3.71038e-09	119.05	4.223	C05627	Benzenoids	Benzene and substituted derivatives	Styrenes	C8H8O	FUGYGGDSWSUORM-UHFFFAOYSA-N	OC1=CC=C(C=C)C=C1	77494.2	77258	76111	90243.4	76410.1	1.71021e+06	1.7954e+06	1.82057e+06	3.20933e+06	2.87447e+06	2.52426e+06	2.50866e+06	2.52789e+06	2.99122e+06	3.39739e+06	364044	186825	1.21115e+06	395052	942167	259984	411633	241045	721996	586399	109787	150736	136820	105444	100941	3.81345e+06	2.38371e+06	2.75504e+06	6.47684e+06	6.38247e+06
NEG_9787	[M-H]-	Corchorifatty acid F	5.42082	3081.44	3.83535e-09	327.217	7.26		Lipids and lipid-like molecules	Fatty Acyls	Lineolic acids and derivatives	C18H32O5	MKYUCBXUUSZMQB-MKZMYESJSA-N	CCC=CCC(O)C(O)C=CC(O)CCCCCCCC(O)=O	7031.2	9237.94	7897.42	6761.28	7859.84	2.78565e+06	2.18194e+06	2.23303e+06	8.91183e+06	8.435e+06	2.71421e+07	2.34902e+07	2.4465e+07	2.90508e+07	1.28927e+07	803943	916963	216878	224272	578226	32711.1	364680	469759	215009	202297	6336.61	17359.7	6439.24	5608.87	10444.8	1.17837e+07	5.88461e+06	7.02605e+06	2.97376e+07	2.90338e+07
NEG_782	[M-H]-	Asparagine	1.42482	1.90364	8.66773e-09	131.044	0.85	C00152	Organic acids and derivatives	Carboxylic acids and derivatives	Amino acids, peptides, and analogues	C4H8N2O3	DCXYFEDJOCDNAF-REOHCLBHSA-N	NC(CC(O)=N)C(O)=O	2.08576e+06	2.11392e+06	2.20966e+06	1.77414e+06	2.1704e+06	1.995e+06	1.95533e+06	2.04024e+06	2.8383e+06	2.86144e+06	3.11637e+06	3.05319e+06	3.1317e+06	3.69545e+06	4.48992e+06	1.1236e+06	1.21971e+06	875097	1.08319e+06	897052	668337	938542	1.40913e+06	1.06655e+06	1.35529e+06	1.93695e+06	2.0353e+06	1.93013e+06	1.82895e+06	1.71294e+06	3.18517e+06	2.1987e+06	2.37364e+06	4.74994e+06	4.73742e+06
NEG_9963	[M-H]-	FA 18:1;3O	1.9773	152.726	1.98104e-08	329.233	7.641		Lipids and lipid-like molecules	Fatty Acyls	Fatty acids and conjugates	C18H34O5	LGADJSRSYLFTSG-UHFFFAOYSA-N	O=C(O)CCCC(O)CCC(O)C=CCC(O)CCCCCC	22158.8	28016.1	16849.7	14654.4	20576.8	399235	281337	268207	1.03072e+06	997395	3.36324e+06	2.94709e+06	3.3947e+06	3.82538e+06	1.7154e+06	3.02115e+06	1.97015e+06	150205	484264	1.69327e+06	74336.5	1.30294e+06	1.98307e+06	508883	396543	23695	32674.4	27230.9	25072.4	22287.4	1.29748e+06	587494	739256	3.70494e+06	3.71481e+06
NEG_2036	[M-H]-	Gluconolactone	1.08579	0.318419	3.18946e-08	177.04	0.918	C00198	Organic oxygen compounds	Organooxygen compounds	Carbohydrates and carbohydrate conjugates	C6H10O6	PHOQVHQSTUBQQK-SQOUGZDYSA-N	OCC1OC(=O)C(O)C(O)C1O	1.77969e+06	1.63686e+06	1.94252e+06	1.30136e+06	1.91316e+06	85094.8	96069.3	103035	285279	264042	558076	647322	523934	481285	188483	5.01773e+06	5.7944e+06	5.62964e+06	6.8558e+06	4.91494e+06	2.90295e+06	6.65186e+06	6.67237e+06	3.61943e+06	3.68459e+06	1.2244e+06	1.45112e+06	1.26557e+06	1.26541e+06	1.16452e+06	101689	69899.8	68447.9	342270	318977
NEG_16378	[M-H]-	Dicoumaroyl Spermidine	3.20278	11.2747	4.72882e-08	436.218	5.212		Benzenoids	Benzene and substituted derivatives	Styrenes	C25H31N3O4	QYBCBMVQSCJMSA-UHFFFAOYSA-N	OC1=CC=C(C=CC(=O)NCCCCNCCCNC(=O)C=CC2=CC=C(O)C=C2)C=C1	773050	1.64131e+06	326138	154934	1.10731e+06	4.63973e+06	4.63187e+06	4.92005e+06	252407	487591	1.18316e+07	1.00848e+07	6.93583e+06	6.34995e+06	1.54655e+07	1.12147e+06	370496	1.25289e+07	554015	5.82684e+06	2.43491e+06	2.02863e+06	380162	5.91225e+06	403456	697773	830881	587079	296891	2.4213e+06	7.573e+06	2.90192e+06	4.18504e+06	1.17604e+07	1.73114e+07
NEG_2581	[M-H]-	Gluconic acid	9.32734	0.177916	5.44116e-08	195.05	0.819	C00257	Organic acids and derivatives	Hydroxy acids and derivatives	Medium-chain hydroxy acids and derivatives	C6H12O7	RGHNJXZEOKUKBD-SQOUGZDYSA-N	OCC(O)C(O)C(O)C(O)C(O)=O	1.21079e+08	1.13612e+08	1.19271e+08	7.74119e+07	1.11947e+08	1.94937e+06	1.79319e+06	1.84273e+06	2.34561e+06	2.47197e+06	2.43157e+07	2.44724e+07	2.32985e+07	1.87291e+07	4.17215e+06	1.62379e+08	1.61567e+08	1.73954e+08	1.88144e+08	1.51351e+08	1.14229e+08	1.73916e+08	1.77616e+08	1.63724e+08	1.20335e+08	6.87459e+07	1.01447e+08	7.14272e+07	6.35464e+07	5.74751e+07	2.86463e+06	1.74537e+06	2.21594e+06	3.9613e+06	3.68416e+06
NEG_6067	[M-H]-	FA 16:0;2O	1.34382	10.574	1.51235e-07	271.229	11.044		Lipids and lipid-like molecules	Fatty Acyls	Fatty acids and conjugates	C16H32O3	JGHSBPIZNUXPLA-UHFFFAOYSA-N	O=C(O)C(O)CCCCCCCCCCCCCC	178441	358145	67063	150546	171025	917891	1.10106e+06	1.24748e+06	2.32591e+06	2.25691e+06	2.66991e+06	1.73359e+06	2.69646e+06	2.2936e+06	1.44444e+06	2.49589e+06	1.9764e+06	1.27581e+06	2.77598e+06	954405	403334	1.26883e+06	1.61696e+06	972657	428850	166961	215685	99632.9	65444.6	176770	4.46114e+06	1.32311e+06	2.09133e+06	7.0023e+06	8.04077e+06
NEG_21394	[M-H]-	Raffinose	4.96081	0.036646	1.94024e-06	503.162	0.9	C00492	Organic oxygen compounds	Organooxygen compounds	Carbohydrates and carbohydrate conjugates	C18H32O16	MUPFEKGTMRGPLJ-ZQSKZDJDSA-N	OCC1OC(OCC2OC(OC3(CO)OC(CO)C(O)C3O)C(O)C(O)C2O)C(O)C(O)C1O	2.07369e+07	2.05238e+07	2.08392e+07	575088	1.92247e+07	400612	409012	463541	695000	678444	349114	302494	389579	442726	886652	4.41718e+06	6.40358e+06	2.44326e+06	4.92623e+06	2.2466e+06	2.16798e+06	3.6638e+06	5.25291e+06	3.20169e+06	212428	3.44905e+07	3.59336e+07	3.62832e+07	3.17684e+07	3.26179e+07	373686	254248	277423	554167	517011
NEG_19513	[M-2H]-	Petunidin 3-galactoside	1.05325	17.8389	6.07207e-06	477.104	5.339		Phenylpropanoids and polyketides	Flavonoids	Flavonoid glycosides	C22H23O12	CCQDWIRWKWIUKK-UHFFFAOYNA-O	COC1=CC(=CC(=C1O)O)C2=C(OC3OC(CO)C(O)C(O)C3O)C=C4C(=CC(=CC4=[O+]2)O)O	56893.6	167966	33722.2	63594.8	67225.1	398188	388807	427221	1.73319e+06	1.72599e+06	592179	487401	672638	888849	837969	59627.2	47591.4	65219.2	62286.1	143645	45876	83620.7	41534	442227	188763	34903.1	75568.5	50420	30279.4	71772.6	1.23983e+06	503352	625707	3.57097e+06	4.19036e+06
NEG_1639	[M-H]-	Phenylalanine	1.36743	2.16739	1.32648e-05	164.073	2.277	C00079	Organic acids and derivatives	Carboxylic acids and derivatives	Amino acids, peptides, and analogues	C9H11NO2	COLNVLDHVKWLRT-QMMMGPOBSA-N	NC(CC1=CC=CC=C1)C(O)=O	1.97254e+06	2.07334e+06	2.02557e+06	1.1492e+06	1.97511e+06	1.13526e+06	1.08187e+06	1.2105e+06	2.72288e+06	2.49265e+06	3.43641e+06	3.46452e+06	3.30321e+06	3.67392e+06	2.49111e+06	1.23656e+06	2.4442e+06	592991	962817	561561	173349	2.10971e+06	1.28736e+06	971084	491521	880476	1.0522e+06	956686	764721	743730	4.27442e+06	2.1425e+06	2.64784e+06	8.06756e+06	8.02262e+06
NEG_5201	[M-H]-	Pinocembrin	1.50032	0.00122424	3.23703e-05	255.074	7.636	C09827	Phenylpropanoids and polyketides	Flavonoids	Flavans	C15H12O4	URFCJEUYXNAHFI-ZDUSSCGKSA-N	OC1=CC(=C2C(=O)C[C@H](OC2=C1)C3=CC=CC=C3)O	1.87655e+06	1.84052e+06	3.17404e+06	5.76472e+06	1.95947e+06	5694.43	2535.18	4478.1	13833.9	9009.76	2917.52	8475.05	887.234	319.361	6652.51	99161	325792	140405	194147	142225	67429.9	756497	160161	140682	137407	1.45957e+06	1.7634e+06	1.90841e+06	1.63671e+06	1.47238e+06	9021.09	10195.1	3772.62	14588.2	17401.5
NEG_7885	[M-H]-	4-Hydroxybenzoic acid 4-O-glucoside	1.33089	80.5015	8.452e-05	299.077	2.601		Organic oxygen compounds	Organooxygen compounds	Carbohydrates and carbohydrate conjugates	C13H16O8	XSSDYIMYZONMBL-UHFFFAOYSA-N	OCC1OC(OC2=CC=C(C=C2)C(O)=O)C(O)C(O)C1O	30589	32394	32966.6	14398.7	31280.4	620227	579199	628955	859587	809848	827928	847153	766819	775987	1.52019e+06	7758.59	12097	15589.7	11766.5	18063.2	2877.32	26954.3	9158.47	14314.1	8943.82	15795.4	27093.8	19397	13450.7	14880.4	243596	182993	222247	335847	369174
NEG_23898	[M+HCOO]-	1-Palmitoylphosphatidylcholine	2.08293	46.9502	0.000103147	540.33	11.249		Lipids and lipid-like molecules	Glycerophospholipids	Glycerophosphocholines	C24H50NO7P	ASWBNKHCZGQVJV-UHFFFAOYSA-N	CCCCCCCCCCCCCCCC(=O)OCC(O)CO[P]([O-])(=O)OCC[N+](C)(C)C	88195.1	126158	56934.5	31816.2	73205.6	3.04468e+06	2.38496e+06	2.99558e+06	893001	1.58186e+06	2.72943e+06	2.26333e+06	1.95418e+06	2.75262e+06	5.23525e+06	3.44227e+07	2.28951e+07	3.57752e+07	3.30869e+07	2.81129e+07	1.58292e+07	1.6899e+07	3.34385e+07	4.02257e+07	3.66819e+06	232462	147386	63457.4	60135.4	105159	2.52724e+06	1.76048e+06	2.39705e+06	6.62151e+06	4.58628e+06
NEG_31238	[M-H]-	Stachyose	1.17249	0.0116188	0.000164525	665.216	0.891	C01613	Organic oxygen compounds	Organooxygen compounds	Carbohydrates and carbohydrate conjugates	C24H42O21	UQZIYBXSHAGNOE-XNSRJBNMSA-N	OCC1OC(OCC2OC(OCC3OC(OC4(CO)OC(CO)C(O)C4O)C(O)C(O)C3O)C(O)C(O)C2O)C(O)C(O)C1O	745571	666759	734473	97739.1	678731	6692.74	6127.88	8722.27	11430.6	12632.9	10041.9	9573.41	11169.5	12913.1	15089.6	888538	1.08424e+06	341843	888597	313251	295974	449949	792905	519576	107548	2.33815e+06	2.53887e+06	2.48146e+06	2.46239e+06	2.42615e+06	8301.54	6418.21	6286.65	18982.5	16708.2
NEG_6020	[M-H]-	Naringenin chalcone	2.31904	3.12958	0.000216156	271.063	6.285	C06561	Phenylpropanoids and polyketides	Linear 1,3-diarylpropanoids	Chalcones and dihydrochalcones	C15H12O5	YQHMWTPYORBCMF-ZZXKWVIFSA-N	OC1=CC=C(C=C1)C=CC(=O)C2=C(O)C=C(O)C=C2O	3.71383e+06	3.3858e+06	4.22241e+06	8.30055e+06	3.82012e+06	4.7384e+06	5.74638e+06	5.6393e+06	1.34731e+07	1.14112e+07	8.57295e+06	9.57436e+06	6.79581e+06	8.51915e+06	1.33615e+07	1.03931e+07	1.22712e+07	1.64279e+07	1.09581e+07	1.93285e+07	7.89091e+06	1.77845e+07	1.07339e+07	1.92205e+07	1.69412e+07	914776	1.07872e+06	781336	710162	955169	7.84043e+06	5.19367e+06	5.93119e+06	1.4253e+07	1.23077e+07
NEG_17478	[M-H]-	Glucoalyssin	1.62667	422.687	0.000274537	450.056	1.088		Organic oxygen compounds	Organooxygen compounds	Carbohydrates and carbohydrate conjugates	C13H25NO10S3	HUCGRJSHMZWRQQ-LJBAHSCYSA-N	C[S](=O)CCCCCC(S[C@@H]1O[C@H](CO)[C@@H](O)[C@H](O)[C@H]1O)=NO[S](O)(=O)=O	7875.14	9340.32	9085.55	3454.04	10714	438.443	390.279	243.906	411570	740478	1.43337e+06	1.28275e+06	1.48503e+06	2.00826e+06	1.76463e+06	4223.17	551.651	50801.4	2509.12	104815	90.04	13527.6	739.542	121867	28929.4	3081.55	18449.5	3423.11	1253.34	1914.83	257.461	828.676	1214.2	4.68873e+06	4.83887e+06
NEG_10591	[M-H]-	alpha-D-Glucopyranoside, beta-D-fructofuranosyl	9.22554	0.23499	0.000613573	341.11	0.892		Organic oxygen compounds	Organooxygen compounds	Carbohydrates and carbohydrate conjugates	C12H22O11	CZMRCDWAGMRECN-UHFFFAOYSA-N	OCC1OC(OC2(CO)OC(CO)C(O)C2O)C(O)C(O)C1O	5.62319e+07	5.67153e+07	5.67815e+07	4.35567e+07	5.62229e+07	4.36425e+07	4.73251e+07	5.01732e+07	8.46183e+07	7.07915e+07	1.44143e+06	1.29983e+06	1.40171e+06	1.6868e+06	3.47172e+06	4.09314e+07	2.79299e+07	4.54049e+07	2.89377e+07	4.74299e+07	1.99718e+07	4.1589e+07	4.04897e+07	8.3926e+07	7.94492e+07	1.49306e+08	1.52351e+08	1.45832e+08	1.33174e+08	1.25244e+08	3.20546e+07	1.83232e+07	2.30424e+07	4.68153e+07	3.8525e+07
NEG_10708	[M-H]-	Lactitol	1.17421	0.272242	0.000785064	343.123	0.859		Lipids and lipid-like molecules	Fatty Acyls	Fatty acyl glycosides	C12H24O11	VQHSOMBJVWLPSR-JVCRWLNRSA-N	OCC(O)C(O)C(OC1OC(CO)C(O)C(O)C1O)C(O)CO	1.04539e+06	868660	1.06268e+06	1.19028e+06	1.05408e+06	760406	1.00416e+06	738791	2.08988e+06	1.88903e+06	47963	47999.3	46743.1	54025.3	96079.4	1.98614e+06	2.94445e+06	7.00111e+06	1.7414e+06	3.00643e+06	1.52533e+06	3.29851e+06	1.80901e+06	2.68602e+06	2.48431e+06	2.69136e+06	2.74168e+06	1.83489e+06	2.36207e+06	1.85585e+06	533876	346062	388087	1.01914e+06	563588
NEG_13392	[M-H]-	Lactose	5.65073	0.242348	0.000869855	387.114	0.891					C12H22O11	GUBGYTABKSRVRQ-PICCSMPSSA-N	C([C@@H]1[C@H]([C@@H]([C@H]([C@H](O1)O[C@@H]2[C@H](OC([C@@H]([C@H]2O)O)O)CO)O)O)O)O	2.10436e+07	2.10141e+07	2.07002e+07	1.59661e+07	2.13509e+07	1.62468e+07	1.82272e+07	1.96262e+07	3.20426e+07	2.83818e+07	548995	507297	554448	638658	1.45071e+06	1.5748e+07	1.0531e+07	1.73304e+07	1.12605e+07	1.82241e+07	7.92056e+06	1.62098e+07	1.53876e+07	3.36127e+07	3.05197e+07	5.62296e+07	5.91586e+07	5.64486e+07	5.08504e+07	4.62612e+07	1.18141e+07	7.1019e+06	8.82692e+06	1.76901e+07	1.42596e+07
NEG_18394	[M-H]-	4-Ohimg	1.88724	10947.5	0.0126722	463.052	1.916		Organic oxygen compounds	Organooxygen compounds	Carbohydrates and carbohydrate conjugates	C16H20N2O10S2	CSMYCLLHRFFFLG-WVGMDVCISA-N	OCC1OC(SC(CC2=C[NH]C3=C2C(=CC=C3)O)=NO[S](O)(=O)=O)C(O)C(O)C1O	55.0471	28.6148	64.1284	63.1535	113.946	1.65193e+06	1.26871e+06	1.48462e+06	4.9315e+06	4.6245e+06	260014	133259	362507	597422	1.81126e+06	316.575	223.692	1028.36	526.485	2722.52	402.457	2098.85	793.068	2149.91	863.067	177.761	3089.37	226.624	72.687	168.588	3.15276e+06	1.47192e+06	1.83925e+06	7.44473e+06	7.89965e+06
NEG_27882	[M-H]-	5-Hydroxy-2-(3-hydroxy-4-methoxyphenyl)-7-[(2S,3R,4S,5S,6R)-3,4,5-trihydroxy-6-[[(2R,3R,4R,5R,6S)-3,4,5-trihydroxy-6-methyloxan-2-yl]oxymethyl]oxan-2-yl]oxy-2,3-dihydrochromen-4-one	1.10869	25.9218	0.0286177	609.166	4.743		Phenylpropanoids and polyketides	Flavonoids	Flavonoid glycosides	C28H34O15	QUQPHWDTPGMPEX-LLHRBZKSSA-N	COC1=CC=C(C=C1O)C2CC(=O)C3=C(O)C=C(OC4OC(COC5OC(C)C(O)C(O)C5O)C(O)C(O)C4O)C=C3O2	88439	211351	53805.7	62486.8	64051.3	41958.6	5.19249e+06	79166.4	1.35566e+07	8.42977e+06	293246	106266	2.99268e+06	3.1179e+06	262808	1.15287e+06	106339	389088	419287	298979	1.136e+06	2.15957e+06	275264	5.44865e+06	1.04731e+07	50076.9	149569	102836	18512.7	29850.2	2.78669e+06	58399.9	4.11947e+06	723622	378242
[truncated: 10 more columns]

## Sheet: FD-M vs FM-M
ID	adduct	Name	VIP	Fold change	p-value	m/z	rt(min)	KEGG	Superclass	Class	Subclass	Formula	INCHIKEY	SMILES	DDFM-M-1	DDFM-M-2	DDFM-M-3	DDFM-M-4	DDFM-M-5	DD-M-1	DD-M-2	DD-M-3	DD-M-4	DD-M-5	DDY-M-1	DDY-M-2	DDY-M-3	DDY-M-4	DDY-M-5	FDD-M-1	FDD-M-2	FDD-M-3	FDD-M-4	FDD-M-5	FLD-M-1	FLD-M-2	FLD-M-3	FLD-M-4	FLD-M-5	LDFM-M-1	LDFM-M-2	LDFM-M-3	LDFM-M-4	LDFM-M-5	LD-M-1	LD-M-2	LD-M-3	LD-M-4	LD-M-5
NEG_2107	[M-H]-	D-Glucose	10.4782	0.347984	4.07405e-12	179.055	0.862	C00221	Organic oxygen compounds	Organooxygen compounds	Carbohydrates and carbohydrate conjugates	C6H12O6	WQZGKKKJIJFFOK-GASJEMHNSA-N	OC[C@H]1OC(O)[C@H](O)[C@@H](O)[C@@H]1O	9.52678e+07	9.38663e+07	9.92139e+07	7.83189e+07	9.95093e+07	1.60442e+07	1.66278e+07	1.74709e+07	2.0316e+07	1.93058e+07	2.51803e+07	2.4216e+07	2.52002e+07	2.90159e+07	3.09366e+07	3.58775e+07	3.19398e+07	2.61355e+07	3.32047e+07	2.94508e+07	2.0126e+07	3.01722e+07	3.18347e+07	3.5739e+07	2.60718e+07	7.97011e+07	8.62218e+07	8.27019e+07	7.69888e+07	7.19038e+07	2.74075e+07	1.91305e+07	2.13983e+07	3.74247e+07	3.73834e+07
NEG_222	[M-H]-	3-Hydroxypropionic acid	3.10612	0.389077	1.10693e-11	89.0242	0.855	C01013	Organic acids and derivatives	Hydroxy acids and derivatives	Beta hydroxy acids and derivatives	C3H6O3	ALRHLSYJTWAHJZ-UHFFFAOYSA-N	OCCC(O)=O	8.41565e+06	8.52413e+06	8.62402e+06	7.14849e+06	8.89586e+06	453027	470717	471469	686596	713964	1.17376e+06	1.10425e+06	1.17165e+06	1.25214e+06	1.34054e+06	3.74982e+06	3.1914e+06	2.66423e+06	3.52006e+06	2.98074e+06	2.04791e+06	2.85443e+06	3.3122e+06	3.45387e+06	2.49838e+06	7.47671e+06	7.91439e+06	7.42573e+06	7.18963e+06	6.1928e+06	781027	557329	600818	1.23878e+06	1.31223e+06
NEG_1242	[M-H]-	(2R,3R,4R)-2,3,4,5-Tetrahydroxypentanal	1.68338	0.480322	1.74886e-10	149.046	0.866		Organic oxygen compounds	Organooxygen compounds	Carbohydrates and carbohydrate conjugates	C5H10O5	PYMYPHUHKUWMLA-LMVFSUKVSA-N	OC[C@@H](O)[C@@H](O)[C@@H](O)C=O	2.58414e+06	2.57526e+06	2.65421e+06	2.16839e+06	2.73547e+06	3.6378e+06	4.05144e+06	4.20891e+06	4.65936e+06	4.37519e+06	5.54035e+06	5.34776e+06	5.35568e+06	6.14234e+06	7.33152e+06	1.33564e+06	1.18506e+06	1.1406e+06	1.27014e+06	1.2086e+06	780181	1.08708e+06	1.43223e+06	1.28813e+06	876392	2.27017e+06	2.52468e+06	2.40601e+06	2.20873e+06	2.03181e+06	5.69799e+06	4.27213e+06	4.68709e+06	8.48155e+06	8.55428e+06
NEG_782	[M-H]-	Asparagine	1.49711	0.537247	6.85919e-09	131.044	0.85	C00152	Organic acids and derivatives	Carboxylic acids and derivatives	Amino acids, peptides, and analogues	C4H8N2O3	DCXYFEDJOCDNAF-REOHCLBHSA-N	NC(CC(O)=N)C(O)=O	2.08576e+06	2.11392e+06	2.20966e+06	1.77414e+06	2.1704e+06	1.995e+06	1.95533e+06	2.04024e+06	2.8383e+06	2.86144e+06	3.11637e+06	3.05319e+06	3.1317e+06	3.69545e+06	4.48992e+06	1.1236e+06	1.21971e+06	875097	1.08319e+06	897052	668337	938542	1.40913e+06	1.06655e+06	1.35529e+06	1.93695e+06	2.0353e+06	1.93013e+06	1.82895e+06	1.71294e+06	3.18517e+06	2.1987e+06	2.37364e+06	4.74994e+06	4.73742e+06
NEG_17662	[M-H]-	2-Azaniumylethyl (3-hexadecanoyloxy-2-hydroxypropyl) phosphate	6.05807	353.424	2.30283e-08	452.275	11.266		Lipids and lipid-like molecules	Glycerophospholipids	Glycerophosphoethanolamines	C21H44NO7P	YVYMBNSKXOXSKW-UHFFFAOYSA-N	CCCCCCCCCCCCCCCC(=O)OCC(O)CO[P](O)(=O)OCCN	120843	187937	48594.8	115653	121417	5.5206e+06	6.26869e+06	6.42061e+06	2.4023e+07	2.13546e+07	1.59546e+07	1.08895e+07	1.45641e+07	1.38831e+07	2.22669e+07	6.17522e+07	4.97884e+07	7.85383e+07	5.90033e+07	5.44684e+07	1.9198e+07	3.09632e+07	5.52228e+07	6.6014e+07	4.12145e+07	410872	225818	47805.1	39810	141715	8.37074e+06	2.75682e+06	4.52902e+06	1.83091e+07	1.7904e+07
NEG_2036	[M-H]-	Gluconolactone	1.00992	3.46236	2.02261e-07	177.04	0.918	C00198	Organic oxygen compounds	Organooxygen compounds	Carbohydrates and carbohydrate conjugates	C6H10O6	PHOQVHQSTUBQQK-SQOUGZDYSA-N	OCC1OC(=O)C(O)C(O)C1O	1.77969e+06	1.63686e+06	1.94252e+06	1.30136e+06	1.91316e+06	85094.8	96069.3	103035	285279	264042	558076	647322	523934	481285	188483	5.01773e+06	5.7944e+06	5.62964e+06	6.8558e+06	4.91494e+06	2.90295e+06	6.65186e+06	6.67237e+06	3.61943e+06	3.68459e+06	1.2244e+06	1.45112e+06	1.26557e+06	1.26541e+06	1.16452e+06	101689	69899.8	68447.9	342270	318977
NEG_6020	[M-H]-	Naringenin chalcone	1.82355	5.09093	6.4943e-07	271.063	6.285	C06561	Phenylpropanoids and polyketides	Linear 1,3-diarylpropanoids	Chalcones and dihydrochalcones	C15H12O5	YQHMWTPYORBCMF-ZZXKWVIFSA-N	OC1=CC=C(C=C1)C=CC(=O)C2=C(O)C=C(O)C=C2O	3.71383e+06	3.3858e+06	4.22241e+06	8.30055e+06	3.82012e+06	4.7384e+06	5.74638e+06	5.6393e+06	1.34731e+07	1.14112e+07	8.57295e+06	9.57436e+06	6.79581e+06	8.51915e+06	1.33615e+07	1.03931e+07	1.22712e+07	1.64279e+07	1.09581e+07	1.93285e+07	7.89091e+06	1.77845e+07	1.07339e+07	1.92205e+07	1.69412e+07	914776	1.07872e+06	781336	710162	955169	7.84043e+06	5.19367e+06	5.93119e+06	1.4253e+07	1.23077e+07
NEG_23898	[M+HCOO]-	1-Palmitoylphosphatidylcholine	4.22054	268.404	8.81212e-07	540.33	11.249		Lipids and lipid-like molecules	Glycerophospholipids	Glycerophosphocholines	C24H50NO7P	ASWBNKHCZGQVJV-UHFFFAOYSA-N	CCCCCCCCCCCCCCCC(=O)OCC(O)CO[P]([O-])(=O)OCC[N+](C)(C)C	88195.1	126158	56934.5	31816.2	73205.6	3.04468e+06	2.38496e+06	2.99558e+06	893001	1.58186e+06	2.72943e+06	2.26333e+06	1.95418e+06	2.75262e+06	5.23525e+06	3.44227e+07	2.28951e+07	3.57752e+07	3.30869e+07	2.81129e+07	1.58292e+07	1.6899e+07	3.34385e+07	4.02257e+07	3.66819e+06	232462	147386	63457.4	60135.4	105159	2.52724e+06	1.76048e+06	2.39705e+06	6.62151e+06	4.58628e+06
NEG_2232	[M-H]-	Sorbo	2.14675	13.5629	1.69741e-06	181.071	0.848		Organic oxygen compounds	Organooxygen compounds	Carbohydrates and carbohydrate conjugates	C6H14O6	FBPFZTCFMRRESA-NQAPHZHOSA-N	OC[C@@H](O)[C@H](O)[C@@H](O)C(O)CO	683618	646877	478553	1.05958e+06	503493	407040	426923	468466	694260	662911	286189	272133	264188	307505	255987	5.6895e+06	9.59985e+06	1.60112e+07	3.96251e+06	1.08559e+07	5.83245e+06	9.43183e+06	7.59049e+06	8.79247e+06	5.35958e+06	591141	602603	548771	564746	449511	511824	354711	388317	742511	702986
NEG_25396	[M+HCOO]-	(2-Hydroxy-3-octadeca-9,12-dienoyloxypropyl) 2-(trimethylazaniumyl)ethyl phosphate	3.52177	615.364	4.77541e-06	564.329	10.97		Lipids and lipid-like molecules	Glycerophospholipids	Glycerophosphocholines	C26H50NO7P	SPJFYYJXNPEZDW-UHFFFAOYSA-N	CCCCCC=CCC=CCCCCCCCC(=O)OCC(O)CO[P]([O-])(=O)OCC[N+](C)(C)C	18855.2	37769.1	7066.48	14280.2	9011.28	372314	361138	420362	225794	316741	326754	70745.2	212696	132881	163001	2.59205e+07	2.49e+07	2.02649e+07	3.1048e+07	1.44403e+07	7.81545e+06	1.73984e+07	3.05674e+07	2.17132e+07	1.30117e+06	117205	64977.7	17121	11216.9	19983.4	423571	183311	292096	852919	825386
NEG_21552	[M-CH3]-	Phosphatidylcholine lyso 18:2	1.01711	723.441	6.7905e-06	504.305	10.818		Lipids and lipid-like molecules	Glycerophospholipids	Glycerophosphocholines	C26H50NO7P	HQNGWMLDFPEZSR-NFYLBXPESA-N	CCCCCCCCCCC=CCC=CCCC(=O)OC(CO)CO[P]([O-])(=O)OCC[N+](C)(C)C	1195.71	2307.21	750.671	333.414	865.495	18419.3	18435.3	22021.8	67246.4	61066.9	22770.3	7304.75	18521.1	10765.6	10785	1.34657e+06	2.28689e+06	1.09789e+06	1.34017e+06	1.64813e+06	310229	2.73571e+06	2.75615e+06	1.455e+06	837369	9333.1	4296.22	1103.06	568.247	1106.45	22929.7	10280.1	16348.6	48457.7	45224.9
NEG_2581	[M-H]-	Gluconic acid	2.78432	1.75197	7.83442e-06	195.05	0.819	C00257	Organic acids and derivatives	Hydroxy acids and derivatives	Medium-chain hydroxy acids and derivatives	C6H12O7	RGHNJXZEOKUKBD-SQOUGZDYSA-N	OCC(O)C(O)C(O)C(O)C(O)=O	1.21079e+08	1.13612e+08	1.19271e+08	7.74119e+07	1.11947e+08	1.94937e+06	1.79319e+06	1.84273e+06	2.34561e+06	2.47197e+06	2.43157e+07	2.44724e+07	2.32985e+07	1.87291e+07	4.17215e+06	1.62379e+08	1.61567e+08	1.73954e+08	1.88144e+08	1.51351e+08	1.14229e+08	1.73916e+08	1.77616e+08	1.63724e+08	1.20335e+08	6.87459e+07	1.01447e+08	7.14272e+07	6.35464e+07	5.74751e+07	2.86463e+06	1.74537e+06	2.21594e+06	3.9613e+06	3.68416e+06
NEG_21394	[M-H]-	Raffinose	5.58638	0.138089	9.44023e-06	503.162	0.9	C00492	Organic oxygen compounds	Organooxygen compounds	Carbohydrates and carbohydrate conjugates	C18H32O16	MUPFEKGTMRGPLJ-ZQSKZDJDSA-N	OCC1OC(OCC2OC(OC3(CO)OC(CO)C(O)C3O)C(O)C(O)C2O)C(O)C(O)C1O	2.07369e+07	2.05238e+07	2.08392e+07	575088	1.92247e+07	400612	409012	463541	695000	678444	349114	302494	389579	442726	886652	4.41718e+06	6.40358e+06	2.44326e+06	4.92623e+06	2.2466e+06	2.16798e+06	3.6638e+06	5.25291e+06	3.20169e+06	212428	3.44905e+07	3.59336e+07	3.62832e+07	3.17684e+07	3.26179e+07	373686	254248	277423	554167	517011
NEG_19459	[M-H]-	[3-[2-Aminoethoxy(hydroxy)phosphoryl]oxy-2-hydroxypropyl] octadeca-9,12-dienoate	3.166	864.814	1.82679e-05	476.279	10.983		Lipids and lipid-like molecules	Glycerophospholipids	Glycerophosphoethanolamines	C23H44NO7P	DBHKHNGBVGWQJE-UHFFFAOYSA-N	CCCCCC=CCC=CCCCCCCCC(=O)OCC(O)CO[P](O)(=O)OCCN	15272.7	22264.8	4732.57	8615.48	9079.12	427990	464322	542498	633462	757660	445099	226795	433287	321950	406440	2.55505e+07	2.32166e+07	1.36721e+07	2.26511e+07	1.07893e+07	4.72836e+06	1.44908e+07	2.86747e+07	1.46142e+07	2.3624e+06	60076.5	34876.1	8981.25	6580.42	15399.1	524506	179947	265198	961858	1.0534e+06
NEG_8647	[M-H]-	FA 20:1	1.26581	21.251	2.82242e-05	309.28	12.338		Lipids and lipid-like molecules	Fatty Acyls	Fatty acids and conjugates	C20H38O2	BITHHVVYSMSWAG-UHFFFAOYSA-N	O=C(O)CCCCCCCCCC=CCCCCCCCC	163274	154542	201424	101583	144650	568516	392636	544729	964475	943938	359825	248447	316955	381872	385986	5.01302e+06	4.84699e+06	3.31551e+06	5.22725e+06	1.55097e+06	1.14828e+06	2.71542e+06	3.58935e+06	1.80176e+06	960447	107766	136122	159602	146872	103813	1.08223e+06	757074	820869	1.83254e+06	1.92676e+06
NEG_19458	[M]-	1-(9Z,12Z-Octadecadienoyl)-2-hydroxy-sn-glycero-3-phosphoethanolamine	2.25001	1185.02	4.90401e-05	476.276	10.835		Lipids and lipid-like molecules	Fatty Acyls	Lineolic acids and derivatives	[C23H43NO7P]-	DBHKHNGBVGWQJE-USWSLJGRSA-M	CCCCC/C=C\\C\\C=C/CCCCCCCC(=O)OC[C@@H](O)CO[P]([O-])(=O)OCCN	5090.53	8730.43	2855.02	6618.96	3812.1	114494	104575	130818	455686	422591	121348	65760	103595	90742.8	114790	8.49011e+06	1.29963e+07	4.82176e+06	8.04234e+06	6.02006e+06	1.04941e+06	1.4371e+07	1.52221e+07	6.45209e+06	3.02152e+06	19364	10461.8	3291.77	1738.58	5956.67	100843	38355.2	60877	217579	239353
NEG_7188	[M-H]-	(2S,3S)-3,4',5,7-Tetrahydroxyflavanone	3.97149	203.273	5.15163e-05	287.055	5.127		Phenylpropanoids and polyketides	Flavonoids	Flavans	C15H12O6	PADQINQHPQKXNL-CABCVRRESA-N	OC1C(OC2=C(C(=CC(=C2)O)O)C1=O)C3=CC=C(O)C=C3	107100	110516	109774	88507.3	93914.4	106496	128914	142093	333900	257091	358816	148978	257630	160934	201329	2.15184e+07	3.92833e+07	3.06258e+06	1.74608e+07	3.65625e+07	5.99627e+06	3.90872e+07	5.20012e+07	3.20556e+07	1.80687e+07	329190	159866	116130	94882.3	94263.8	245293	116620	169528	322735	278723
NEG_19514	[M-H]-	Isorhamnetin-3-O-glucoside	3.65289	19.2853	5.69542e-05	477.105	5.499		Phenylpropanoids and polyketides	Flavonoids	Flavonoid glycosides	C22H22O12	CQLRUIIRRZYHHS-LFXZADKFSA-N	COC1=C(O)C=CC(=C1)C2=C(OC3OC(CO)C(O)C(O)C3O)C(=O)C4=C(O2)C=C(O)C=C4O	1.52759e+06	4.31974e+06	523481	1.19246e+06	915958	2.73793e+07	2.48974e+07	2.75901e+07	5.49102e+07	5.39533e+07	5.20264e+07	4.6329e+07	4.81478e+07	5.97658e+07	4.16698e+07	3.2608e+07	4.46069e+07	1.69518e+07	5.66751e+07	1.86024e+07	1.1599e+07	2.34743e+07	2.37846e+07	3.31552e+07	6.42804e+06	837248	1.66261e+06	1.32676e+06	419448	1.16536e+06	9.97224e+07	6.34134e+07	7.41071e+07	1.8711e+08	1.87575e+08
NEG_6359	[M-H]-	gamma-Linolenic acid	2.20977	113.426	7.19712e-05	277.218	10.701	C06426	Lipids and lipid-like molecules	Fatty Acyls	Lineolic acids and derivatives	C18H30O2	VZCCETWTMQHEPK-QNEBEIHSSA-N	CCCCCC=CCC=CCC=CCCCCC(O)=O	37898.3	100794	38545.9	83037.4	93287.6	392389	396432	399978	1.14456e+06	1.0327e+06	206894	153238	228887	232338	163033	5.11495e+06	4.59503e+06	1.84234e+07	5.50158e+06	1.02737e+07	3.20968e+06	6.6402e+06	5.09762e+06	9.82496e+06	4.82631e+06	62914.1	72758.4	18118.2	15088.8	125623	860849	375361	584272	1.61629e+06	1.74437e+06
NEG_5201	[M-H]-	Pinocembrin	1.66755	0.0946766	0.000110155	255.074	7.636	C09827	Phenylpropanoids and polyketides	Flavonoids	Flavans	C15H12O4	URFCJEUYXNAHFI-ZDUSSCGKSA-N	OC1=CC(=C2C(=O)C[C@H](OC2=C1)C3=CC=CC=C3)O	1.87655e+06	1.84052e+06	3.17404e+06	5.76472e+06	1.95947e+06	5694.43	2535.18	4478.1	13833.9	9009.76	2917.52	8475.05	887.234	319.361	6652.51	99161	325792	140405	194147	142225	67429.9	756497	160161	140682	137407	1.45957e+06	1.7634e+06	1.90841e+06	1.63671e+06	1.47238e+06	9021.09	10195.1	3772.62	14588.2	17401.5
NEG_5125	[M-H]-	9-Hexadecenoic acid	1.01687	32.4006	0.000111824	253.219	11.443		Lipids and lipid-like molecules	Fatty Acyls	Fatty acids and conjugates	C16H30O2	SECPZKHBENQXJG-BQYQJAHWSA-N	CCCCCC\\C=C\\CCCCCCCC(O)=O	58553.6	62614.4	72855	39530.8	57769.6	1.33224e+06	1.19372e+06	1.22921e+06	2.1061e+06	2.34742e+06	995763	917340	732643	997162	884423	1.67822e+06	2.03119e+06	4.5363e+06	2.78762e+06	1.07933e+06	602737	1.55304e+06	2.12806e+06	1.31934e+06	758646	52455.4	61785.1	74934.8	53403.1	36286.8	2.06303e+06	1.08378e+06	1.71767e+06	5.70339e+06	4.07876e+06
NEG_7626	[M-H]1-	9-Hydroxy-10E,12Z-octadecadienoic acid	1.22215	47.8498	0.000124791	295.228	10.083		Lipids and lipid-like molecules	Fatty Acyls	Lineolic acids and derivatives	C18H32O3	NPDSHTNEKLQQIJ-ZJHFMPGASA-N	CCCCC\\C=C/C=C/C(O)CCCCCCCC(O)=O	54536.2	61823.8	57592.4	52416.8	58950.3	543571	537779	564964	1.17826e+06	1.33969e+06	456172	413658	437498	412005	192562	2.82243e+06	4.93186e+06	3.88109e+06	2.09717e+06	2.4962e+06	585891	1.90089e+06	5.3083e+06	1.48992e+06	538523	50478.4	52042.2	50370.5	50912.8	55336.5	547326	245084	306933	1.21974e+06	1.23432e+06
NEG_25275	[M+HCOO]-	(2-Hydroxy-3-octadeca-9,12,15-trienoyloxypropyl) 2-(trimethylazaniumyl)ethyl phosphate	1.51723	258.381	0.000173083	562.315	10.425		Lipids and lipid-like molecules	Glycerophospholipids	Glycerophosphocholines	C26H48NO7P	WKQNRCYKYCKESD-UHFFFAOYSA-N	CCC=CCC=CCC=CCCCCCCCC(=O)OCC(O)CO[P]([O-])(=O)OCC[N+](C)(C)C	13778.4	21491.3	11613.8	7517.94	14334.4	387291	348673	370008	230018	474678	122806	105310	145066	132785	170058	3.47075e+06	2.93216e+06	6.27494e+06	1.55784e+06	5.73747e+06	1.32282e+06	5.06614e+06	2.20199e+06	8.47075e+06	727854	36731.1	14064	5382.65	5627.24	15610.4	363573	221487	243947	974317	791347
NEG_8188	[M-H]-	Dihydroquercetin	5.95324	141.705	0.000214932	303.05	4.555		Phenylpropanoids and polyketides	Flavonoids	Flavans	C15H12O7	CXQWRCVTCMQVQX-UHFFFAOYSA-N	OC1C(OC2=CC(=CC(=C2C1=O)O)O)C3=CC(=C(O)C=C3)O	125050	329488	63023.7	153390	69180.8	44415.8	85853.8	125854	270950	193197	1.11745e+06	42962.8	401535	102768	242021	5.94761e+07	7.84916e+07	1.13194e+07	3.1838e+07	7.38405e+07	1.78081e+07	1.3449e+08	1.12457e+08	4.33798e+07	3.28139e+07	1.82787e+06	819481	332243	194256	291318	370050	62930.1	458015	150013	337982
NEG_2025	[M-H]-	5,7-Dihydroxychromone	1.41379	120.489	0.000326762	177.018	4.563					C9H6O4	NYCXYKOXLNBYID-UHFFFAOYSA-N	C1=COC2=CC(=CC(=C2C1=O)O)O	12612.6	28508.8	7813.18	12572.6	8231.18	9154.26	16730.8	18265.6	35583.7	28817.3	81521.1	15615.9	36801.1	26716.2	32160.2	3.88221e+06	4.93976e+06	609243	1.61041e+06	3.37302e+06	929636	6.92326e+06	7.29703e+06	2.48852e+06	1.62629e+06	97229.9	43983.3	24336.3	22004.3	22230	50975.8	4689.37	38882.7	2812.18	63385.6
NEG_7851	[M-H]-	Demethylwedelolactone	1.19594	157.867	0.00044885	299.018	6.231					C15H8O7	LUTYTNLPIUCKBJ-UHFFFAOYSA-N	C1=C(C=C2C(=C1O)C3=C(C4=CC(=C(C=C4O3)O)O)C(=O)O2)O	11060.4	25462.5	2105.27	12634.6	1607.04	6074.03	9204.15	9814.07	24651.6	27432.2	206338	11379.1	41759.6	37192.6	67397.5	1.81098e+06	4.00006e+06	522537	1.45922e+06	2.73188e+06	672737	4.78307e+06	5.42059e+06	1.42198e+06	1.12482e+06	39618	27646.2	16409.1	3372.44	11781	72760.3	7412.1	102448	65555.4	42212.9
NEG_7022	[M-H]-	Luteolin	3.75309	137.907	0.000504888	285.04	4.554	C01514	Phenylpropanoids and polyketides	Flavonoids	Flavones	C15H10O6	IQPNAANSBPBGFQ-UHFFFAOYSA-N	OC1=CC(=C2C(=O)C=C(OC2=C1)C3=CC(=C(O)C=C3)O)O	51585.1	133224	26464.8	61843.9	29362.1	16704.2	29333.8	53938.7	119643	87654.6	466794	17262.7	167888	41932.1	95178	2.81783e+07	2.96436e+07	4.35144e+06	1.17688e+07	2.47223e+07	6.74353e+06	5.14262e+07	5.54243e+07	1.58829e+07	1.14418e+07	853771	247442	133648	78542.1	121397	149767	21510.5	169357	43672.8	136146
NEG_27858	[M-2H]-	Tulipanin	3.26715	448.185	0.000656639	609.146	4.61	C16315	Phenylpropanoids and polyketides	Flavonoids	Flavonoid glycosides	[C27H31O16]+	PLKUTZNSKRWCCA-LTSKFBHWSA-O	C[C@@H]1O[C@@H](OC[C@H]2O[C@@H](OC3=C([O+]=C4C=C(O)C=C(O)C4=C3)C5=CC(=C(O)C(=C5)O)O)[C@H](O)[C@@H](O)[C@@H]2O)[C@H](O)[C@H](O)[C@H]1O	26000	25981.7	10741.3	9030.16	19306.9	209365	262677	213130	73004.5	103169	189027	59669.4	98579.7	102099	227151	2.08374e+07	2.463e+07	2.43974e+06	1.08129e+07	2.2248e+07	3.05428e+06	3.43097e+07	4.38118e+07	9.23624e+06	7.74288e+06	104373	59944.5	43189	44191	56905	232006	161992	255173	338046	289459
NEG_17246	[M-H]-	Kaempferol-3-O-glucoside	1.27351	14.4339	0.000797663	447.094	5.466					C21H20O11	JPUKWEQWGBDDQB-UHFFFAOYNA-N	O=C1C(OC2OC(CO)C(O)C(O)C2O)=C(OC=3C=C(O)C=C(O)C13)C=4C=CC(O)=CC4	330586	374981	300770	109782	289267	2.69721e+06	2.65413e+06	2.87896e+06	2.52107e+06	2.79946e+06	4.35432e+06	3.991e+06	4.55068e+06	4.89646e+06	4.94802e+06	1.12189e+06	8.2374e+06	4.15853e+06	1.31767e+06	5.52924e+06	531759	6.91773e+06	4.83074e+06	1.8594e+06	2.03834e+06	274160	241029	200077	164390	246683	3.94515e+06	2.5064e+06	3.01702e+06	6.51963e+06	6.58985e+06
NEG_7037	[M-H]-	Kaempferol	1.70941	5.43028	0.000962972	285.041	6.649	C05903	Phenylpropanoids and polyketides	Flavonoids	Flavones	C15H10O6	IYRMWMYZSQPJKC-UHFFFAOYSA-N	OC1=CC=C(C=C1)C2=C(O)C(=O)C3=C(O2)C=C(O)C=C3O	1.77749e+06	2.31447e+06	1.93977e+06	1.19834e+06	1.78675e+06	965750	1.07285e+06	1.16765e+06	2.71043e+06	2.27925e+06	3.34159e+06	1.18042e+06	1.92774e+06	1.64957e+06	3.12031e+06	4.60364e+06	1.85607e+07	1.35391e+07	3.52954e+06	2.49631e+07	1.57528e+06	1.42808e+07	1.29125e+07	7.39553e+06	9.9094e+06	4.0601e+06	2.11147e+06	2.11191e+06	1.33422e+06	1.85604e+06	2.01771e+06	1.08078e+06	1.45443e+06	3.78777e+06	2.68523e+06
NEG_35000	[M-H]-	Flavonol base + 4O, O-Hex-dHex-Pen	1.8154	1984.6	0.00125985	741.187	4.71		Phenylpropanoids and polyketides	Flavonoids	Flavonoid glycosides	C32H38O20	RLTNQOUWXZXZCS-UHFFFAOYSA-N	CC1OC(OCC2OC(OC3=C(OC4=C(C(=CC(=C4)O)O)C3=O)C5=CC=C(O)C(=C5)O)C(OC6OCC(O)C(O)C6O)C(O)C2O)C(O)C(O)C1O	1965.36	3628.94	1029.77	287.095	1060.54	2635.4	1526.15	3606.54	647.362	1394.53	14089.6	3045.43	10854.1	4222.44	4142.76	1.33288e+07	7.37796e+06	7.81144e+06	1.73827e+07	2.02869e+06	2.87694e+06	2.5641e+06	7.7144e+06	4.15439e+06	136901	6876.36	5531.71	5164.87	3498.37	3898.85	12721.9	3039.24	7120.07	5967.09	15188.9
NEG_8038	[M-H]-	Quercetin	6.70528	24.1571	0.00128983	301.036	6.081	C00389	Phenylpropanoids and polyketides	Flavonoids	Flavones	C15H10O7	REFJWTPEDVJJIY-UHFFFAOYSA-N	OC1=CC2=C(C(=C1)O)C(=O)C(=C(O2)C3=CC(=C(O)C=C3)O)O	1.47125e+06	3.85877e+06	945072	2.06369e+06	937352	1.0635e+06	1.75614e+06	2.50142e+06	4.15337e+06	3.7113e+06	2.77638e+07	1.13481e+06	5.09088e+06	2.22244e+06	8.36943e+06	9.45928e+07	1.30008e+08	2.45187e+07	2.18588e+07	1.30471e+08	1.2429e+07	1.60716e+08	2.08152e+08	4.70993e+07	3.19211e+07	1.38309e+07	4.761e+06	2.60841e+06	1.72128e+06	3.47568e+06	4.53035e+06	1.13097e+06	7.88858e+06	3.22936e+06	5.36127e+06
NEG_28304	[M-H]-	Hexosyl LPE 16:0	1.58994	626.379	0.00210518	614.331	11.147		Organic oxygen compounds	Organooxygen compounds	Carbohydrates and carbohydrate conjugates	C27H54NO12P	UISOORRILGPHLE-OEYVFKEPSA-N	CCCCCCCCCCCCCCCC(=O)OC[C@@H](O)CO[P](O)(=O)OCCNC1OC(CO)C(O)C(O)C1O	6367.3	12167.7	3926.38	1629.28	3339.81	22178.9	29766.6	36233.1	27819	45964.9	35093	6101.3	13002.5	7435.19	11401.7	6.07724e+06	6.64449e+06	7.89996e+06	1.58332e+07	2.29457e+06	1.68324e+06	2.04103e+06	7.02554e+06	2.37305e+06	276011	27712.4	15185.5	3720.3	2877.96	6327.06	64988.7	17957.9	29350	76157	90244.6
NEG_27019	[M-H]-	2-(3,4-Dihydroxyphenyl)-5,7-dihydroxy-3-[(2S,3R,4S,5S,6R)-3,4,5-trihydroxy-6-[[(2S,3R,4S,5R)-3,4,5-trihydroxyoxan-2-yl]oxymethyl]oxan-2-yl]oxychromen-4-one	1.12747	561.319	0.00317987	595.13	4.606		Phenylpropanoids and polyketides	Flavonoids	Flavonoid glycosides	C26H28O16	YNMFDPCLPIMRFD-PEXUZNNCSA-N	OC1COC(OCC2OC(OC3=C(OC4=C(C(=CC(=C4)O)O)C3=O)C5=CC(=C(O)C=C5)O)C(O)C(O)C2O)C(O)C1O	4922.16	7433.17	2715.47	1705.36	2690.88	7678.47	7683.41	14995	8976.66	16557.8	57539	9654.19	20524.5	12672.4	15184.2	3.93258e+06	6.84232e+06	2.14353e+06	7.25888e+06	849212	858479	1.09174e+06	1.95377e+06	1.95897e+06	162709	7309.63	7415.06	6534.01	3213.14	4255.13	28497.4	6069.59	14462.8	30202.4	37036.2
NEG_30630	[M-H]-	Flavonol base + 4O, 1MeO, O-Hex-Hex	2.02981	2246.03	0.00358528	655.149	4.28		Phenylpropanoids and polyketides	Flavonoids	Flavonoid glycosides	C28H32O18	WRDDFOFFQDOVRV-UHFFFAOYSA-N	COC1=C(O)C2=C(OC(=C(OC3OC(COC4OC(CO)C(O)C(O)C4O)C(O)C(O)C3O)C2=O)C5=CC(=C(O)C=C5)O)C=C1O	1672.35	3395.33	1012.13	294.233	1160.07	1475.41	3793.49	3952.13	2091.09	2233	35504.9	4326.43	11705.1	8558.13	9086.19	9.24338e+06	1.00534e+07	200491	4.20081e+06	9.25459e+06	500419	1.489e+07	1.98502e+07	3.00088e+06	48278.3	10351.4	5535.02	3581.27	1996.22	2721.27	8293.02	1647.68	9786.01	11522.8	19460.6
NEG_35133	[M-H]-	PG 34:3	1.19137	94.9237	0.00434736	743.485	13.267					C40H73O10P	PTJBFPPEYDFAAQ-RUGCENDASA-N	CCCCC/C=C\C/C=C\CCCCCCCC(=O)OC(COC(=O)CCCCCCC/C=C\CCCCCC)COP(=O)(O)OCC(CO)O	33479.7	38833.4	27426.4	13617.7	43169.1	3.84509e+06	3.98478e+06	6.13612e+06	467090	928590	7.10198e+06	6.3194e+06	7.30807e+06	6.78948e+06	1.24491e+07	1.51169e+06	1.92376e+06	3.17555e+06	484858	7.11928e+06	1.31848e+06	3.45702e+06	969577	7.93051e+06	222974	20067.1	39772.1	9506.71	13054.7	57244.4	5.53278e+06	1.8836e+06	3.07471e+06	1.06012e+07	1.00875e+07
NEG_10591	[M-H]-	alpha-D-Glucopyranoside, beta-D-fructofuranosyl	9.96063	0.467554	0.00491175	341.11	0.892		Organic oxygen compounds	Organooxygen compounds	Carbohydrates and carbohydrate conjugates	C12H22O11	CZMRCDWAGMRECN-UHFFFAOYSA-N	OCC1OC(OC2(CO)OC(CO)C(O)C2O)C(O)C(O)C1O	5.62319e+07	5.67153e+07	5.67815e+07	4.35567e+07	5.62229e+07	4.36425e+07	4.73251e+07	5.01732e+07	8.46183e+07	7.07915e+07	1.44143e+06	1.29983e+06	1.40171e+06	1.6868e+06	3.47172e+06	4.09314e+07	2.79299e+07	4.54049e+07	2.89377e+07	4.74299e+07	1.99718e+07	4.1589e+07	4.04897e+07	8.3926e+07	7.94492e+07	1.49306e+08	1.52351e+08	1.45832e+08	1.33174e+08	1.25244e+08	3.20546e+07	1.83232e+07	2.30424e+07	4.68153e+07	3.8525e+07
NEG_27875	[M-H]-	Panasenoside	2.54669	27.6701	0.00576205	609.151	4.465		Phenylpropanoids and polyketides	Flavonoids	Flavonoid glycosides	C27H30O16	LKZDFKLGDGSGEO-UHFFFAOYSA-N	OCC1OC(OC2C(O)C(O)C(CO)OC2OC3=C(OC4=C(C(=CC(=C4)O)O)C3=O)C5=CC=C(O)C=C5)C(O)C(O)C1O	570848	505368	392583	218166	469011	1.22114e+07	1.40446e+07	1.51453e+07	7.00678e+06	1.32784e+07	1.81843e+07	1.74463e+07	1.7397e+07	1.90447e+07	2.31905e+07	4.53694e+06	347077	2.64819e+07	1.29019e+06	2.36846e+07	7.4573e+06	8.84083e+06	445764	2.39027e+07	8.54864e+06	345783	408287	193752	210118	500168	1.56537e+07	9.05258e+06	1.19319e+07	2.56642e+07	2.15767e+07
NEG_13392	[M-H]-	Lactose	6.08221	0.478951	0.0070254	387.114	0.891					C12H22O11	GUBGYTABKSRVRQ-PICCSMPSSA-N	C([C@@H]1[C@H]([C@@H]([C@H]([C@H](O1)O[C@@H]2[C@H](OC([C@@H]([C@H]2O)O)O)CO)O)O)O)O	2.10436e+07	2.10141e+07	2.07002e+07	1.59661e+07	2.13509e+07	1.62468e+07	1.82272e+07	1.96262e+07	3.20426e+07	2.83818e+07	548995	507297	554448	638658	1.45071e+06	1.5748e+07	1.0531e+07	1.73304e+07	1.12605e+07	1.82241e+07	7.92056e+06	1.62098e+07	1.53876e+07	3.36127e+07	3.05197e+07	5.62296e+07	5.91586e+07	5.64486e+07	5.08504e+07	4.62612e+07	1.18141e+07	7.1019e+06	8.82692e+06	1.76901e+07	1.42596e+07
NEG_31238	[M-H]-	Stachyose	1.17687	0.374576	0.0105758	665.216	0.891	C01613	Organic oxygen compounds	Organooxygen compounds	Carbohydrates and carbohydrate conjugates	C24H42O21	UQZIYBXSHAGNOE-XNSRJBNMSA-N	OCC1OC(OCC2OC(OCC3OC(OC4(CO)OC(CO)C(O)C4O)C(O)C(O)C3O)C(O)C(O)C2O)C(O)C(O)C1O	745571	666759	734473	97739.1	678731	6692.74	6127.88	8722.27	11430.6	12632.9	10041.9	9573.41	11169.5	12913.1	15089.6	888538	1.08424e+06	341843	888597	313251	295974	449949	792905	519576	107548	2.33815e+06	2.53887e+06	2.48146e+06	2.46239e+06	2.42615e+06	8301.54	6418.21	6286.65	18982.5	16708.2
NEG_27855	[M-H]-	Kaempferol 3-O-sophoroside	3.42761	60.3848	0.0134944	609.146	4.734					C27H30O16	LKZDFKLGDGSGEO-UHFFFAOYNA-N	C1=CC(=CC=C1C2=C(C(=O)C3=C(C=C(C=C3O2)O)O)O[C@H]4[C@@H]([C@H]([C@@H]([C@H](O4)CO)O)O)O[C@H]5[C@@H]([C@H]([C@@H]([C@H](O5)CO)O)O)O)O	461939	408540	284537	379626	342227	2.44223e+07	2.74969e+07	2.79899e+07	4.57838e+06	5.65588e+07	3.15296e+07	2.88457e+07	2.96057e+07	3.44241e+07	5.07289e+07	5.98372e+06	527949	5.15687e+07	2.42893e+06	5.06815e+07	1.41309e+07	1.7076e+07	637786	5.58921e+07	4.05795e+06	341538	371969	170313	201937	398905	2.91158e+07	1.5949e+07	2.06968e+07	5.23221e+07	4.65426e+07
NEG_8874	[M-H]-	12,13-Dihydroxyoctadec-9-enoic acid	1.21832	538.113	0.0162692	313.239	9.274		Lipids and lipid-like molecules	Fatty Acyls	Fatty acids and conjugates	C18H34O4	CQSLTKIXAJTQGA-UHFFFAOYSA-N	CCCCCC(O)C(O)CC=CCCCCCCCC(O)=O	4806.97	6662.26	5266.37	5234.77	4417.06	24395.8	26247.3	28476.8	110189	97474.3	51950.2	46914.1	48764.2	43737.8	30382.8	4.06919e+06	3.56803e+06	3.20391e+06	1.57679e+07	821448	1.22832e+06	745430	5.54239e+06	1.69386e+06	1.20041e+06	13387.8	9236.01	7815.2	6410.46	7084.59	52350.8	17875.5	26190.7	125672	112745
NEG_7521	[M-H]1-	9-HOTrE	1.06031	434.007	0.0173765	293.215	9.506		Lipids and lipid-like molecules	Fatty Acyls	Lineolic acids and derivatives	C18H30O3	RIGGEAZDTKMXSI-CUHSZNQNSA-N	CC\\C=C/C/C=C\\C=C\\C(O)CCCCCCCC(O)=O	4953.09	7574.3	6648.42	7134.91	5638.63	1.08506e+06	1.2301e+06	1.29835e+06	5.55223e+06	4.69634e+06	714252	682792	730310	842804	510782	200870	49333.7	3.81355e+06	116335	6.68313e+06	292730	680585	55568.9	4.52429e+06	4.13448e+06	3273.18	7349.01	692.889	782.4	3304.65	1.94097e+06	773861	1.00176e+06	5.66872e+06	5.21334e+06
NEG_16121	[M-H]-	Prunin	1.41813	536.214	0.030236	433.113	5.463		Phenylpropanoids and polyketides	Flavonoids	Flavonoid glycosides	C21H22O10	DLIKSSGEMUFQOK-SFTVRKLSSA-N	OCC1OC(OC2=CC3=C(C(=O)CC(O3)C4=CC=C(O)C=C4)C(=C2)O)C(O)C(O)C1O	4409.3	8254.84	4795.43	5727.06	4654.11	37123.1	42480.8	45049.3	102780	88765.4	100463	56997.2	50458	65754.7	71179.3	3.91812e+06	3.90974e+06	224152	485533	3.72786e+06	73761.8	1.75434e+07	1.09988e+07	456762	1.25343e+06	27691.3	9089.4	6188.2	3032.49	5588.08	53602.5	36697.9	41259.8	88319.4	90213.9
[truncated: 10 more columns]

## Sheet: LDY-M vs DDY-M
ID	adduct	Name	VIP	Fold change	p-value	m/z	rt(min)	KEGG	Superclass	Class	Subclass	Formula	INCHIKEY	SMILES	DDFM-M-1	DDFM-M-2	DDFM-M-3	DDFM-M-4	DDFM-M-5	DD-M-1	DD-M-2	DD-M-3	DD-M-4	DD-M-5	DDY-M-1	DDY-M-2	DDY-M-3	DDY-M-4	DDY-M-5	FDD-M-1	FDD-M-2	FDD-M-3	FDD-M-4	FDD-M-5	FLD-M-1	FLD-M-2	FLD-M-3	FLD-M-4	FLD-M-5	LDFM-M-1	LDFM-M-2	LDFM-M-3	LDFM-M-4	LDFM-M-5	LD-M-1	LD-M-2	LD-M-3	LD-M-4	LD-M-5
NEG_29773	[M-H]-	isorhamnetin-3-glucoside-4'-glucoside (Isorhamnetin 3,4'-diglucoside)	1.85072	1.65216	0.000158936	639.155	3.226					C28H32O17	VKVBSQRURLRCHO-UHFFFAOYNA-N	O=C1C(OC2OC(CO)C(O)C(O)C2O)=C(OC=3C=C(O)C=C(O)C13)C=4C=CC(OC5OC(CO)C(O)C(O)C5O)=C(OC)C4	7472.17	3234.14	2827.4	1015.2	4035.83	1.96183e+06	1.84063e+06	2.09282e+06	265898	817061	2.54493e+06	2.24069e+06	2.25152e+06	2.40646e+06	2.74315e+06	4767.93	2687.97	5970.06	6671.69	5536.5	2257.49	4413.28	1987.24	9016.74	745.707	2039.66	15125.4	2787.48	1646.86	7249.14	1.8056e+06	946525	1.14742e+06	2.9656e+06	3.08322e+06
NEG_7090	[M-H]-	Hexadecanedioic acid	1.02311	2.84291	0.000173009	285.209	9.75	C19615	Lipids and lipid-like molecules	Fatty Acyls	Fatty acids and conjugates	C16H30O4	QQHJDPROMQRDLA-UHFFFAOYSA-N	OC(=O)CCCCCCCCCCCCCCC(O)=O	5438.82	8531.82	3180.02	6584.38	3946.84	988925	968044	1.02019e+06	3.46017e+06	3.17964e+06	174861	153387	186813	218216	196017	43712.5	29910.7	30904.7	135573	16299.2	13531.4	15661.3	33383.4	30181.5	13231.4	2537.78	9166.03	3358.87	2834.51	5995.24	2.63404e+06	1.01471e+06	1.38601e+06	6.43476e+06	6.07489e+06
NEG_899	[M-H]-	Threonic acid	1.01575	1.43362	0.000335407	135.029	0.838	C01620	Organic oxygen compounds	Organooxygen compounds	Carbohydrates and carbohydrate conjugates	C4H8O5	JPIJQSOTBSSVTP-GBXIJSLDSA-N	OCC(O)C(O)C(O)=O	164732	195722	214976	169478	146694	1.34557e+06	1.27399e+06	1.30136e+06	1.89274e+06	1.76207e+06	1.71849e+06	1.56832e+06	1.62491e+06	1.89573e+06	1.94958e+06	134296	126859	64419.5	163360	99254.8	75353.8	117795	154380	122987	84946.9	195705	216734	188092	176223	187257	1.93625e+06	1.46543e+06	1.49142e+06	2.53883e+06	2.61344e+06
NEG_23404	[M+FA-H]-	2-O-hexopyranosyl-6-O-[(2E)-3-(4-hydroxyphenyl)-1-oxo-2-propen-1-yl]-hexopyranose	1.2033	2.89935	0.000358665	533.151	2.405		Phenylpropanoids and polyketides	Cinnamic acids and derivatives	Hydroxycinnamic acids and derivatives	C21H28O13	ZPHQZULZLQMWGY-ZZXKWVIFSA-N	OCC1OC(OC2C(O)OC(COC(=O)\\C=C\\C3=CC=C(O)C=C3)C(O)C2O)C(O)C(O)C1O	1044.04	779.805	783.922	553.759	1106.43	546434	469911	539675	524760	516019	224391	232830	227051	219939	343056	4797.84	4416.93	19334.3	3773.15	55236.4	11763	8141.29	1380.43	61022.3	54444.5	471.352	3727.79	290.606	365.699	836.192	244241	206021	222514	249216	257316
NEG_19513	[M-2H]-	Petunidin 3-galactoside	1.6356	2.34493	0.00042539	477.104	5.339		Phenylpropanoids and polyketides	Flavonoids	Flavonoid glycosides	C22H23O12	CCQDWIRWKWIUKK-UHFFFAOYNA-O	COC1=CC(=CC(=C1O)O)C2=C(OC3OC(CO)C(O)C(O)C3O)C=C4C(=CC(=CC4=[O+]2)O)O	56893.6	167966	33722.2	63594.8	67225.1	398188	388807	427221	1.73319e+06	1.72599e+06	592179	487401	672638	888849	837969	59627.2	47591.4	65219.2	62286.1	143645	45876	83620.7	41534	442227	188763	34903.1	75568.5	50420	30279.4	71772.6	1.23983e+06	503352	625707	3.57097e+06	4.19036e+06
NEG_599	[M-H]-	4-Vinylphenol	1.95877	1.65022	0.000563204	119.05	4.223	C05627	Benzenoids	Benzene and substituted derivatives	Styrenes	C8H8O	FUGYGGDSWSUORM-UHFFFAOYSA-N	OC1=CC=C(C=C)C=C1	77494.2	77258	76111	90243.4	76410.1	1.71021e+06	1.7954e+06	1.82057e+06	3.20933e+06	2.87447e+06	2.52426e+06	2.50866e+06	2.52789e+06	2.99122e+06	3.39739e+06	364044	186825	1.21115e+06	395052	942167	259984	411633	241045	721996	586399	109787	150736	136820	105444	100941	3.81345e+06	2.38371e+06	2.75504e+06	6.47684e+06	6.38247e+06
NEG_8639	[M-H]-	12-Hydroperoxyoctadeca-9,13,15-trienoic acid	1.26068	0.513405	0.000658323	309.207	8.36		Lipids and lipid-like molecules	Fatty Acyls	Lineolic acids and derivatives	C18H30O4	FLJRXICXLUZYBE-UHFFFAOYSA-N	CCC=CC=CC(CC=CCCCCCCCC(O)=O)OO	2512.98	6525.35	1212.48	11066.6	2826.39	134821	153597	160243	695928	601330	762903	672508	632578	506699	613485	18462.9	16228.8	52245.5	17127.1	45350	3884.28	16036.2	7331.22	29712.4	17093	1204.91	2591.9	888.212	798.754	2316.82	404577	164826	198091	1.3068e+06	1.37993e+06
NEG_21394	[M-H]-	Raffinose	1.65193	2.91097	0.000863791	503.162	0.9	C00492	Organic oxygen compounds	Organooxygen compounds	Carbohydrates and carbohydrate conjugates	C18H32O16	MUPFEKGTMRGPLJ-ZQSKZDJDSA-N	OCC1OC(OCC2OC(OC3(CO)OC(CO)C(O)C3O)C(O)C(O)C2O)C(O)C(O)C1O	2.07369e+07	2.05238e+07	2.08392e+07	575088	1.92247e+07	400612	409012	463541	695000	678444	349114	302494	389579	442726	886652	4.41718e+06	6.40358e+06	2.44326e+06	4.92623e+06	2.2466e+06	2.16798e+06	3.6638e+06	5.25291e+06	3.20169e+06	212428	3.44905e+07	3.59336e+07	3.62832e+07	3.17684e+07	3.26179e+07	373686	254248	277423	554167	517011
NEG_507	[M-H]-	Proline	1.56749	0.785033	0.00110469	114.055	0.892	C00148	Organic acids and derivatives	Carboxylic acids and derivatives	Amino acids, peptides, and analogues	C5H9NO2	ONIBWKKTOPOVIA-BYPYZUCNSA-N	OC(=O)C1CCCN1	237316	238991	221943	163487	216207	744604	899289	932080	1.29532e+06	1.12237e+06	1.39028e+06	1.41126e+06	1.58764e+06	1.66586e+06	1.67423e+06	1.86955e+06	1.7529e+06	1.88717e+06	2.35802e+06	1.71341e+06	1.31684e+06	1.40028e+06	2.0399e+06	1.81995e+06	1.15654e+06	164415	205452	206777	172047	166063	1.24822e+06	740050	850082	1.85316e+06	1.64963e+06
NEG_1926	[M-H]-	Arginine	1.11033	0.423224	0.00163648	173.103	0.914	C00062	Organic acids and derivatives	Carboxylic acids and derivatives	Amino acids, peptides, and analogues	C6H14N4O2	ODKSFYDXXFIFQN-BYPYZUCNSA-N	NC(CCCNC(N)=N)C(O)=O	22129.7	36664.6	16627.3	22629.3	16946.1	73107.9	34530.4	61065.8	168113	168094	591478	455394	389537	387264	389503	801279	1.35118e+06	702058	882808	762111	160498	1.70609e+06	2.16404e+06	730694	292991	1319.55	5942.66	3413.17	2598.44	4374.45	162242	113566	109272	251050	519977
NEG_7885	[M-H]-	4-Hydroxybenzoic acid 4-O-glucoside	2.34147	2.94594	0.0023803	299.077	2.601		Organic oxygen compounds	Organooxygen compounds	Carbohydrates and carbohydrate conjugates	C13H16O8	XSSDYIMYZONMBL-UHFFFAOYSA-N	OCC1OC(OC2=CC=C(C=C2)C(O)=O)C(O)C(O)C1O	30589	32394	32966.6	14398.7	31280.4	620227	579199	628955	859587	809848	827928	847153	766819	775987	1.52019e+06	7758.59	12097	15589.7	11766.5	18063.2	2877.32	26954.3	9158.47	14314.1	8943.82	15795.4	27093.8	19397	13450.7	14880.4	243596	182993	222247	335847	369174
NEG_8299	[M-H]-	Sulfo jasmonate	1.30799	4.46673	0.00269839	305.068	3.507		Lipids and lipid-like molecules	Fatty Acyls	Lineolic acids and derivatives	C12H18O7S	MLUJBNROAVANKK-UHFFFAOYSA-N	OC(=O)CC1CCC(=O)C1CC=CCCO[S](O)(=O)=O	969.938	1008.39	1734.56	338.85	1201.86	52190.4	37319.2	39387.5	498488	463538	152136	97045.5	136071	222541	185062	7759.83	8802.73	3076.79	7924.24	3939.1	566.483	4321.31	5765.42	7888.06	2617.69	1453.22	3489.65	1727.98	2106.03	1472.8	143085	65547.1	58535	872825	1.0535e+06
NEG_16354	[M-H]-	Glucoraphanin	1.317	2.80591	0.00389796	436.037	0.897		Organic oxygen compounds	Organooxygen compounds	Carbohydrates and carbohydrate conjugates	C12H23NO10S3	GMMLNKINDDUDCF-BYNGITTOSA-N	C[S](=O)CCCCC(SC1OC(CO)C(O)C(O)C1O)=NO[S](O)(=O)=O	11265.2	6813.03	8853.62	1562.68	8464.51	18816	14446.2	14106.6	748660	749495	312684	263230	330792	392130	369662	2171.89	417.269	16490.6	1336.9	61036.7	3904.14	3179.95	1119.81	49293.5	54712.4	972.323	10657.1	2521.97	545.016	522.138	350975	15756.6	22833.2	1.03198e+06	1.09016e+06
NEG_839	[M-H]-	Adenine	1.60947	0.484817	0.00624538	134.047	1.242	C00147	Organoheterocyclic compounds	Imidazopyrimidines	Purines and purine derivatives	C5H5N5	GFFGJBXGBJISGV-UHFFFAOYSA-N	NC1=C2N=CN=C2[NH]C=N1	4550.8	909.414	2207.98	1281.34	10454.9	923.106	1225.8	2308.64	646529	506548	1.01537e+06	1.05964e+06	994855	1.01139e+06	1.07166e+06	378052	298034	811386	397140	591137	300.609	457697	384085	481381	254654	5076.69	2088.92	5317.55	2285.18	4945.53	2252.19	688.718	1379.59	1.44171e+06	1.52621e+06
NEG_18394	[M-H]-	4-Ohimg	5.00344	13.0454	0.00638604	463.052	1.916		Organic oxygen compounds	Organooxygen compounds	Carbohydrates and carbohydrate conjugates	C16H20N2O10S2	CSMYCLLHRFFFLG-WVGMDVCISA-N	OCC1OC(SC(CC2=C[NH]C3=C2C(=CC=C3)O)=NO[S](O)(=O)=O)C(O)C(O)C1O	55.0471	28.6148	64.1284	63.1535	113.946	1.65193e+06	1.26871e+06	1.48462e+06	4.9315e+06	4.6245e+06	260014	133259	362507	597422	1.81126e+06	316.575	223.692	1028.36	526.485	2722.52	402.457	2098.85	793.068	2149.91	863.067	177.761	3089.37	226.624	72.687	168.588	3.15276e+06	1.47192e+06	1.83925e+06	7.44473e+06	7.89965e+06
NEG_19514	[M-H]-	Isorhamnetin-3-O-glucoside	9.47388	0.707507	0.00657249	477.105	5.499		Phenylpropanoids and polyketides	Flavonoids	Flavonoid glycosides	C22H22O12	CQLRUIIRRZYHHS-LFXZADKFSA-N	COC1=C(O)C=CC(=C1)C2=C(OC3OC(CO)C(O)C(O)C3O)C(=O)C4=C(O2)C=C(O)C=C4O	1.52759e+06	4.31974e+06	523481	1.19246e+06	915958	2.73793e+07	2.48974e+07	2.75901e+07	5.49102e+07	5.39533e+07	5.20264e+07	4.6329e+07	4.81478e+07	5.97658e+07	4.16698e+07	3.2608e+07	4.46069e+07	1.69518e+07	5.66751e+07	1.86024e+07	1.1599e+07	2.34743e+07	2.37846e+07	3.31552e+07	6.42804e+06	837248	1.66261e+06	1.32676e+06	419448	1.16536e+06	9.97224e+07	6.34134e+07	7.41071e+07	1.8711e+08	1.87575e+08
NEG_13263	[M-H]-	1-O-Sinapoyl-beta-D-glucose	1.12429	11.1698	0.00865021	385.118	3.671		Phenylpropanoids and polyketides	Cinnamic acids and derivatives	Hydroxycinnamic acids and derivatives	C17H22O10	XRKBRPFTFKKHEF-DGDBGZAXSA-N	COC1=C(O)C(=CC(=C1)C=CC(=O)OC2OC(CO)C(O)C(O)C2O)OC	4086.77	5827.56	3728.68	3139.61	5028.85	407047	297640	335282	478724	639842	22339.8	9044.49	37446.2	40639.2	81913.2	1004.86	2776.77	1761.56	779.467	1477.27	234.499	1063.61	1304.15	1127.48	1327.1	2768.09	5139.84	1822.57	2301.48	1759.4	145266	82026.2	95152.8	181999	174434
NEG_4546	[M-H]-	Pyroglutamylisoleucine	1.23703	0.565478	0.010952	241.12	3.436		Organic acids and derivatives	Carboxylic acids and derivatives	Amino acids, peptides, and analogues	C11H18N2O4	MKCVLTRITQNGQI-UHFFFAOYSA-N	CCC(C)C(NC(=O)C1CCC(=O)N1)C(O)=O	2677.91	2791.79	2808.19	1952.46	2836.14	102111	84871.9	96698.8	442428	382147	741856	642086	616762	812738	595183	5220.11	8637.87	8486.15	4949.57	9104.31	1525.28	5611.77	5867.79	4756.33	4936.84	2114.43	2609.19	2262.63	2155.74	2058.62	608669	271704	308005	1.73224e+06	1.88359e+06
NEG_6067	[M-H]-	FA 16:0;2O	2.12782	0.609524	0.0131646	271.229	11.044		Lipids and lipid-like molecules	Fatty Acyls	Fatty acids and conjugates	C16H32O3	JGHSBPIZNUXPLA-UHFFFAOYSA-N	O=C(O)C(O)CCCCCCCCCCCCCC	178441	358145	67063	150546	171025	917891	1.10106e+06	1.24748e+06	2.32591e+06	2.25691e+06	2.66991e+06	1.73359e+06	2.69646e+06	2.2936e+06	1.44444e+06	2.49589e+06	1.9764e+06	1.27581e+06	2.77598e+06	954405	403334	1.26883e+06	1.61696e+06	972657	428850	166961	215685	99632.9	65444.6	176770	4.46114e+06	1.32311e+06	2.09133e+06	7.0023e+06	8.04077e+06
NEG_29769	[M-H]-	Rhamnetin 3-sophoroside	2.85082	0.803535	0.014274	639.154	4.566		Phenylpropanoids and polyketides	Flavonoids	Flavonoid glycosides	C28H32O17	CEZKIFXYWPTANH-HGVYTWBRSA-N	COC1=CC(=C2C(=O)C(=C(OC2=C1)C3=CC(=C(O)C=C3)O)OC4OC(CO)C(O)C(O)C4OC5OC(CO)C(O)C(O)C5O)O	93209.6	131260	52756.9	13627.5	74551.7	3.21482e+06	2.92155e+06	3.28875e+06	278101	813949	6.00124e+06	5.09141e+06	5.09733e+06	6.26087e+06	5.05426e+06	169782	140471	382359	102112	1.51755e+06	636817	146311	161092	2.06011e+07	289627	40251.1	95166.5	59196.1	34591.6	73142.3	1.01227e+07	5.6591e+06	6.86122e+06	1.7413e+07	1.81492e+07
NEG_19459	[M-H]-	[3-[2-Aminoethoxy(hydroxy)phosphoryl]oxy-2-hydroxypropyl] octadeca-9,12-dienoate	1.18681	2.50453	0.0143166	476.279	10.983		Lipids and lipid-like molecules	Glycerophospholipids	Glycerophosphoethanolamines	C23H44NO7P	DBHKHNGBVGWQJE-UHFFFAOYSA-N	CCCCCC=CCC=CCCCCCCCC(=O)OCC(O)CO[P](O)(=O)OCCN	15272.7	22264.8	4732.57	8615.48	9079.12	427990	464322	542498	633462	757660	445099	226795	433287	321950	406440	2.55505e+07	2.32166e+07	1.36721e+07	2.26511e+07	1.07893e+07	4.72836e+06	1.44908e+07	2.86747e+07	1.46142e+07	2.3624e+06	60076.5	34876.1	8981.25	6580.42	15399.1	524506	179947	265198	961858	1.0534e+06
NEG_2107	[M-H]-	D-Glucose	2.27444	1.19527	0.0145487	179.055	0.862	C00221	Organic oxygen compounds	Organooxygen compounds	Carbohydrates and carbohydrate conjugates	C6H12O6	WQZGKKKJIJFFOK-GASJEMHNSA-N	OC[C@H]1OC(O)[C@H](O)[C@@H](O)[C@@H]1O	9.52678e+07	9.38663e+07	9.92139e+07	7.83189e+07	9.95093e+07	1.60442e+07	1.66278e+07	1.74709e+07	2.0316e+07	1.93058e+07	2.51803e+07	2.4216e+07	2.52002e+07	2.90159e+07	3.09366e+07	3.58775e+07	3.19398e+07	2.61355e+07	3.32047e+07	2.94508e+07	2.0126e+07	3.01722e+07	3.18347e+07	3.5739e+07	2.60718e+07	7.97011e+07	8.62218e+07	8.27019e+07	7.69888e+07	7.19038e+07	2.74075e+07	1.91305e+07	2.13983e+07	3.74247e+07	3.73834e+07
NEG_12104	[M-H]-	5-O-Feruloylquinic acid	1.26365	1.89899	0.0213355	367.102	3.962		Organic oxygen compounds	Organooxygen compounds	Alcohols and polyols	C17H20O9	RAGZUCNPTLULOL-UHFFFAOYSA-N	COC1=C(O)C=CC(=C1)C=CC(=O)OC2CC(O)(CC(O)C2O)C(O)=O	291980	323059	262667	110422	246722	287903	297605	314824	853634	734176	625765	494057	759986	1.02618e+06	1.23197e+06	93446.7	27914	34352.4	20617.1	29930.1	5686.39	17448.2	19468.6	44382.2	13340.8	196248	308282	56151.4	97591.8	178476	742426	306671	386761	1.60701e+06	1.65537e+06
NEG_17226	[M-H]-	Indolylmethyl glucosinolate	1.17775	3.15219	0.0231662	447.053	2.788		Organic oxygen compounds	Organooxygen compounds	Carbohydrates and carbohydrate conjugates	C16H20N2O9S2	DNDNWOWHUWNBCK-JZYAIQKZSA-N	OCC1OC(SC(CC2=C[NH]C3=C2C=CC=C3)=NO[S](O)(=O)=O)C(O)C(O)C1O	443.878	481.838	517.303	145.102	643.439	598485	286294	308107	1.41622e+06	1.46699e+06	250081	187622	259453	301714	232839	767.546	629.622	6724.83	714.338	6387.57	143.126	2079.88	735.069	14429.5	4638.61	167.479	1259.96	495.54	118.097	202.8	179281	91129.8	107114	536881	549409
NEG_10591	[M-H]-	alpha-D-Glucopyranoside, beta-D-fructofuranosyl	11.5927	23.6426	0.0295669	341.11	0.892		Organic oxygen compounds	Organooxygen compounds	Carbohydrates and carbohydrate conjugates	C12H22O11	CZMRCDWAGMRECN-UHFFFAOYSA-N	OCC1OC(OC2(CO)OC(CO)C(O)C2O)C(O)C(O)C1O	5.62319e+07	5.67153e+07	5.67815e+07	4.35567e+07	5.62229e+07	4.36425e+07	4.73251e+07	5.01732e+07	8.46183e+07	7.07915e+07	1.44143e+06	1.29983e+06	1.40171e+06	1.6868e+06	3.47172e+06	4.09314e+07	2.79299e+07	4.54049e+07	2.89377e+07	4.74299e+07	1.99718e+07	4.1589e+07	4.04897e+07	8.3926e+07	7.94492e+07	1.49306e+08	1.52351e+08	1.45832e+08	1.33174e+08	1.25244e+08	3.20546e+07	1.83232e+07	2.30424e+07	4.68153e+07	3.8525e+07
NEG_13392	[M-H]-	Lactose	7.23013	23.1702	0.030265	387.114	0.891					C12H22O11	GUBGYTABKSRVRQ-PICCSMPSSA-N	C([C@@H]1[C@H]([C@@H]([C@H]([C@H](O1)O[C@@H]2[C@H](OC([C@@H]([C@H]2O)O)O)CO)O)O)O)O	2.10436e+07	2.10141e+07	2.07002e+07	1.59661e+07	2.13509e+07	1.62468e+07	1.82272e+07	1.96262e+07	3.20426e+07	2.83818e+07	548995	507297	554448	638658	1.45071e+06	1.5748e+07	1.0531e+07	1.73304e+07	1.12605e+07	1.82241e+07	7.92056e+06	1.62098e+07	1.53876e+07	3.36127e+07	3.05197e+07	5.62296e+07	5.91586e+07	5.64486e+07	5.08504e+07	4.62612e+07	1.18141e+07	7.1019e+06	8.82692e+06	1.76901e+07	1.42596e+07
NEG_17478	[M-H]-	Glucoalyssin	2.49006	2.63588	0.0314963	450.056	1.088		Organic oxygen compounds	Organooxygen compounds	Carbohydrates and carbohydrate conjugates	C13H25NO10S3	HUCGRJSHMZWRQQ-LJBAHSCYSA-N	C[S](=O)CCCCCC(S[C@@H]1O[C@H](CO)[C@@H](O)[C@H](O)[C@H]1O)=NO[S](O)(=O)=O	7875.14	9340.32	9085.55	3454.04	10714	438.443	390.279	243.906	411570	740478	1.43337e+06	1.28275e+06	1.48503e+06	2.00826e+06	1.76463e+06	4223.17	551.651	50801.4	2509.12	104815	90.04	13527.6	739.542	121867	28929.4	3081.55	18449.5	3423.11	1253.34	1914.83	257.461	828.676	1214.2	4.68873e+06	4.83887e+06
NEG_10708	[M-H]-	Lactitol	1.58127	14.5334	0.0322868	343.123	0.859		Lipids and lipid-like molecules	Fatty Acyls	Fatty acyl glycosides	C12H24O11	VQHSOMBJVWLPSR-JVCRWLNRSA-N	OCC(O)C(O)C(OC1OC(CO)C(O)C(O)C1O)C(O)CO	1.04539e+06	868660	1.06268e+06	1.19028e+06	1.05408e+06	760406	1.00416e+06	738791	2.08988e+06	1.88903e+06	47963	47999.3	46743.1	54025.3	96079.4	1.98614e+06	2.94445e+06	7.00111e+06	1.7414e+06	3.00643e+06	1.52533e+06	3.29851e+06	1.80901e+06	2.68602e+06	2.48431e+06	2.69136e+06	2.74168e+06	1.83489e+06	2.36207e+06	1.85585e+06	533876	346062	388087	1.01914e+06	563588
NEG_13462	[M-H]-	(2S)-2-Hydroxy-3-butenyl-glucosinolate	2.00966	9.08916	0.0328786	388.038	1.071					C11H19NO10S2	MYHSVHWQEVDFQT-UHFFFAOYNA-N	O=S(=O)(O)ON=C(SC1OC(CO)C(O)C(O)C1O)CC(O)C=C	25565.9	27523.9	23954.1	9903.32	21558.3	2.06472e+06	1.85936e+06	2.04233e+06	490710	635132	170520	103685	197211	220488	135130	5268.07	569.794	14265.6	2530.84	165384	40654.6	15061.7	618.014	171444	133669	6693.26	16001.6	8077.99	9690.15	8801.72	1.98858e+06	1.51923e+06	1.67085e+06	1.3799e+06	1.22256e+06
NEG_2165	[M-H]-	Tyrosine	1.05629	0.833121	0.0364614	180.066	1.093	C00082	Organic acids and derivatives	Carboxylic acids and derivatives	Amino acids, peptides, and analogues	C9H11NO3	OUYCCCASQSFEME-QMMMGPOBSA-N	NC(CC1=CC=C(O)C=C1)C(O)=O	698021	698044	814805	497945	769181	98785.1	3366.76	115647	743512	695428	853220	827668	786645	941740	751812	227637	261730	173247	237178	201156	39065	264556	278921	187771	138947	301385	328016	326830	279890	237227	632931	173995	209560	2.17335e+06	2.20158e+06
NEG_578	[M-H]-	L-Threonine	1.09349	0.851487	0.0413115	118.051	0.845	C00188	Organic acids and derivatives	Carboxylic acids and derivatives	Amino acids, peptides, and analogues	C4H9NO3	AYFVYJQAPQTCCC-GBXIJSLDSA-N	CC(O)C(N)C(O)=O	62023.6	63464.4	68781.1	50712.4	52071.8	574307	576215	598047	801129	755149	876908	852479	872010	971330	1.05348e+06	70275.4	90887.5	78124.7	75813.6	63502.6	38616.2	52935	88075.6	97889	62384.9	20309.7	36108.2	22139.1	26608.5	29718.8	1.03878e+06	831134	866695	1.52024e+06	1.57904e+06
[truncated: 10 more columns]

## Sheet: LD-M vs DD-M
ID	adduct	Name	VIP	Fold change	p-value	m/z	rt(min)	KEGG	Superclass	Class	Subclass	Formula	INCHIKEY	SMILES	DDFM-M-1	DDFM-M-2	DDFM-M-3	DDFM-M-4	DDFM-M-5	DD-M-1	DD-M-2	DD-M-3	DD-M-4	DD-M-5	DDY-M-1	DDY-M-2	DDY-M-3	DDY-M-4	DDY-M-5	FDD-M-1	FDD-M-2	FDD-M-3	FDD-M-4	FDD-M-5	FLD-M-1	FLD-M-2	FLD-M-3	FLD-M-4	FLD-M-5	LDFM-M-1	LDFM-M-2	LDFM-M-3	LDFM-M-4	LDFM-M-5	LD-M-1	LD-M-2	LD-M-3	LD-M-4	LD-M-5
NEG_23404	[M+FA-H]-	2-O-hexopyranosyl-6-O-[(2E)-3-(4-hydroxyphenyl)-1-oxo-2-propen-1-yl]-hexopyranose	1.09156	0.454139	1.3048e-07	533.151	2.405		Phenylpropanoids and polyketides	Cinnamic acids and derivatives	Hydroxycinnamic acids and derivatives	C21H28O13	ZPHQZULZLQMWGY-ZZXKWVIFSA-N	OCC1OC(OC2C(O)OC(COC(=O)\\C=C\\C3=CC=C(O)C=C3)C(O)C2O)C(O)C(O)C1O	1044.04	779.805	783.922	553.759	1106.43	546434	469911	539675	524760	516019	224391	232830	227051	219939	343056	4797.84	4416.93	19334.3	3773.15	55236.4	11763	8141.29	1380.43	61022.3	54444.5	471.352	3727.79	290.606	365.699	836.192	244241	206021	222514	249216	257316
NEG_17736	[M-H]-	Ursonic acid	2.71461	0.0360776	5.26409e-06	453.336	11.838					C30H46O3	MUCRYNWJQNHDJH-VUVJRWLCSA-N	CC1CC[C@@]2(CC[C@@]3(C(=CCC4[C@]3(CCC5[C@@]4(CCC(=O)C5(C)C)C)C)C2C1C)C)C(=O)O	9183.52	293.542	446.397	6949.53	288.616	1.63794e+06	1.60716e+06	2.51991e+06	1.76025e+06	2.11739e+06	453.598	246.901	916.196	732.06	82.8539	4759.9	12969.6	41391.2	23383.2	9654.17	928.765	292826	10839.1	17587	2063.04	8799.77	13019.9	8900.8	3611.34	15108.8	64313.3	37290.1	25879	129051	91350.2
NEG_7885	[M-H]-	4-Hydroxybenzoic acid 4-O-glucoside	1.38525	0.387058	0.000197268	299.077	2.601		Organic oxygen compounds	Organooxygen compounds	Carbohydrates and carbohydrate conjugates	C13H16O8	XSSDYIMYZONMBL-UHFFFAOYSA-N	OCC1OC(OC2=CC=C(C=C2)C(O)=O)C(O)C(O)C1O	30589	32394	32966.6	14398.7	31280.4	620227	579199	628955	859587	809848	827928	847153	766819	775987	1.52019e+06	7758.59	12097	15589.7	11766.5	18063.2	2877.32	26954.3	9158.47	14314.1	8943.82	15795.4	27093.8	19397	13450.7	14880.4	243596	182993	222247	335847	369174
NEG_10701	[M-H]-	Eupatilin	1.15346	0.0293287	0.00159452	343.092	8.38	C10040	Phenylpropanoids and polyketides	Flavonoids	O-methylated flavonoids	C18H16O7	DRRWBCNQOKKKOL-UHFFFAOYSA-N	COC1=C(OC)C=C(C=C1)C2=CC(=O)C3=C(O)C(=C(O)C=C3O2)OC	6194.32	642.085	675.267	17393.6	224.281	234013	248283	262430	591499	532840	217.936	1311.34	575.193	360.967	298.844	742.765	1714.92	895.464	6137.98	3087.25	284.257	529.15	659.683	5835.74	2881.16	1305.77	4625.67	489.872	5047.84	19275	9429.74	6427.1	4021.56	17504.7	17434.2
NEG_13263	[M-H]-	1-O-Sinapoyl-beta-D-glucose	1.11223	0.314509	0.00168592	385.118	3.671		Phenylpropanoids and polyketides	Cinnamic acids and derivatives	Hydroxycinnamic acids and derivatives	C17H22O10	XRKBRPFTFKKHEF-DGDBGZAXSA-N	COC1=C(O)C(=CC(=C1)C=CC(=O)OC2OC(CO)C(O)C(O)C2O)OC	4086.77	5827.56	3728.68	3139.61	5028.85	407047	297640	335282	478724	639842	22339.8	9044.49	37446.2	40639.2	81913.2	1004.86	2776.77	1761.56	779.467	1477.27	234.499	1063.61	1304.15	1127.48	1327.1	2768.09	5139.84	1822.57	2301.48	1759.4	145266	82026.2	95152.8	181999	174434
NEG_760	[M-H]-	Leucine	2.2906	3.13616	0.00239169	130.087	1.544	C00123	Organic acids and derivatives	Carboxylic acids and derivatives	Amino acids, peptides, and analogues	C6H13NO2	ROHFNLRQFUQHCH-YFKPBYRVSA-N	CC(C)CC(N)C(O)=O	131696	122247	123983	60825.1	131923	1.37871e+06	1.40078e+06	1.58346e+06	1.23518e+06	1.10756e+06	1.4073e+06	1.36627e+06	1.38808e+06	1.62154e+06	1.30917e+06	132967	185357	159707	147737	123425	123309	180367	301703	145469	78025.1	15262.2	22248.3	21564.8	13217.1	15209.1	6.42205e+06	2.57676e+06	3.28017e+06	4.37309e+06	4.37801e+06
NEG_6852	[M-H]-	Glycitein	1.15351	0.100251	0.00560252	283.071	8.271	C14536	Phenylpropanoids and polyketides	Isoflavonoids	Isoflav-2-enes	C16H12O5	DXYUAIFZCFRPTH-UHFFFAOYSA-N	COC1=C(O)C=C2OC=C(C(=O)C2=C1)C3=CC=C(O)C=C3	108823	109787	223690	2.84617e+06	112684	223203	263206	278910	706023	591640	9007.35	5366.83	8757.93	10241.8	10316.2	45449.2	24694.9	41756.9	10967	22278.3	18472.1	67399.5	22163.7	51530.6	96383.6	67121	91134.6	153032	133840	172519	38619.1	35362.6	13359.7	60631.8	58842.9
NEG_9902	[M-H]-	Jaceosidin	4.98061	0.0335748	0.00702132	329.079	7.712					C17H14O7	GLAAQZFBFGEBPS-UHFFFAOYSA-N	COC1=C(C=CC(=C1)C2=CC(=O)C3=C(O2)C=C(C(=C3O)OC)O)O	246661	91083.9	73404.7	920638	70041.5	3.5269e+06	4.61194e+06	4.67992e+06	1.33381e+07	1.14073e+07	29364.5	76079.3	65185.5	34077.4	56022.3	79258.4	60894	58904.7	62410.3	224067	28271.9	76803.5	40607.1	322670	219347	97415.1	170464	92594.9	171523	625345	239847	121740	80009.9	421974	397639
NEG_7194	[M-H]-	Eriodictyol	1.33683	11.9462	0.00706187	287.058	5.733	C05631	Phenylpropanoids and polyketides	Flavonoids	Flavans	C15H12O6	SBHXYTNGIZCORC-ZDUSSCGKSA-N	OC1=CC2=C(C(=O)C[C@H](O2)C3=CC(=C(O)C=C3)O)C(=C1)O	15360.9	35297.4	9183.23	10807.7	8335.81	45791.2	32435.2	52768.5	103551	95243.8	115248	101118	76234.3	92573.6	37835.8	379409	1.07028e+06	100522	270628	710702	105796	1.09949e+06	1.27628e+06	396651	236323	37414.9	27121.9	21449.7	14090.5	15394.4	654404	335891	430760	1.32917e+06	1.18952e+06
NEG_29769	[M-H]-	Rhamnetin 3-sophoroside	4.4356	5.53431	0.00758365	639.154	4.566		Phenylpropanoids and polyketides	Flavonoids	Flavonoid glycosides	C28H32O17	CEZKIFXYWPTANH-HGVYTWBRSA-N	COC1=CC(=C2C(=O)C(=C(OC2=C1)C3=CC(=C(O)C=C3)O)OC4OC(CO)C(O)C(O)C4OC5OC(CO)C(O)C(O)C5O)O	93209.6	131260	52756.9	13627.5	74551.7	3.21482e+06	2.92155e+06	3.28875e+06	278101	813949	6.00124e+06	5.09141e+06	5.09733e+06	6.26087e+06	5.05426e+06	169782	140471	382359	102112	1.51755e+06	636817	146311	161092	2.06011e+07	289627	40251.1	95166.5	59196.1	34591.6	73142.3	1.01227e+07	5.6591e+06	6.86122e+06	1.7413e+07	1.81492e+07
NEG_8073	[M-H]-	5,7-Dihydroxy-2-(4-hydroxy-3-methoxyphenyl)-2,3-dihydrochromen-4-one	1.69672	5.47559	0.0150654	301.071	6.274		Phenylpropanoids and polyketides	Flavonoids	O-methylated flavonoids	C16H14O6	FTODBIPDTXRIGS-UHFFFAOYSA-N	COC1=CC(=CC=C1O)C2CC(=O)C3=C(O2)C=C(O)C=C3O	2781.2	22203.9	13549.3	10973.1	14000	197326	185983	194423	423690	396725	202986	393755	294378	337618	177764	145238	84407.6	128823	361481	28759.2	108054	7920.86	21741.9	229138	134154	1452.43	3232.48	2298.31	768.183	2368.96	1.18887e+06	761943	717779	2.58635e+06	2.40073e+06
NEG_13392	[M-H]-	Lactose	7.3744	0.521222	0.0163141	387.114	0.891					C12H22O11	GUBGYTABKSRVRQ-PICCSMPSSA-N	C([C@@H]1[C@H]([C@@H]([C@H]([C@H](O1)O[C@@H]2[C@H](OC([C@@H]([C@H]2O)O)O)CO)O)O)O)O	2.10436e+07	2.10141e+07	2.07002e+07	1.59661e+07	2.13509e+07	1.62468e+07	1.82272e+07	1.96262e+07	3.20426e+07	2.83818e+07	548995	507297	554448	638658	1.45071e+06	1.5748e+07	1.0531e+07	1.73304e+07	1.12605e+07	1.82241e+07	7.92056e+06	1.62098e+07	1.53876e+07	3.36127e+07	3.05197e+07	5.62296e+07	5.91586e+07	5.64486e+07	5.08504e+07	4.62612e+07	1.18141e+07	7.1019e+06	8.82692e+06	1.76901e+07	1.42596e+07
NEG_19514	[M-H]-	Isorhamnetin-3-O-glucoside	13.6681	3.24234	0.016522	477.105	5.499		Phenylpropanoids and polyketides	Flavonoids	Flavonoid glycosides	C22H22O12	CQLRUIIRRZYHHS-LFXZADKFSA-N	COC1=C(O)C=CC(=C1)C2=C(OC3OC(CO)C(O)C(O)C3O)C(=O)C4=C(O2)C=C(O)C=C4O	1.52759e+06	4.31974e+06	523481	1.19246e+06	915958	2.73793e+07	2.48974e+07	2.75901e+07	5.49102e+07	5.39533e+07	5.20264e+07	4.6329e+07	4.81478e+07	5.97658e+07	4.16698e+07	3.2608e+07	4.46069e+07	1.69518e+07	5.66751e+07	1.86024e+07	1.1599e+07	2.34743e+07	2.37846e+07	3.31552e+07	6.42804e+06	837248	1.66261e+06	1.32676e+06	419448	1.16536e+06	9.97224e+07	6.34134e+07	7.41071e+07	1.8711e+08	1.87575e+08
NEG_10591	[M-H]-	alpha-D-Glucopyranoside, beta-D-fructofuranosyl	11.7734	0.535357	0.0191121	341.11	0.892		Organic oxygen compounds	Organooxygen compounds	Carbohydrates and carbohydrate conjugates	C12H22O11	CZMRCDWAGMRECN-UHFFFAOYSA-N	OCC1OC(OC2(CO)OC(CO)C(O)C2O)C(O)C(O)C1O	5.62319e+07	5.67153e+07	5.67815e+07	4.35567e+07	5.62229e+07	4.36425e+07	4.73251e+07	5.01732e+07	8.46183e+07	7.07915e+07	1.44143e+06	1.29983e+06	1.40171e+06	1.6868e+06	3.47172e+06	4.09314e+07	2.79299e+07	4.54049e+07	2.89377e+07	4.74299e+07	1.99718e+07	4.1589e+07	4.04897e+07	8.3926e+07	7.94492e+07	1.49306e+08	1.52351e+08	1.45832e+08	1.33174e+08	1.25244e+08	3.20546e+07	1.83232e+07	2.30424e+07	4.68153e+07	3.8525e+07
NEG_2107	[M-H]-	D-Glucose	2.17951	1.59021	0.0276257	179.055	0.862	C00221	Organic oxygen compounds	Organooxygen compounds	Carbohydrates and carbohydrate conjugates	C6H12O6	WQZGKKKJIJFFOK-GASJEMHNSA-N	OC[C@H]1OC(O)[C@H](O)[C@@H](O)[C@@H]1O	9.52678e+07	9.38663e+07	9.92139e+07	7.83189e+07	9.95093e+07	1.60442e+07	1.66278e+07	1.74709e+07	2.0316e+07	1.93058e+07	2.51803e+07	2.4216e+07	2.52002e+07	2.90159e+07	3.09366e+07	3.58775e+07	3.19398e+07	2.61355e+07	3.32047e+07	2.94508e+07	2.0126e+07	3.01722e+07	3.18347e+07	3.5739e+07	2.60718e+07	7.97011e+07	8.62218e+07	8.27019e+07	7.69888e+07	7.19038e+07	2.74075e+07	1.91305e+07	2.13983e+07	3.74247e+07	3.73834e+07
NEG_1639	[M-H]-	Phenylalanine	2.51856	2.91039	0.037933	164.073	2.277	C00079	Organic acids and derivatives	Carboxylic acids and derivatives	Amino acids, peptides, and analogues	C9H11NO2	COLNVLDHVKWLRT-QMMMGPOBSA-N	NC(CC1=CC=CC=C1)C(O)=O	1.97254e+06	2.07334e+06	2.02557e+06	1.1492e+06	1.97511e+06	1.13526e+06	1.08187e+06	1.2105e+06	2.72288e+06	2.49265e+06	3.43641e+06	3.46452e+06	3.30321e+06	3.67392e+06	2.49111e+06	1.23656e+06	2.4442e+06	592991	962817	561561	173349	2.10971e+06	1.28736e+06	971084	491521	880476	1.0522e+06	956686	764721	743730	4.27442e+06	2.1425e+06	2.64784e+06	8.06756e+06	8.02262e+06
NEG_7514	[M-H]-	14-(3-Ethyloxiran-2-YL)tetradeca-9,12-dienoic acid	1.52964	4.73041	0.0425756	293.212	9.86		Lipids and lipid-like molecules	Fatty Acyls	Fatty acids and conjugates	C18H30O3	HKSDVVJONLXYKL-UHFFFAOYSA-N	CCC1OC1CC=CCC=CCCCCCCCC(O)=O	1324.68	2025.03	1120.66	790.917	674.507	213851	228533	248863	406921	511015	656798	516235	817645	850497	492550	1429.17	4760.46	9964.18	6950.3	5468.48	2645.65	6036.37	237087	5184.22	2021.63	815.264	3177.91	1051.93	669.849	1553.66	1.0564e+06	499142	631896	2.7823e+06	2.64237e+06
NEG_10708	[M-H]-	Lactitol	1.73962	0.439778	0.0484952	343.123	0.859		Lipids and lipid-like molecules	Fatty Acyls	Fatty acyl glycosides	C12H24O11	VQHSOMBJVWLPSR-JVCRWLNRSA-N	OCC(O)C(O)C(OC1OC(CO)C(O)C(O)C1O)C(O)CO	1.04539e+06	868660	1.06268e+06	1.19028e+06	1.05408e+06	760406	1.00416e+06	738791	2.08988e+06	1.88903e+06	47963	47999.3	46743.1	54025.3	96079.4	1.98614e+06	2.94445e+06	7.00111e+06	1.7414e+06	3.00643e+06	1.52533e+06	3.29851e+06	1.80901e+06	2.68602e+06	2.48431e+06	2.69136e+06	2.74168e+06	1.83489e+06	2.36207e+06	1.85585e+06	533876	346062	388087	1.01914e+06	563588
[truncated: 10 more columns]

## Sheet: FLD-M vs FDD-M
ID	adduct	Name	VIP	Fold change	p-value	m/z	rt(min)	KEGG	Superclass	Class	Subclass	Formula	INCHIKEY	SMILES	DDFM-M-1	DDFM-M-2	DDFM-M-3	DDFM-M-4	DDFM-M-5	DD-M-1	DD-M-2	DD-M-3	DD-M-4	DD-M-5	DDY-M-1	DDY-M-2	DDY-M-3	DDY-M-4	DDY-M-5	FDD-M-1	FDD-M-2	FDD-M-3	FDD-M-4	FDD-M-5	FLD-M-1	FLD-M-2	FLD-M-3	FLD-M-4	FLD-M-5	LDFM-M-1	LDFM-M-2	LDFM-M-3	LDFM-M-4	LDFM-M-5	LD-M-1	LD-M-2	LD-M-3	LD-M-4	LD-M-5
NEG_39390	[M-H]-	PI 36:3	1.07006	0.120101	0.00862779	859.535	12.069					C45H81O13P	MXJMOLQIXMJUEL-RQOIEFAZSA-N	CCCCCCCC/C=C\CCCCCCCC(=O)OCC(COP(=O)(O)OC1C(C(C(C(C1O)O)O)O)O)OC(=O)CCCCCCC/C=C\C/C=C\CCCCC	93926.2	787721	5835.71	113795	515278	213497	453096	115426	56712.8	166115	332280	4093.83	87159.5	448116	13381.8	1.32897e+06	341046	920044	431319	732392	3378.23	365157	8115.55	70838.3	3342.95	204438	379100	8475.95	11991.9	945787	308052	9804.58	974742	8149.3	578846
NEG_7873	[M-H]-	Hispidulin	1.23428	0.33549	0.0109401	299.057	7.917	C10058	Phenylpropanoids and polyketides	Flavonoids	O-methylated flavonoids	C16H12O6	IHFBPDAQLQOCBX-UHFFFAOYSA-N	COC1=C(O)C2=C(OC(=CC2=O)C3=CC=C(O)C=C3)C=C1O	26487.7	36363.1	20771.6	64434.8	21182.4	33551.5	39348.7	43202	100235	84332.1	107974	60626.9	64177.6	55001.1	85725.8	453555	1.09966e+06	1.18031e+06	1.52205e+06	745153	234132	226357	661233	288818	267151	61498.3	34340.6	34961.9	33647	48663.2	44446.8	28082	31505.1	36007.4	57450.1
[truncated: 10 more columns]

## Sheet: LDFM-M vs DDFM-M 
ID	adduct	Name	VIP	Fold change	p-value	m/z	rt(min)	KEGG	Superclass	Class	Subclass	Formula	INCHIKEY	SMILES	DDFM-M-1	DDFM-M-2	DDFM-M-3	DDFM-M-4	DDFM-M-5	DD-M-1	DD-M-2	DD-M-3	DD-M-4	DD-M-5	DDY-M-1	DDY-M-2	DDY-M-3	DDY-M-4	DDY-M-5	FDD-M-1	FDD-M-2	FDD-M-3	FDD-M-4	FDD-M-5	FLD-M-1	FLD-M-2	FLD-M-3	FLD-M-4	FLD-M-5	LDFM-M-1	LDFM-M-2	LDFM-M-3	LDFM-M-4	LDFM-M-5	LD-M-1	LD-M-2	LD-M-3	LD-M-4	LD-M-5
NEG_10591	[M-H]-	alpha-D-Glucopyranoside, beta-D-fructofuranosyl	13.4955	2.61924	3.58319e-07	341.11	0.892		Organic oxygen compounds	Organooxygen compounds	Carbohydrates and carbohydrate conjugates	C12H22O11	CZMRCDWAGMRECN-UHFFFAOYSA-N	OCC1OC(OC2(CO)OC(CO)C(O)C2O)C(O)C(O)C1O	5.62319e+07	5.67153e+07	5.67815e+07	4.35567e+07	5.62229e+07	4.36425e+07	4.73251e+07	5.01732e+07	8.46183e+07	7.07915e+07	1.44143e+06	1.29983e+06	1.40171e+06	1.6868e+06	3.47172e+06	4.09314e+07	2.79299e+07	4.54049e+07	2.89377e+07	4.74299e+07	1.99718e+07	4.1589e+07	4.04897e+07	8.3926e+07	7.94492e+07	1.49306e+08	1.52351e+08	1.45832e+08	1.33174e+08	1.25244e+08	3.20546e+07	1.83232e+07	2.30424e+07	4.68153e+07	3.8525e+07
NEG_31238	[M-H]-	Stachyose	2.03879	4.18949	4.57715e-07	665.216	0.891	C01613	Organic oxygen compounds	Organooxygen compounds	Carbohydrates and carbohydrate conjugates	C24H42O21	UQZIYBXSHAGNOE-XNSRJBNMSA-N	OCC1OC(OCC2OC(OCC3OC(OC4(CO)OC(CO)C(O)C4O)C(O)C(O)C3O)C(O)C(O)C2O)C(O)C(O)C1O	745571	666759	734473	97739.1	678731	6692.74	6127.88	8722.27	11430.6	12632.9	10041.9	9573.41	11169.5	12913.1	15089.6	888538	1.08424e+06	341843	888597	313251	295974	449949	792905	519576	107548	2.33815e+06	2.53887e+06	2.48146e+06	2.46239e+06	2.42615e+06	8301.54	6418.21	6286.65	18982.5	16708.2
NEG_13392	[M-H]-	Lactose	8.39048	2.68747	9.43734e-07	387.114	0.891					C12H22O11	GUBGYTABKSRVRQ-PICCSMPSSA-N	C([C@@H]1[C@H]([C@@H]([C@H]([C@H](O1)O[C@@H]2[C@H](OC([C@@H]([C@H]2O)O)O)CO)O)O)O)O	2.10436e+07	2.10141e+07	2.07002e+07	1.59661e+07	2.13509e+07	1.62468e+07	1.82272e+07	1.96262e+07	3.20426e+07	2.83818e+07	548995	507297	554448	638658	1.45071e+06	1.5748e+07	1.0531e+07	1.73304e+07	1.12605e+07	1.82241e+07	7.92056e+06	1.62098e+07	1.53876e+07	3.36127e+07	3.05197e+07	5.62296e+07	5.91586e+07	5.64486e+07	5.08504e+07	4.62612e+07	1.18141e+07	7.1019e+06	8.82692e+06	1.76901e+07	1.42596e+07
NEG_7065	[M-H]-	Isosakuranetin	1.09532	3.23677	1.92078e-06	285.075	7.555	C05334	Phenylpropanoids and polyketides	Flavonoids	O-methylated flavonoids	C16H14O5	HMUJXQRRKBLVOO-AWEZNQCLSA-N	COC1=CC=C(C=C1)[C@@H]2CC(=O)C3=C(O2)C=C(O)C=C3O	235311	239673	356677	190429	253061	4413.42	4480.62	4887.74	7911.34	8879.68	1918.26	1692.89	1225.27	811.509	6519.28	53159.8	99728.2	66720.1	119902	42727.4	32190.1	349750	70745.4	78497	42081.4	743362	838727	957411	829031	758843	2603.29	5266.9	356.335	5275.69	2909.34
NEG_33634	[M+HCOO]-	Tetrasaccharides (Hex-Hex-Hex-Hex)	1.55215	3.97788	2.51717e-06	711.211	0.894		Organic oxygen compounds	Organooxygen compounds	Carbohydrates and carbohydrate conjugates	C24H42O21	UQZIYBXSHAGNOE-UHFFFAOYSA-N	OCC1OC(OCC2OC(OCC3OC(OC4(CO)OC(CO)C(O)C4O)C(O)C(O)C3O)C(O)C(O)C2O)C(O)C(O)C1O	449394	443801	448576	28440.6	432962	1586.61	4363.19	4493.82	153.374	747.101	5890.81	4480.81	6061.47	5917.12	6622.45	709507	714059	222606	574615	145737	201303	272399	523906	326287	16334.2	1.48075e+06	1.32921e+06	1.48867e+06	1.51708e+06	1.3571e+06	2064.49	2170.29	2016.51	7258.53	6491.78
NEG_703	[M-H]-	L-Pyroglutamic acid	1.3871	0.407249	4.40735e-05	128.035	0.917	C01879	Organic acids and derivatives	Carboxylic acids and derivatives	Amino acids, peptides, and analogues	C5H7NO3	ODHCTXKNWHHXJC-VKHMYHEASA-N	OC(=O)C1CCC(=N1)O	1.05908e+06	1.10627e+06	1.05651e+06	734178	1.03467e+06	461647	523581	539951	683981	685675	1.09864e+06	995705	1.07637e+06	1.16814e+06	1.38849e+06	917732	1.02238e+06	568407	1.12319e+06	600242	564333	507889	1.05603e+06	658695	366994	396294	516952	424701	357092	337423	1.01408e+06	677966	776627	1.66762e+06	1.63097e+06
NEG_2165	[M-H]-	Tyrosine	1.13773	0.42362	0.000105612	180.066	1.093	C00082	Organic acids and derivatives	Carboxylic acids and derivatives	Amino acids, peptides, and analogues	C9H11NO3	OUYCCCASQSFEME-QMMMGPOBSA-N	NC(CC1=CC=C(O)C=C1)C(O)=O	698021	698044	814805	497945	769181	98785.1	3366.76	115647	743512	695428	853220	827668	786645	941740	751812	227637	261730	173247	237178	201156	39065	264556	278921	187771	138947	301385	328016	326830	279890	237227	632931	173995	209560	2.17335e+06	2.20158e+06
NEG_10708	[M-H]-	Lactitol	1.48527	2.19989	0.000260985	343.123	0.859		Lipids and lipid-like molecules	Fatty Acyls	Fatty acyl glycosides	C12H24O11	VQHSOMBJVWLPSR-JVCRWLNRSA-N	OCC(O)C(O)C(OC1OC(CO)C(O)C(O)C1O)C(O)CO	1.04539e+06	868660	1.06268e+06	1.19028e+06	1.05408e+06	760406	1.00416e+06	738791	2.08988e+06	1.88903e+06	47963	47999.3	46743.1	54025.3	96079.4	1.98614e+06	2.94445e+06	7.00111e+06	1.7414e+06	3.00643e+06	1.52533e+06	3.29851e+06	1.80901e+06	2.68602e+06	2.48431e+06	2.69136e+06	2.74168e+06	1.83489e+06	2.36207e+06	1.85585e+06	533876	346062	388087	1.01914e+06	563588
NEG_1639	[M-H]-	Phenylalanine	1.78883	0.478244	0.000778051	164.073	2.277	C00079	Organic acids and derivatives	Carboxylic acids and derivatives	Amino acids, peptides, and analogues	C9H11NO2	COLNVLDHVKWLRT-QMMMGPOBSA-N	NC(CC1=CC=CC=C1)C(O)=O	1.97254e+06	2.07334e+06	2.02557e+06	1.1492e+06	1.97511e+06	1.13526e+06	1.08187e+06	1.2105e+06	2.72288e+06	2.49265e+06	3.43641e+06	3.46452e+06	3.30321e+06	3.67392e+06	2.49111e+06	1.23656e+06	2.4442e+06	592991	962817	561561	173349	2.10971e+06	1.28736e+06	971084	491521	880476	1.0522e+06	956686	764721	743730	4.27442e+06	2.1425e+06	2.64784e+06	8.06756e+06	8.02262e+06
NEG_21394	[M-H]-	Raffinose	5.94576	2.08906	0.00230781	503.162	0.9	C00492	Organic oxygen compounds	Organooxygen compounds	Carbohydrates and carbohydrate conjugates	C18H32O16	MUPFEKGTMRGPLJ-ZQSKZDJDSA-N	OCC1OC(OCC2OC(OC3(CO)OC(CO)C(O)C3O)C(O)C(O)C2O)C(O)C(O)C1O	2.07369e+07	2.05238e+07	2.08392e+07	575088	1.92247e+07	400612	409012	463541	695000	678444	349114	302494	389579	442726	886652	4.41718e+06	6.40358e+06	2.44326e+06	4.92623e+06	2.2466e+06	2.16798e+06	3.6638e+06	5.25291e+06	3.20169e+06	212428	3.44905e+07	3.59336e+07	3.62832e+07	3.17684e+07	3.26179e+07	373686	254248	277423	554167	517011
NEG_6020	[M-H]-	Naringenin chalcone	3.43523	0.189405	0.00319621	271.063	6.285	C06561	Phenylpropanoids and polyketides	Linear 1,3-diarylpropanoids	Chalcones and dihydrochalcones	C15H12O5	YQHMWTPYORBCMF-ZZXKWVIFSA-N	OC1=CC=C(C=C1)C=CC(=O)C2=C(O)C=C(O)C=C2O	3.71383e+06	3.3858e+06	4.22241e+06	8.30055e+06	3.82012e+06	4.7384e+06	5.74638e+06	5.6393e+06	1.34731e+07	1.14112e+07	8.57295e+06	9.57436e+06	6.79581e+06	8.51915e+06	1.33615e+07	1.03931e+07	1.22712e+07	1.64279e+07	1.09581e+07	1.93285e+07	7.89091e+06	1.77845e+07	1.07339e+07	1.92205e+07	1.69412e+07	914776	1.07872e+06	781336	710162	955169	7.84043e+06	5.19367e+06	5.93119e+06	1.4253e+07	1.23077e+07
NEG_2036	[M-H]-	Gluconolactone	1.36359	0.743097	0.00818154	177.04	0.918	C00198	Organic oxygen compounds	Organooxygen compounds	Carbohydrates and carbohydrate conjugates	C6H10O6	PHOQVHQSTUBQQK-SQOUGZDYSA-N	OCC1OC(=O)C(O)C(O)C1O	1.77969e+06	1.63686e+06	1.94252e+06	1.30136e+06	1.91316e+06	85094.8	96069.3	103035	285279	264042	558076	647322	523934	481285	188483	5.01773e+06	5.7944e+06	5.62964e+06	6.8558e+06	4.91494e+06	2.90295e+06	6.65186e+06	6.67237e+06	3.61943e+06	3.68459e+06	1.2244e+06	1.45112e+06	1.26557e+06	1.26541e+06	1.16452e+06	101689	69899.8	68447.9	342270	318977
NEG_2581	[M-H]-	Gluconic acid	11.9418	0.667453	0.0113027	195.05	0.819	C00257	Organic acids and derivatives	Hydroxy acids and derivatives	Medium-chain hydroxy acids and derivatives	C6H12O7	RGHNJXZEOKUKBD-SQOUGZDYSA-N	OCC(O)C(O)C(O)C(O)C(O)=O	1.21079e+08	1.13612e+08	1.19271e+08	7.74119e+07	1.11947e+08	1.94937e+06	1.79319e+06	1.84273e+06	2.34561e+06	2.47197e+06	2.43157e+07	2.44724e+07	2.32985e+07	1.87291e+07	4.17215e+06	1.62379e+08	1.61567e+08	1.73954e+08	1.88144e+08	1.51351e+08	1.14229e+08	1.73916e+08	1.77616e+08	1.63724e+08	1.20335e+08	6.87459e+07	1.01447e+08	7.14272e+07	6.35464e+07	5.74751e+07	2.86463e+06	1.74537e+06	2.21594e+06	3.9613e+06	3.68416e+06
NEG_2107	[M-H]-	D-Glucose	8.84118	0.852719	0.017314	179.055	0.862	C00221	Organic oxygen compounds	Organooxygen compounds	Carbohydrates and carbohydrate conjugates	C6H12O6	WQZGKKKJIJFFOK-GASJEMHNSA-N	OC[C@H]1OC(O)[C@H](O)[C@@H](O)[C@@H]1O	9.52678e+07	9.38663e+07	9.92139e+07	7.83189e+07	9.95093e+07	1.60442e+07	1.66278e+07	1.74709e+07	2.0316e+07	1.93058e+07	2.51803e+07	2.4216e+07	2.52002e+07	2.90159e+07	3.09366e+07	3.58775e+07	3.19398e+07	2.61355e+07	3.32047e+07	2.94508e+07	2.0126e+07	3.01722e+07	3.18347e+07	3.5739e+07	2.60718e+07	7.97011e+07	8.62218e+07	8.27019e+07	7.69888e+07	7.19038e+07	2.74075e+07	1.91305e+07	2.13983e+07	3.74247e+07	3.73834e+07
NEG_222	[M-H]-	3-Hydroxypropionic acid	2.57388	0.870004	0.0321636	89.0242	0.855	C01013	Organic acids and derivatives	Hydroxy acids and derivatives	Beta hydroxy acids and derivatives	C3H6O3	ALRHLSYJTWAHJZ-UHFFFAOYSA-N	OCCC(O)=O	8.41565e+06	8.52413e+06	8.62402e+06	7.14849e+06	8.89586e+06	453027	470717	471469	686596	713964	1.17376e+06	1.10425e+06	1.17165e+06	1.25214e+06	1.34054e+06	3.74982e+06	3.1914e+06	2.66423e+06	3.52006e+06	2.98074e+06	2.04791e+06	2.85443e+06	3.3122e+06	3.45387e+06	2.49838e+06	7.47671e+06	7.91439e+06	7.42573e+06	7.18963e+06	6.1928e+06	781027	557329	600818	1.23878e+06	1.31223e+06
NEG_2035	[M-H]-	Gulonic acid	1.11973	0.466094	0.0419886	177.04	0.844	C00800	Organic acids and derivatives	Hydroxy acids and derivatives	Medium-chain hydroxy acids and derivatives	C6H12O7	RGHNJXZEOKUKBD-KKQCNMDGSA-N	OC[C@@H](O)[C@H](O)[C@@H](O)[C@@H](O)C(O)=O	1.28647e+06	347576	1.22116e+06	503776	1.12014e+06	40190.7	53669.6	101024	136596	170532	68315.2	246903	147342	169373	73170.6	1.8101e+06	2.03708e+06	1.96536e+06	5.95242e+06	1.98283e+06	1.28539e+06	2.44803e+06	2.57471e+06	830308	1.93542e+06	369902	523627	341345	420873	431948	136082	38870.6	43395	169761	114382
[truncated: 10 more columns]
