# Supplementary material for: Metabolomic Evidence for Bee-Driven Detoxification, Nutritional Remodeling, and Geographic Homogenization in Rapeseed Floral Products
Source: Metabolites. 2026 Jun 10;16(6):403. doi: 10.3390/metabo16060403 (PMC13303756; doi:10.3390/metabo16060403)
Supplement: Supplementary file 1 [file metabolites-16-00403-s001.zip › Table S4. Statistical summary of differential metabolites in positive ion mode.xlsx]

## Sheet: D-M vs Y-M
ID	adduct	Name	VIP	Fold change	p-value	m/z	rt(min)	KEGG	Superclass	Class	Subclass	Formula	INCHIKEY	SMILES	DDFM-M-1	DDFM-M-2	DDFM-M-3	DDFM-M-4	DDFM-M-5	DD-M-1	DD-M-2	DD-M-3	DD-M-4	DD-M-5	DDY-M-1	DDY-M-2	DDY-M-3	DDY-M-4	DDY-M-5	FDD-M-1	FDD-M-2	FDD-M-3	FDD-M-4	FDD-M-5	FLD-M-1	FLD-M-2	FLD-M-3	FLD-M-4	FLD-M-5	LDFM-M-1	LDFM-M-2	LDFM-M-3	LDFM-M-4	LDFM-M-5	LD-M-1	LD-M-2	LD-M-3	LD-M-4	LD-M-5
POS_6569	[M+H]+	N-(2-Hydroxyethyl)icosanamide	1.33969	0.392829	7.69666e-09	356.353	10.871		Organic nitrogen compounds	Organonitrogen compounds	Amines	C22H45NO2	AUJVQJHODMISJP-UHFFFAOYSA-N	CCCCCCCCCCCCCCCCCCCC(=O)NCCO	4.71441e+06	4.39849e+06	5.03827e+06	3.47885e+06	5.25853e+06	932155	833933	2.4001e+06	1.53111e+06	1.80611e+06	3.99893e+06	4.787e+06	3.53524e+06	4.42982e+06	4.12426e+06	2.58268e+06	2.34097e+06	2.89152e+06	2.18397e+06	2.47051e+06	2.37869e+06	2.76836e+06	2.37128e+06	2.98266e+06	3.3373e+06	3.26443e+06	4.16159e+06	4.13031e+06	3.98012e+06	3.81423e+06	1.97433e+06	1.01818e+06	1.26073e+06	2.29192e+06	2.31576e+06
POS_5014	[M+H]+	2-Aminooctadecane-1,3,4-triol	1.32492	0.47149	1.38642e-07	318.298	8.855		Organic nitrogen compounds	Organonitrogen compounds	Amines	C18H39NO3	AERBNCYCJBRYDG-UHFFFAOYSA-N	CCCCCCCCCCCCCCC(O)C(O)C(N)CO	5.92781e+06	4.99406e+06	6.77356e+06	4.22796e+06	6.01468e+06	1.17525e+06	1.14461e+06	2.64221e+06	2.9378e+06	2.54561e+06	4.4246e+06	4.73814e+06	4.6373e+06	4.32814e+06	4.30101e+06	4.53817e+06	4.7287e+06	4.61117e+06	4.5059e+06	4.50117e+06	3.61157e+06	4.68621e+06	4.45099e+06	4.73185e+06	4.96708e+06	5.03496e+06	4.76687e+06	4.78975e+06	5.00169e+06	4.764e+06	2.55859e+06	1.12145e+06	1.42134e+06	3.04631e+06	2.98178e+06
POS_6692	[M+H]+	Glyceryl monostearate	5.04907	0.441512	3.00603e-07	359.314	12.069		Lipids and lipid-like molecules	Glycerolipids	Monoradylglycerols	C21H42O4	VBICKXHEKHSIBG-UHFFFAOYSA-N	CCCCCCCCCCCCCCCCCC(=O)OCC(O)CO	7.96639e+07	6.41794e+07	6.91585e+07	7.01385e+07	8.61722e+07	1.86493e+07	1.31741e+07	4.62975e+07	4.50886e+07	3.97283e+07	7.12373e+07	7.24256e+07	8.17413e+07	6.94156e+07	6.15477e+07	7.26318e+07	6.21753e+07	5.81958e+07	7.34097e+07	5.75985e+07	4.84335e+07	5.71747e+07	6.01542e+07	7.33243e+07	6.75151e+07	7.15065e+07	6.87204e+07	6.19031e+07	6.46045e+07	7.47383e+07	3.82486e+07	1.58088e+07	2.36222e+07	3.73225e+07	2.70361e+07
POS_4453	[M+H]+	Sphinganine	2.13795	0.479087	3.1926e-07	302.305	9.921	C00836	Organic nitrogen compounds	Organonitrogen compounds	Amines	C18H39NO2	OTKJDMGTUTTYMP-ZWKOTPCHSA-N	CCCCCCCCCCCCCCC[C@@H](O)[C@@H](N)CO	1.32446e+07	1.2822e+07	1.42908e+07	1.06103e+07	1.42056e+07	3.08909e+06	3.17442e+06	7.77477e+06	7.49696e+06	6.94202e+06	1.19997e+07	1.28769e+07	1.14641e+07	1.26293e+07	1.05591e+07	1.14054e+07	1.12832e+07	1.12613e+07	1.12209e+07	1.14831e+07	8.74115e+06	1.16062e+07	1.1532e+07	1.24135e+07	1.14565e+07	1.22433e+07	1.18082e+07	1.22872e+07	1.07191e+07	1.14194e+07	6.91958e+06	3.04643e+06	3.77612e+06	7.70285e+06	8.84625e+06
POS_5749	[M+H]+	Linezolid	1.02335	3.89966	5.51897e-07	338.158	3.925	C08146	Organoheterocyclic compounds	Oxazinanes	Morpholines	C16H20FN3O4	TYZROVQLWOKYKF-ZDUSSCGKSA-N	CC(O)=NCC1CN(C(=O)O1)C2=CC=C(N3CCOCC3)C(=C2)F	289274	230913	290789	232808	308538	1.19883e+06	1.1646e+06	1.98176e+06	2.31083e+06	2.23466e+06	543340	530143	503716	585693	551007	10457.3	9555.26	62234.1	9994.25	70894.7	37858.9	40250.7	7199.33	101970	72421.9	148782	176337	128842	134714	182570	2.42087e+06	1.4483e+06	1.54747e+06	2.81805e+06	2.70026e+06
POS_5768	[M+H]+	Erucamide	5.80353	0.470242	4.16867e-06	338.342	12.402		Lipids and lipid-like molecules	Fatty Acyls	Fatty amides	C22H43NO	UAUDZVJPLUQNMU-KTKRTIGZSA-N	CCCCCCCCC=CCCCCCCCCCCCC(O)=N	4.45484e+08	4.11206e+08	4.87428e+08	4.19414e+08	4.97559e+08	3.63015e+07	4.89485e+07	6.26631e+07	2.86989e+07	3.95072e+07	9.38031e+07	1.24296e+08	7.89529e+07	9.53699e+07	1.22002e+08	4.55053e+08	3.39603e+08	1.03984e+08	2.6408e+08	7.4004e+07	1.16499e+08	2.07522e+08	2.64071e+08	1.0696e+08	5.08973e+07	6.02966e+08	4.6108e+08	5.55425e+08	4.66298e+08	4.28744e+08	6.95632e+07	5.93209e+07	6.44177e+07	6.55006e+07	4.68718e+07
POS_6153	[M+H]+	Corticosterone	2.70935	26.9784	4.80081e-06	347.221	10.332	C02140	Lipids and lipid-like molecules	Steroids and steroid derivatives	Hydroxysteroids	C21H30O4	OMFXVFTZEKFJBZ-HJTSIMOOSA-N	CC12CC(O)C3C(CCC4=CC(=O)CCC34C)C1CCC2C(=O)CO	19457.4	11968.5	31974.3	11529.2	4615.71	8.30831e+06	4.88319e+06	9.9824e+06	1.55767e+07	1.64558e+07	331866	359147	241371	213351	325448	18091.5	10323	2.75744e+06	25791	1.51417e+06	457232	772380	19946.2	894462	707252	7263.88	16791.2	19951.2	21387.2	5334.86	8.88999e+06	7.24001e+06	5.20104e+06	1.95237e+07	1.72935e+07
POS_3444	[M+H]+	Norpheniramine acetate	1.10404	277.952	6.32887e-06	269.172	9.088		Organoheterocyclic compounds	Pyridines and derivatives	Pheniramines	C17H20N2O	VLRZUFDFIGKGCN-UHFFFAOYSA-N	CN(CCC(C1=CC=CC=C1)C2=NC=CC=C2)C(C)=O	3418.75	4607.11	3129.31	6583.91	4356.69	1.2733e+06	650563	1.19645e+06	2.28369e+06	2.76587e+06	9562.15	6669.23	5169.29	4788.25	1326.06	3102.93	6257.19	2122.43	3087.65	470.498	2748.25	1143.01	4299.84	478.926	2407.91	4851.37	6783.22	4249.47	8383.43	2553.17	1.54225e+06	1.0991e+06	1.15113e+06	2.97917e+06	3.19451e+06
POS_8526	[M+H-H2O]+	Euphol	1.05314	0.106284	7.42435e-05	409.378	12.865						CAHGCLMLTWQZNJ-UHFFFAOYSA-N	C[C@H](CCC=C(C)C)[C@@H]1CC[C@]2([C@]1(CCC3=C2CC[C@@H]4[C@@]3(CC[C@@H](C4(C)C)O)C)C)C	1965.27	5270.15	30125.4	20681.3	8090.57	52318.7	989243	102173	194159	328031	3.65291e+06	2.53714e+06	1.14694e+06	1.23963e+06	4.28153e+06	69383.6	404194	42922.4	53509.1	713748	61996.1	466568	843997	308734	223954	2375.97	11260.8	55896	72603.7	105.409	54016.2	109168	14902.2	205699	202179
POS_5706	[M+Na]+	1,4a-Dimethyl-9-oxo-7-propan-2-yl-3,4,10,10a-tetrahydro-2H-phenanthrene-1-carboxylic acid	1.09719	0.37623	8.94588e-05	337.175	9.609		Lipids and lipid-like molecules	Prenol lipids	Diterpenoids	C20H26O3	MSWJSDLNPCSSNW-UHFFFAOYSA-N	CC(C)C1=CC=C2C(=C1)C(=O)CC3C(C)(CCCC23C)C(O)=O	912.817	601.196	986.523	491.852	1312.49	396300	279412	850991	1.40265e+06	1.26748e+06	3.79354e+06	3.10836e+06	3.02854e+06	2.94189e+06	1.22385e+06	13065.1	67067	5242.85	9736.43	16151.8	3703.98	25554.6	35984.5	4281.81	2257.94	1566.28	1579.21	2990.22	1763.94	1802.53	1.03771e+06	468084	501507	1.93813e+06	2.29897e+06
POS_7607	[M+H-H2O]+	Campesterol	1.67685	0.544705	0.000111017	383.366	13.018		Lipids and lipid-like molecules	Steroids and steroid derivatives	Ergostane steroids	C28H48O	SGNBVLSWZMBQTH-PODYLUTMSA-N	CC(C)[C@H](C)CC[C@@H](C)[C@H]1CC[C@H]2[C@@H]3CC=C4C[C@@H](O)CC[C@]4(C)[C@H]3CC[C@]12C	38759.5	19685.6	74025.9	22316.2	26221.4	3.79686e+06	1.86578e+06	4.20919e+06	6.4625e+06	6.26413e+06	9.35425e+06	1.10761e+07	7.03012e+06	8.20078e+06	1.2136e+07	1.05577e+06	1.00277e+06	364872	1.50644e+06	126833	1.04981e+06	352037	1.31479e+06	250112	86539.8	22025.5	36832.6	85831.2	58865.2	27698.3	5.14027e+06	5.87029e+06	3.41219e+06	9.77915e+06	8.58881e+06
POS_3153	[M]+	2-(((R)-2,3-Dihydroxypropyl)phosphoryloxy)-N,N,N-trimethylethanaminium	2.37375	71.6707	0.000141986	258.11	0.806		Lipids and lipid-like molecules	Glycerophospholipids	Glycerophosphocholines	[C8H21NO6P]+	SUHOQUVVVLNYQR-MRVPVSSYSA-O	C[N+](C)(C)CCO[P](O)(=O)OCC(O)CO	9.8339e+06	9.50781e+06	1.11102e+07	8.92569e+06	1.08671e+07	1.20523e+07	1.1719e+07	1.47269e+07	1.94335e+07	1.71065e+07	144053	152999	147426	144015	119260	9.85972e+07	8.2689e+07	1.14223e+08	8.84319e+07	1.14616e+08	9.02562e+07	1.03417e+08	8.77725e+07	1.02571e+08	8.97425e+07	1.36032e+07	1.21811e+07	1.26157e+07	1.24306e+07	1.26697e+07	4.46762e+06	3.49115e+06	3.8649e+06	4.73873e+06	3.72688e+06
POS_2232	[M+H]+	(+)-4,11-Eudesmadien-3-one	1.01154	12.7302	0.000157654	219.174	9.57		Lipids and lipid-like molecules	Prenol lipids	Sesquiterpenoids	C15H22O	KUFXJZXMWHNCEH-UHFFFAOYSA-N	CC(=C)C1CCC2(C)CCC(=O)C(=C2C1)C	13717.6	30912.8	59521.1	24043.1	25763.6	558093	561147	1.41442e+06	2.14538e+06	1.92579e+06	262724	252870	170722	113232	49108.5	129857	151281	204721	170849	61058.3	73976.7	146827	195730	86635.5	64655.6	29886	18330.9	83924.4	43248.4	32984.1	1.79699e+06	982118	1.11463e+06	3.35091e+06	3.64614e+06
POS_6535	[M+H]+	[4,6-diethyl-6-(4-ethyl-2-methyloctyl)-3H-1,2-dioxin-3-yl]acetic acid	2.03915	14.6606	0.000182846	355.282	11.341					C21H38O4	PGURXSLSPSOJSS-ZHOBMISMNA-N	O=C(O)CC1OOC(C=C1CC)(CC)CC(C)CC(CC)CCCC	0	4258.72	25691	17188.9	38446.7	3.84637e+06	1.71287e+06	5.28912e+06	9.54183e+06	1.35176e+07	182690	353441	69642.1	445579	334914	1.60559e+07	2.85741e+07	5.31613e+06	1.50426e+07	6.78132e+06	5.45054e+06	1.83084e+07	1.69141e+07	3.88023e+06	3.99617e+06	3304.32	4013.4	46990.3	34708.3	7568.87	5.12189e+06	3.0086e+06	4.38033e+06	1.25636e+07	1.30759e+07
POS_3094	[M+H]+	Palmitic amide	7.49325	0.549281	0.000223942	256.263	11.445					C16H33NO	HSEMFIZWXHQJAE-UHFFFAOYSA-N	O=C(N)CCCCCCCCCCCCCCC	1.75799e+08	1.53601e+08	2.15759e+08	1.68152e+08	1.93987e+08	4.08318e+07	4.10789e+07	8.72845e+07	1.11005e+08	1.47088e+08	1.42128e+08	1.85283e+08	1.34368e+08	1.72077e+08	1.83735e+08	1.76473e+08	1.26156e+08	1.92984e+08	1.54591e+08	1.67259e+08	1.09592e+08	1.76027e+08	1.94591e+08	1.51821e+08	1.64889e+08	1.53216e+08	1.5851e+08	1.84239e+08	1.97094e+08	1.62464e+08	7.85675e+07	4.52213e+07	6.43421e+07	1.5007e+08	1.4075e+08
POS_5678	[M+NH4]+	Docosa-4,15-dien-1-yn-3-ol	1.38811	0.473743	0.000299475	336.326	12.118					C22H38O	HEXQBSKJVUFXNG-RGGHYAJCNA-N	C#CC(O)C=CCCCCCCCCCC=CCCCCCC	8.47293e+06	7.27233e+06	8.90312e+06	7.42172e+06	8.43592e+06	1.19402e+06	1.64055e+06	3.67723e+06	2.64292e+06	3.54306e+06	4.43178e+06	5.26653e+06	3.29371e+06	4.77732e+06	8.38541e+06	9.04477e+06	6.55731e+06	5.59201e+06	4.17464e+06	4.26269e+06	4.33976e+06	6.04571e+06	4.16598e+06	6.8842e+06	3.82796e+06	1.32926e+07	7.67087e+06	1.10345e+07	8.95609e+06	7.32088e+06	2.87903e+06	1.67487e+06	1.93409e+06	4.86763e+06	2.79171e+06
POS_7246	[M+Na]+	3,4-Dihydro-6,8-dihydroxy-3-(10-hydroxyundecyl)isocoumarin	1.24777	0.368749	0.00031684	373.197	7.275		Benzenoids	Benzene and substituted derivatives	Benzoic acids and derivatives	C20H30O5	YLEKEQNOOIMZQM-UHFFFAOYSA-N	CC(O)CCCCCCCCCC1CC2=C(C(=CC(=C2)O)O)C(=O)O1	856.041	2021.13	3859.64	1010.35	3600.54	315422	4994.77	537259	782595	913537	3.98413e+06	3.77392e+06	3.7964e+06	4.19213e+06	1.99342e+06	25621.7	34368.6	1467.11	9612.77	11374.5	834.283	11650.6	21881.3	3289.39	3212.43	108581	8937.76	174334	22021.2	87665.4	1.87128e+06	1.36671e+06	1.25352e+06	3.17787e+06	3.66182e+06
POS_3196	[M+H-H2O]+	Octadeca-2,4,9-trien-6-yne-1,18-diol	1.02851	6.05581	0.000399271	259.206	10.025					C18H28O2	YZQVZNIBOPZYDK-UTKXXTPHSA-N	OCC=CC=CC#CCC=CCCCCCCCCO	14143.3	32500.9	52607.6	26712.3	23966.3	749034	598734	1.63627e+06	2.96052e+06	2.85733e+06	413662	398651	365733	310988	164637	1.3246e+06	1.09988e+06	2.1201e+07	875465	1.05066e+07	2.51969e+06	3.36496e+06	801388	6.56914e+06	4.45185e+06	12724.1	9210.65	11848.6	11813.7	11829.9	1.96772e+06	975248	1.10657e+06	3.61113e+06	4.0534e+06
POS_3882	[M+H]+	Octadecanamide	6.68204	0.59501	0.000508624	284.296	11.958	C13846	Organic acids and derivatives	Carboximidic acids and derivatives	Carboximidic acids	C18H37NO	LYRFLYHAGKPMFH-UHFFFAOYSA-N	CCCCCCCCCCCCCCCCCC(N)=O	2.03244e+08	1.68939e+08	1.80106e+08	1.80266e+08	1.69605e+08	3.6063e+07	4.25743e+07	8.0413e+07	1.25175e+08	1.39688e+08	1.37578e+08	1.45713e+08	1.50415e+08	1.31718e+08	1.48281e+08	1.64862e+08	1.51768e+08	1.65683e+08	1.36702e+08	1.80608e+08	9.94451e+07	1.93869e+08	1.79927e+08	1.60264e+08	1.57554e+08	1.86453e+08	1.62505e+08	1.58089e+08	1.70975e+08	1.73038e+08	7.98217e+07	3.76031e+07	5.27313e+07	1.20512e+08	1.31523e+08
POS_7215	[M+H]+	Tetradecanoylcarnitine	1.12518	20.5581	0.000611065	372.311	11.341		Lipids and lipid-like molecules	Fatty Acyls	Fatty acid esters	C21H41NO4	PSHXNVGSVNEJBD-LJQANCHMSA-N	CCCCCCCCCCCCCC(=O)O[C@H](CC([O-])=O)C[N+](C)(C)C	0	2505.5	7504.05	3159.97	1170.17	1.02181e+06	327025	1.3791e+06	3.11838e+06	4.14618e+06	37959.6	102658	18593.6	73539.4	88793.5	5.40792e+06	1.17445e+07	1.55245e+06	5.44277e+06	1.83689e+06	1.56593e+06	6.62537e+06	6.47533e+06	780889	1.05067e+06	0	4725.86	7831.33	8087.28	4089.97	1.5818e+06	880617	1.10672e+06	4.61991e+06	4.38854e+06
POS_7730	[M+H]+	8-(2,3-Dihydroxy-3-methylbutyl)-5,7-dimethoxy-2-phenyl-2,3-dihydrochromen-4-one	3.66348	0.56553	0.000720708	387.181	7.677		Phenylpropanoids and polyketides	Flavonoids	Flavans	C22H26O6	SDEUJZQQWGXEEM-UHFFFAOYSA-N	COC1=CC(=C2C(=O)CC(OC2=C1CC(O)C(C)(C)O)C3=CC=CC=C3)OC	5.5545e+07	4.54729e+07	5.35718e+07	4.04402e+07	5.83009e+07	1.05415e+07	9.33471e+06	2.18181e+07	3.8524e+07	3.63225e+07	3.04053e+07	4.68571e+07	4.44373e+07	3.97721e+07	4.1864e+07	4.47723e+07	5.34738e+07	3.27289e+07	4.62706e+07	3.95962e+07	2.48543e+07	5.31376e+07	5.35408e+07	3.71553e+07	4.57008e+07	3.96857e+07	4.56925e+07	5.21178e+07	4.88846e+07	4.98857e+07	2.08429e+07	9.96986e+06	1.29507e+07	3.74712e+07	3.54279e+07
POS_8126	[M+H]+	6-{9a,11a-dimethyl-1H,2H,3H,3aH,3bH,4H,8H,9H,9bH,10H,11H-cyclopenta[a]phenanthren-1-yl}-3-ethyl-2-methylheptane	2.34084	0.634943	0.000749608	397.383	13.18					C29H48	ICCTZARHLGPHMT-AVTHQIONNA-N	C1=CCCC2(C1=CCC3C2CCC4(C)C(CCC34)C(C)CCC(CC)C(C)C)C	306332	211334	675502	114474	326243	1.31811e+07	8.19312e+06	1.5852e+07	1.68869e+07	1.94961e+07	2.26151e+07	2.73266e+07	2.01635e+07	2.44111e+07	2.63124e+07	1.12892e+07	1.29158e+07	2.71616e+06	9.39751e+06	6.68414e+06	6.47637e+06	1.15418e+07	1.63915e+07	4.01934e+06	3.77264e+06	149743	385059	554706	445982	142659	1.72813e+07	1.57238e+07	1.55283e+07	2.89877e+07	2.79064e+07
POS_4175	[M-H2O+H]+	(2R)-1-(5-Hydroxy-3-methylpentyl)-2,5,5,8a-tetramethyldecahydro-2-naphthalenol	1.14836	0.586414	0.00115468	293.284	12.017		Lipids and lipid-like molecules	Prenol lipids	Diterpenoids	C20H38O2	MCHQEVJMCLOQAZ-AKMRJOLWSA-N	CC(CCO)CCC1[C@](C)(O)CCC2C(C)(C)CCCC12C	5.48831e+06	4.22922e+06	5.30688e+06	4.4195e+06	4.45704e+06	971224	865577	2.34774e+06	3.70361e+06	3.67503e+06	3.46738e+06	4.18901e+06	3.9671e+06	3.86802e+06	4.02191e+06	4.35853e+06	4.38888e+06	3.97739e+06	3.77379e+06	4.51301e+06	2.72863e+06	5.05388e+06	5.03345e+06	4.22755e+06	3.39876e+06	4.57984e+06	4.35809e+06	4.35918e+06	4.31988e+06	4.54636e+06	2.2287e+06	829003	1.30416e+06	3.67296e+06	3.7771e+06
POS_1319	[M+H]+	Sulforaphane	1.0419	0.247756	0.00120706	178.033	4.409		Organosulfur compounds	Sulfoxides		C6H11NOS2	SUVMJBTUFCVSAD-UHFFFAOYSA-N	C[S](=O)CCCCN=C=S	2461.03	2595.4	4905.09	1873.11	1757.21	311656	300353	553665	810838	846680	3.38437e+06	4.04843e+06	2.44866e+06	3.51671e+06	3.01503e+06	0	115.18	103.516	185.778	624.781	0	0	268.398	71.1465	88.0769	1355.02	1208.03	1476.1	1491.54	731.092	457336	252277	243910	781612	938107
POS_4222	[M+H]+	Phacidin	1.05775	7.08698	0.0017717	295.167	10.659		Organic oxygen compounds	Organooxygen compounds	Carbonyl compounds	C16H22O5	YTVPBUCDNKECDB-UHFFFAOYSA-N	CCCCCCCCC(=O)C1=C(OC)OC(=CC1=O)C=O	1842.04	3218.15	6022.99	3059.73	3066.86	722334	463111	1.72307e+06	2.27273e+06	2.38656e+06	271827	303025	192705	274365	548463	3254.39	901.285	1.11781e+06	4131.69	304851	47148.4	158443	1081.51	145849	182754	3997.01	4478.92	4398.37	3463.92	2834.21	2.63313e+06	1.17418e+06	954638	5.156e+06	5.02901e+06
POS_4158	[M+H]+	8-[3-Oxo-2-[(E)-pent-2-enyl]cyclopenten-1-yl]octanoic acid	2.29862	0.415454	0.00185048	293.21	7.259		Lipids and lipid-like molecules	Fatty Acyls	Fatty acids and conjugates	C18H28O3	RHVWQVSLVMXMBR-XVNBXDOJSA-N	CCC=CCC1=C(CCCCCCCC(O)=O)CCC1=O	3534.57	4835.38	4380.45	4150.5	5827.25	997778	720898	2.16383e+06	4.43108e+06	4.29659e+06	1.46662e+07	1.2712e+07	1.28744e+07	1.47681e+07	6.23401e+06	312140	389773	21858.5	18348	144873	10096.7	105168	145538	34441.1	25680.2	4615.83	8745.51	4975.9	4288.6	2884.68	6.81713e+06	3.20143e+06	3.39214e+06	1.40903e+07	1.57699e+07
POS_4605	[M+H]+	Cimifugin	1.33619	0.394726	0.00277165	307.114	4.723		Organoheterocyclic compounds	Benzopyrans	1-benzopyrans	C16H18O6	ATDBDSBKYKMRGZ-ZDUSSCGKSA-N	COC1=C2CC(OC2=CC3=C1C(=O)C=C(CO)O3)C(C)(C)O	85771.1	54555.1	114675	32791	89645.7	4.44697e+06	3.07321e+06	3.32959e+06	1.26694e+06	1.78372e+06	8.8025e+06	9.54669e+06	8.48589e+06	6.48195e+06	1.27823e+06	393.41	1438.98	0	344.116	510.683	1948.79	663.869	2107.22	0	0	51787.3	111342	71026.7	59396.8	29204	2.19796e+06	2.42667e+06	2.25459e+06	874109	1.15792e+06
POS_9278	[M+H-H2O]+	13'-Hydroxy-alpha-tocopherol	2.65812	0.326132	0.00320629	429.371	12.824					C29H50O3	URYLCCKXLNXSRS-XIRVVSDESA-N	OC=1C(=C(C=2OC(C)(CCC2C1C)CCCC(C)CCCC(C)CCCC(C)CO)C)C	71122.2	39074.7	299777	68294.4	59896.6	5.68261e+06	1.75864e+06	4.20131e+06	4.09768e+06	5.1321e+06	3.21997e+07	3.71597e+07	1.55633e+07	1.46718e+07	1.23286e+07	3.60313e+06	8.96752e+06	2.84618e+06	3.42656e+06	599377	1.75055e+06	2.21708e+06	3.47207e+06	621026	344211	47646.6	127915	137736	134700	38995.9	6.98225e+06	6.88208e+06	4.94461e+06	9.30403e+06	8.36528e+06
POS_4976	[M+H]+	Cafestol	1.99648	2.47702	0.00343136	317.207	10.027		Organoheterocyclic compounds	Naphthofurans		C20H28O3	DNJVYWXIDISQRD-HWUKTEKMSA-N	C[C@@]12CCC3=C(C=CO3)[C@H]1CC[C@@]45C[C@@H](CC[C@@H]24)[C@@](O)(CO)C5	241928	310654	453646	547818	235944	5.02347e+06	4.052e+06	9.81437e+06	1.60739e+07	1.53542e+07	5.8303e+06	5.07347e+06	5.07222e+06	4.50813e+06	2.49674e+06	1.06481e+07	8.56992e+06	5.83555e+07	6.39562e+06	3.70576e+07	1.28648e+07	1.69587e+07	7.60481e+06	2.47218e+07	1.83322e+07	141111	112323	103348	109999	105093	1.1065e+07	6.01252e+06	6.19154e+06	1.97539e+07	2.106e+07
POS_7925	[M+Na]+	Sinapaldehyde glucoside	4.64208	0.423612	0.0041296	393.117	4.621		Organic oxygen compounds	Organooxygen compounds	Carbohydrates and carbohydrate conjugates	C17H22O9	OYTCTPHTVUEGCL-GCPOEHJPSA-N	COC1=C(O[C@@H]2O[C@H](CO)[C@@H](O)[C@H](O)[C@H]2O)C(=CC(=C1)\\C=C\\C=O)OC	9107.96	7075.01	14471.7	5625.02	9653.48	2.21261e+07	1.68567e+07	3.60367e+07	5.01155e+07	5.11702e+07	8.95014e+07	1.00513e+08	8.62923e+07	7.42087e+07	1.21312e+07	1957.54	818.999	1926.52	3476.08	1456.31	972.59	1457.47	1480.43	409.865	515.433	4205.25	21409	3627.26	3892.42	2824.7	1.55071e+07	8.37038e+06	9.38663e+06	2.52598e+07	2.90607e+07
POS_4437	[M+NH4]+	2-Phenylethyl beta-D-glucopyranoside	1.49711	0.476588	0.00481766	302.159	4.729		Organic oxygen compounds	Organooxygen compounds	Carbohydrates and carbohydrate conjugates	C14H20O6	MLRIJUWUQTVDQE-RKQHYHRCSA-N	OCC1OC(OCCC2=CC=CC=C2)C(O)C(O)C1O	2919.88	2484.76	4017.86	2069.26	3263.06	2.27927e+06	2.14755e+06	4.45205e+06	6.69048e+06	5.86603e+06	9.57201e+06	9.4561e+06	9.08297e+06	9.24078e+06	1.72998e+06	409.443	542.98	0	270.298	1051.34	699.288	500.55	669.32	436.722	523.51	2702.27	3540.23	3306.15	3841.57	3680.43	2.31098e+06	1.08881e+06	1.20649e+06	3.36089e+06	3.89972e+06
POS_8751	[M-H2O+H]+	6-[3-[(3,4-Dimethoxyphenyl)methyl]-4-methoxy-2-(methoxymethyl)butyl]-4-methoxy-1,3-benzodioxole	3.43709	0.527106	0.00684888	415.212	8.501		Lignans, neolignans and related compounds	Dibenzylbutane lignans		C24H32O7	RCFGIEPQSDGMJJ-UHFFFAOYSA-N	COCC(CC1=CC=C(OC)C(=C1)OC)C(COC)CC2=CC(=C3OCOC3=C2)OC	5.02416e+07	4.35098e+07	4.97183e+07	3.98004e+07	5.27442e+07	9.38618e+06	1.71545e+07	1.9494e+07	3.29609e+07	3.22547e+07	2.84413e+07	4.41062e+07	4.13234e+07	3.76857e+07	3.999e+07	4.36981e+07	4.77125e+07	3.27163e+07	4.23255e+07	3.78761e+07	2.14851e+07	5.88225e+07	4.74057e+07	3.57937e+07	4.59001e+07	3.52487e+07	4.11519e+07	4.70303e+07	4.56417e+07	4.63337e+07	1.92351e+07	1.00994e+07	1.15491e+07	3.20833e+07	4.31095e+07
POS_9392	[M+ACN+H]+	[1,14-Dihydroxy-8-(hydroxymethyl)-4,12,12,15-tetramethyl-5-oxo-13-tetracyclo[8.5.0.02,6.011,13]pentadeca-3,8-dienyl] acetate	1.15996	0.501445	0.00782926	432.239	8.501		Lipids and lipid-like molecules	Prenol lipids	Diterpenoids	C22H30O6	WZYGIALDVOKLLL-UHFFFAOYSA-N	CC1C(O)C2(OC(C)=O)C(C3C=C(CO)CC4C(C=C(C)C4=O)C13O)C2(C)C	4.82047e+06	4.92372e+06	5.28624e+06	4.18283e+06	5.32517e+06	867750	1.41606e+06	1.93458e+06	3.31146e+06	3.43266e+06	2.99389e+06	5.02133e+06	4.06809e+06	3.53196e+06	3.84289e+06	4.55214e+06	4.81786e+06	3.49477e+06	4.47101e+06	3.75348e+06	2.17634e+06	6.1087e+06	4.67059e+06	3.61167e+06	5.0344e+06	3.54481e+06	4.31697e+06	5.05687e+06	4.843e+06	4.82175e+06	1.77063e+06	832611	1.03904e+06	3.41781e+06	4.35981e+06
POS_3005	[M+H]+	Cordycepin	1.46897	13.7166	0.00995754	252.108	2.548		Nucleosides, nucleotides, and analogues	Purine nucleosides	Purine 3'-deoxyribonucleosides	C10H13N5O3	OFEZSBMBBKLLBJ-BAJZRUMYSA-N	NC1=NC=NC2=C1N=C[N]2C3OC(CO)CC3O	5966.18	10268.7	5544.72	18647.2	8200.05	234683	193267	324503	538440	618253	894500	445806	388824	488126	177175	168274	181431	164596	258578	75066.3	76370.5	215408	229644	81228.9	59573.6	22962.8	13084.8	20762.8	24650.7	22828.5	6.43664e+06	5.1181e+06	5.55854e+06	9.57962e+06	9.101e+06
POS_11719	[M+Na]+	Bryodulcosigenin	1.90506	182.983	0.0100722	497.359	10.275		Lipids and lipid-like molecules	Steroids and steroid derivatives	Cucurbitacins		FPMQKXQOBKDVHF-ZGUWQJCPSA-N	C[C@H](CCC(O)C(C)(C)O)[C@H]1CC[C@@]2(C)[C@@H]3CC=C4[C@@H](CC[C@H](O)C4(C)C)[C@]3(C)C(=O)C[C@]12C	15735.3	1723.65	1021.01	24086.8	950.953	1.06595e+07	9.37592e+06	1.79942e+07	2.04757e+07	1.98874e+07	51792.4	42563.8	33699.7	33078.1	28482.4	2022.69	10039.7	5170.47	5540.29	8660.05	5589.01	4683.31	2846.27	9688.45	20420.8	3865.01	18718.8	597.766	5171.25	23476.4	294808	254071	140894	809212	466075
POS_562	[M+H]+	Urocanic acid	1.38325	1.71568	0.0114283	139.054	0.935	C00785	Organoheterocyclic compounds	Azoles	Imidazoles	C6H6N2O2	LOIYMIARKYCTBW-OWOJBTEDSA-N	OC(=O)C=CC1=CN=C[NH]1	4.27234e+06	1.42821e+06	4.23545e+06	4.1645e+06	4.52072e+06	7.0055e+06	5.31729e+06	5.17635e+06	3.30857e+06	3.68942e+06	2.17893e+06	4.34716e+06	2.03187e+06	2.57287e+06	2.30325e+06	2.00802e+06	626736	3.92538e+06	1.23634e+06	3.83558e+06	3.24936e+06	1.68708e+06	746176	3.56907e+06	5.68305e+06	1.78656e+06	964679	1.19211e+06	1.2235e+06	1.11521e+06	5.3875e+06	5.39336e+06	5.31834e+06	776166	1.8248e+06
POS_6123	[M+H]+	Himbacine	1.35705	0.488424	0.0115647	346.271	11.13		Organoheterocyclic compounds	Naphthofurans		C22H35NO2	FMPNFDSPHNUFOS-UHFFFAOYSA-N	CC1CCCC(C=CC2C3CCCCC3CC4C2C(C)OC4=O)N1C	0	843.5	42148.4	0	7189.99	3.69158e+06	1.48295e+06	4.44632e+06	1.99169e+06	6.55204e+06	4.91964e+06	7.40771e+06	1.44961e+06	7.20641e+06	1.6644e+07	1.27497e+06	180164	1.79555e+06	643839	557873	1.92777e+06	564974	1.82844e+06	886019	4.08463e+06	0	2459.68	11818.9	7783.1	0	2.30577e+06	5.81335e+06	4.59888e+06	1.09412e+07	5.55792e+06
POS_10299	[M+H]+	1-Hexadecanoyl-sn-glycero-3-phosphoethanolamine	3.75614	0.651007	0.0119861	454.291	11.264		Lipids and lipid-like molecules	Glycerophospholipids	Glycerophosphoethanolamines	C21H44NO7P	YVYMBNSKXOXSKW-HXUWFJFHSA-N	CCCCCCCCCCCCCCCC(=O)OC[C@@H](O)CO[P](O)(=O)OCCN	180991	352335	112901	557693	221323	1.88248e+07	2.37741e+07	4.64527e+07	6.62901e+07	6.50953e+07	6.99749e+07	4.79833e+07	5.60457e+07	6.1295e+07	7.83118e+07	1.74684e+08	1.41533e+08	1.79703e+08	1.93113e+08	1.54979e+08	1.06533e+08	8.70273e+07	1.39353e+08	1.73347e+08	1.29066e+08	760855	510158	119980	105956	395856	2.91565e+07	1.1298e+07	1.73345e+07	5.85911e+07	4.50013e+07
POS_12336	[M+H]+	(2-Hydroxy-3-octadeca-6,9,12-trienoyloxypropyl) 2-(trimethylazaniumyl)ethyl phosphate	12.0995	3.17045	0.0125167	518.321	10.591		Lipids and lipid-like molecules	Glycerophospholipids	Glycerophosphocholines	C26H48NO7P	MRTUWVDDQVMUCR-UHFFFAOYSA-N	CCCCCC=CCC=CCC=CCCCCC(=O)OCC(O)CO[P]([O-])(=O)OCC[N+](C)(C)C	4.46219e+06	5.71147e+06	1.00608e+06	9.36125e+06	1.84472e+06	1.57237e+08	1.69486e+08	3.71596e+08	8.08633e+08	6.96723e+08	3.30867e+07	2.36546e+07	4.15668e+07	3.42544e+07	4.59044e+07	7.84403e+08	5.37116e+08	8.48775e+08	5.35796e+08	1.0792e+09	6.09141e+08	4.49344e+08	5.35407e+08	1.36883e+09	1.47394e+09	1.19681e+07	5.59642e+06	1.39774e+06	2.58894e+06	1.22602e+07	2.22492e+08	1.03334e+08	1.31829e+08	5.03715e+08	4.1756e+08
POS_15014	[M+H]+	L-Glutathione (oxidized form)	2.00586	0.395727	0.0142495	613.482	12.432		Organic acids and derivatives	Carboxylic acids and derivatives	Amino acids, peptides, and analogues	C20H32N6O12S2	YPZRWBKMTBYPTK-BJDJZHNGSA-N	NC(CCC(O)=NC(CSSCC(N=C(O)CCC(N)C(O)=O)C(O)=NCC(O)=O)C(O)=NCC(O)=O)C(O)=O	267035	807744	184913	57954.9	213370	361319	2.79401e+06	5.42089e+06	6.30411e+06	6.4551e+06	8.16866e+06	7.76048e+06	2.83157e+07	3.80776e+07	6.63074e+06	1.92658e+06	1.47203e+06	664427	1.57566e+06	4.51006e+06	1.36461e+06	2.22664e+06	1.57066e+06	3.21214e+06	2.1494e+06	56518	69367.6	199371	237657	294771	5.79614e+06	3.41937e+06	5.07312e+06	1.25698e+07	1.27084e+07
POS_9585	[M-H2O+H]+	3-Hydroxy-11-ursen-28,13-olide	3.98598	186.79	0.0180403	437.341	12.1		Lipids and lipid-like molecules	Prenol lipids	Triterpenoids	C30H46O3	UVBLDLGZDSGCSN-MWOWFCOASA-N	CC1CCC23CCC4(C)C5(C)CCC6C(C)(C)C(O)CCC6(C)C5C=CC4(OC2=O)C3C1C	273652	78531.5	61635.7	683090	28146.8	3.37512e+07	3.36454e+07	7.7647e+07	1.12695e+08	1.04342e+08	97017	65778.3	26871.5	275377	49284.4	66353.2	98153	91443	302159	233515	57481.1	297132	51375.1	357500	144724	80289.1	246715	98724.5	394239	458298	1.11479e+06	1.23426e+06	850291	2.93006e+06	3.00975e+06
POS_5474	[M+H]+	Glyceryl palmitate	2.80413	0.751818	0.0191562	331.287	11.608		Lipids and lipid-like molecules	Glycerolipids	Monoradylglycerols	C19H38O4	QHZLMUACJMDIAE-UHFFFAOYSA-N	CCCCCCCCCCCCCCCC(=O)OCC(O)CO	5.19527e+07	6.41935e+07	4.00557e+07	6.34809e+07	5.46327e+07	2.65812e+07	2.17746e+07	5.59016e+07	6.48819e+07	6.17206e+07	6.35504e+07	5.25439e+07	5.38157e+07	5.90334e+07	5.282e+07	8.64046e+07	8.43028e+07	8.86498e+07	6.69766e+07	8.07078e+07	6.43997e+07	7.04468e+07	8.17717e+07	7.80299e+07	7.38158e+07	5.57878e+07	6.4312e+07	4.79336e+07	5.29082e+07	6.99912e+07	5.24788e+07	2.39106e+07	3.786e+07	5.38486e+07	4.74895e+07
POS_10341	[M+H]+	Liquidambaric acid	2.65857	390.054	0.0211747	455.351	11.872					C30H46O3	SLJTWDNVZKIDAU-SVAFSPIFSA-N	CC(=C)[C@@H]1CC[C@]2([C@H]1[C@H]3CC[C@@H]4[C@]5(CCC(=O)C([C@@H]5CC[C@]4([C@@]3(CC2)C)C)(C)C)C)C(=O)O	81681	30321.8	17540.3	113058	13454	1.41218e+07	1.49246e+07	3.35015e+07	5.3654e+07	4.80287e+07	36842.7	56825.4	51406.3	31030.1	46865.1	113343	305363	125293	132496	196412	167189	173725	469753	195131	140610	15548.4	43972.5	14257.5	33596.4	148575	440724	436928	200472	963089	1.06448e+06
POS_8767	[M-2H2O+H]+	(2R,3S,6R)-6-((3R,5S,7R,8R,9S,10S,13R,14S,17R)-3,7-Dihydroxy-10,13-dimethylhexadecahydro-1H-cyclopenta[a]phenanthren-17-yl)-3-hydroxy-2-methylheptanoic acid	1.06984	2282.79	0.0224451	415.321	10.512		Lipids and lipid-like molecules	Steroids and steroid derivatives	Bile acids, alcohols and derivatives	C27H46O5	MCVJTZAENNGXTM-QEJMFMBHSA-N	C[C@H](CC[C@H](O)[C@@H](C)C(O)=O)[C@H]1CC[C@H]2[C@@H]3[C@H](O)C[C@@H]4C[C@H](O)CC[C@]4(C)[C@H]3CC[C@]12C	1717.15	1253.56	759.695	3619.28	596.248	1.95455e+06	2.21642e+06	4.79e+06	8.97866e+06	8.35913e+06	948.288	300.097	302.389	981.713	986.055	1214.18	1516.27	401.628	299.022	1814.27	2635.21	2007.01	5835.94	866.489	372.102	237.333	3860.01	1067.49	482.9	1393.93	154789	54848.6	70326.7	394537	362500
POS_13063	[M+H]+	Rugulosin	1.54403	0.52821	0.0249457	543.136	0.888		Benzenoids	Naphthalenes	Naphthols and derivatives	C30H22O10	QFDPVUTXKUGISP-NVWQCAADSA-N	CC1=CC(=C2C(=C3C(=O)[C@H]4C(O)C5C6C(O)[C@H](C(=O)C7=C(O)C8=C(O)C=C(C)C=C8C(=O)[C@]467)[C@]35C(=O)C2=C1)O)O	3.49617e+07	3.58036e+07	3.65205e+07	3.74781e+07	3.74503e+07	5.01201e+06	4.73395e+06	7.68698e+06	9.40434e+06	8.71055e+06	3.98899e+06	4.03613e+06	4.44051e+06	5.05656e+06	1.15558e+07	2.92178e+07	2.97722e+07	1.74041e+07	3.03699e+07	1.76848e+07	2.29521e+07	2.33635e+07	2.56551e+07	2.21135e+07	1.97146e+07	6.44627e+07	5.53869e+07	6.28004e+07	6.00022e+07	5.28554e+07	4.44963e+06	3.12636e+06	3.49997e+06	5.71782e+06	6.08473e+06
POS_9843	[M+H-H2O]+	Soyasapogenol B	1.13291	489.093	0.0250346	441.376	10.725		Lipids and lipid-like molecules	Prenol lipids	Triterpenoids		YOQAQNKGFOLRGT-UXXABWCISA-N	CC1(C)C[C@@H](O)[C@]2(C)CC[C@]3(C)C(=CC[C@@H]4[C@@]5(C)CC[C@H](O)[C@](C)(CO)[C@@H]5CC[C@@]34C)[C@@H]2C1	2864.78	4185.3	1834.93	12299	2522.05	2.31537e+06	2.68744e+06	6.67746e+06	1.01371e+07	9.25301e+06	4856	7033.68	3144.06	4955.83	3527.18	1268.38	2718.69	606.916	11177	11798.7	3478.69	8492.64	4582.2	11085.7	5972.38	5889.28	8629.34	5867.64	6224.08	18248	37107.4	25253.5	24209.1	80701.9	102596
POS_4173	[M+H]+	3alpha,17beta-Dihydroxy-5alpha-androstane	1.84187	1.72371	0.0263305	293.249	11.861		Lipids and lipid-like molecules	Steroids and steroid derivatives	Androstane steroids	C19H32O2	CBMYJHIOYJEBSB-UHFFFAOYSA-N	CC12CCC3C(CCC4CC(O)CCC34C)C1CCC2O	380381	351765	640340	197526	325540	6.86605e+06	7.4388e+06	1.5875e+07	2.67387e+07	2.63182e+07	8.92932e+06	6.29768e+06	6.69344e+06	6.45771e+06	8.98673e+06	8.28714e+06	8.27252e+06	1.9986e+07	7.91289e+06	1.26408e+07	7.39804e+06	1.0051e+07	4.3475e+06	1.26018e+07	1.46444e+07	387563	428656	497077	447324	206107	1.01306e+07	6.61009e+06	9.64594e+06	2.25217e+07	2.13543e+07
POS_11395	[M+Na]+	Hyperoside	1.25172	1.86779	0.0283704	487.084	5.066	C10073	Phenylpropanoids and polyketides	Flavonoids	Flavonoid glycosides		OVSQVDMCBVZWGM-DTGCRPNFSA-N	OCC1OC(OC2=C(OC3=C(C(=CC(=C3)O)O)C2=O)C4=CC(=C(O)C=C4)O)C(O)C(O)C1O	350548	626286	121283	304224	186742	1.91372e+06	1.81669e+06	3.52352e+06	3.62578e+06	4.28962e+06	3.25548e+06	2.35958e+06	3.55641e+06	4.00458e+06	2.96049e+06	2.5407e+06	8.67622e+06	1.30187e+06	1.3651e+06	4.76677e+06	1.10157e+06	1.48455e+07	6.12343e+06	1.53697e+06	1.7582e+06	302388	283471	273488	169994	310013	8.39765e+06	4.38606e+06	5.48365e+06	1.02566e+07	1.11675e+07
POS_6690	[M-H2O+H]+	Allolithocholic acid	1.18153	4161.67	0.029554	359.295	10.876		Lipids and lipid-like molecules	Steroids and steroid derivatives	Bile acids, alcohols and derivatives	C24H40O3	SMEROWZSTRWXGI-NWFSOSCSSA-N	C[C@H](CCC(O)=O)[C@H]1CC[C@H]2[C@@H]3CC[C@H]4C[C@H](O)CC[C@]4(C)[C@H]3CC[C@]12C	1030.75	203.886	195.562	1436.28	690.848	2.54061e+06	2.61285e+06	6.63709e+06	1.16263e+07	1.09668e+07	736.161	400.893	826.926	373.069	1056.23	1677.89	2245.77	987.087	0	2362.42	1024.54	0	1166.54	2409.74	925.861	464.459	2479.5	1134.91	1600.81	795.714	21654.6	20718.4	9710.2	78154.1	102332
POS_9130	[M+H]+	17(21)-Hopen-6-one	1.01098	444.343	0.0304051	425.375	10.629		Lipids and lipid-like molecules	Prenol lipids	Hopanoids	C30H48O	OZFAGHUNGAZEMO-VKNUIDEPSA-N	CC(C)C1=C2CC[C@]3(C)[C@H](CC[C@@H]4[C@@]5(C)CCCC(C)(C)C5C(=O)C[C@@]34C)[C@@]2(C)CC1	6645.51	8677.48	16294.2	5376.03	4319.67	1.80368e+06	2.0334e+06	4.81844e+06	8.7332e+06	7.8887e+06	3434.4	5032.12	6424.08	9945.26	1437.76	83291.3	67910.4	5954.17	44114.1	3449.09	60195.1	45467.5	70077.2	3175.53	2552.5	5998.61	4807.7	6046.12	4782.84	7884.58	10578.6	6728.77	5872.44	81312.3	10022.9
POS_9738	[M+H-H2O]+	Oleanolic acid	1.37117	3.54083	0.033815	439.353	12.113	C17148	Lipids and lipid-like molecules	Prenol lipids	Triterpenoids		MIJYXULNPSFWEK-GTOFXWBISA-N	CC1(C)CCC2(CCC3(C)C(=CCC4C5(C)CCC(O)C(C)(C)C5CCC34C)C2C1)C(O)=O	522395	53527.9	27293.3	867928	120096	5.68288e+06	6.11712e+06	1.47657e+07	2.12369e+07	2.10535e+07	4.7598e+06	780493	4.00918e+06	2.55503e+06	605966	90766.7	4.49314e+06	347669	867807	1.32654e+06	173124	8.55774e+06	64252.4	422613	318283	1.23259e+06	1.47114e+06	41714.8	195938	1.17929e+06	3.20627e+06	893789	1.05532e+06	3.60406e+06	4.49872e+06
POS_8183	[M+H]+	Fecosterol	1.49254	1.77329	0.0347125	399.358	13.32					C28H46O	SLQKYSPHBZMASJ-QVQVRJIHNA-N	OC1CCC2(C3=C(CCC2C1)C4CCC(C(C)CCC(=C)C(C)C)C4(C)CC3)C	14275.8	20025.2	12824.1	12792.2	12437.3	4.3011e+06	3.68135e+06	8.53335e+06	1.58674e+07	1.47501e+07	4.67437e+06	4.48721e+06	5.6005e+06	6.11694e+06	5.13942e+06	154933	9056.19	7.3129e+06	43197.2	4.435e+06	672074	882999	6389.42	3.11019e+06	3.72533e+06	19491.7	19570.2	14949.3	11926	78530.2	7.92366e+06	5.0999e+06	5.06401e+06	2.03038e+07	1.56266e+07
POS_9834	[M+H]+	22-Hydoxy-2-hopen-1-one	1.06068	135.912	0.0349582	441.37	10.902		Lipids and lipid-like molecules	Prenol lipids	Hopanoids	C30H48O2	YLKHZBZGHNOEES-LISTXKHRSA-N	CC(C)(O)[C@H]1CC[C@@]2(C)[C@H]1CC[C@]3(C)[C@@H]2CC[C@H]4[C@@]3(C)CCC5C(C)(C)C=CC(=O)[C@]45C	3674.65	8380.87	7456.01	19809.1	6368.99	2.23295e+06	1.7084e+06	5.04118e+06	9.82701e+06	9.74664e+06	12150.3	12454.4	16492.7	15758.7	34644	5952.47	5573.04	10948.8	34216.5	9687	8961.79	13047.4	7543.29	32728.3	24311	1502.27	11257.1	4912.14	5234.23	33656.6	39214.8	26406.3	34085.1	99956.1	80467.5
POS_4720	[M+NH4]+	14-(Hydroxymethyl)-5,9-dimethyltetracyclo[11.2.1.0~1,10~.0~4,9~]hexadecan-5-ol	1.49881	1.65909	0.0354078	310.275	11.862		Lipids and lipid-like molecules	Prenol lipids	Diterpenoids	C19H32O2	LZAZGDZVFQSCFO-UHFFFAOYSA-N	CC1(O)CCCC2(C)C1CCC34CC(CO)C(CCC23)C4	225118	181740	385503	97915.4	185919	5.30896e+06	5.61315e+06	1.27806e+07	2.04246e+07	1.77336e+07	6.81865e+06	5.05481e+06	4.40311e+06	4.45038e+06	7.14704e+06	6.58123e+06	5.90047e+06	1.38784e+07	5.59143e+06	9.75277e+06	5.38221e+06	8.46342e+06	3.08784e+06	9.87428e+06	1.3173e+07	265082	293966	311536	299537	135370	7.53016e+06	4.81015e+06	7.44636e+06	1.74624e+07	1.73935e+07
POS_412	[M+H]+	DL-Isoleucine	1.22175	1.45707	0.037261	132.101	1.446	C16434	Organic acids and derivatives	Carboxylic acids and derivatives	Amino acids, peptides, and analogues	C6H13NO2	AGPKZVBTJJNPAG-UHFFFAOYSA-N	CCC(C)C(N)C(O)=O	256864	219404	232004	206370	251865	3.9555e+06	3.22045e+06	6.83846e+06	6.25399e+06	6.01791e+06	5.39431e+06	4.74726e+06	4.51314e+06	5.67416e+06	5.44144e+06	190270	271620	328240	203928	311969	228622	273075	449206	340331	203973	45611.1	29753.2	37842.7	41517.6	56582.8	1.04027e+07	5.67761e+06	1.3858e+07	9.38822e+06	1.04266e+07
[truncated: 10 more columns]

## Sheet: D-M vs FD-M
ID	adduct	Name	VIP	Fold change	p-value	m/z	rt(min)	KEGG	Superclass	Class	Subclass	Formula	INCHIKEY	SMILES	DDFM-M-1	DDFM-M-2	DDFM-M-3	DDFM-M-4	DDFM-M-5	DD-M-1	DD-M-2	DD-M-3	DD-M-4	DD-M-5	DDY-M-1	DDY-M-2	DDY-M-3	DDY-M-4	DDY-M-5	FDD-M-1	FDD-M-2	FDD-M-3	FDD-M-4	FDD-M-5	FLD-M-1	FLD-M-2	FLD-M-3	FLD-M-4	FLD-M-5	LDFM-M-1	LDFM-M-2	LDFM-M-3	LDFM-M-4	LDFM-M-5	LD-M-1	LD-M-2	LD-M-3	LD-M-4	LD-M-5
POS_1366	[M+H]+	D-(+)-Glucosamine	1.15546	30.011	3.60286e-15	180.089	2.22					C6H13NO5	MSWZFWKMSRAUBD-QZABAPFNSA-N	C([C@@H]1[C@H]([C@@H]([C@H]([C@H](O)O1)N)O)O)O	176757	150968	140649	365818	170002	2.93536e+06	2.49971e+06	3.86443e+06	3.14864e+06	3.37686e+06	1.93199e+06	1.57423e+06	1.86146e+06	2.22456e+06	2.23574e+06	81956.7	71168.6	124181	20324.5	149970	137546	95439.9	64904.3	116877	222903	428608	442512	212076	253949	422171	3.82379e+06	3.05482e+06	3.17412e+06	3.49349e+06	3.19887e+06
POS_3153	[M]+	2-(((R)-2,3-Dihydroxypropyl)phosphoryloxy)-N,N,N-trimethylethanaminium	3.31639	0.0980419	2.59388e-14	258.11	0.806		Lipids and lipid-like molecules	Glycerophospholipids	Glycerophosphocholines	[C8H21NO6P]+	SUHOQUVVVLNYQR-MRVPVSSYSA-O	C[N+](C)(C)CCO[P](O)(=O)OCC(O)CO	9.8339e+06	9.50781e+06	1.11102e+07	8.92569e+06	1.08671e+07	1.20523e+07	1.1719e+07	1.47269e+07	1.94335e+07	1.71065e+07	144053	152999	147426	144015	119260	9.85972e+07	8.2689e+07	1.14223e+08	8.84319e+07	1.14616e+08	9.02562e+07	1.03417e+08	8.77725e+07	1.02571e+08	8.97425e+07	1.36032e+07	1.21811e+07	1.26157e+07	1.24306e+07	1.26697e+07	4.46762e+06	3.49115e+06	3.8649e+06	4.73873e+06	3.72688e+06
POS_1360	[M+H]+	D-Glucosamine	1.52905	0.23037	7.70906e-14	180.087	0.863	C00329	Organic oxygen compounds	Organooxygen compounds	Carbohydrates and carbohydrate conjugates	C6H13NO5	MSWZFWKMSRAUBD-IVMDWMLBSA-N	N[C@H]1C(O)O[C@H](CO)[C@@H](O)[C@@H]1O	1.19701e+08	1.15658e+08	1.25084e+08	1.13458e+08	1.15713e+08	5.91895e+06	5.33226e+06	9.27571e+06	1.17927e+07	1.10414e+07	9.05481e+06	8.08222e+06	8.31303e+06	8.99699e+06	1.01534e+07	4.29503e+07	3.97287e+07	3.30896e+07	3.64505e+07	3.84403e+07	3.27549e+07	4.16548e+07	3.4756e+07	4.2439e+07	3.85684e+07	1.08162e+08	1.08175e+08	1.08178e+08	1.11102e+08	1.08554e+08	8.65757e+06	6.12445e+06	6.4336e+06	1.13758e+07	1.178e+07
POS_6702	[M+NH4]+	beta-Gentiobiose	2.55469	0.230108	2.0765e-10	360.151	0.879		Organic oxygen compounds	Organooxygen compounds	Carbohydrates and carbohydrate conjugates	C12H22O11	DLRVVLDZNNYCBX-CQUJWQHSSA-N	OCC1OC(OCC2OC(O)C(O)C(O)C2O)C(O)C(O)C1O	1.90184e+08	1.80076e+08	1.92666e+08	1.62677e+08	1.87206e+08	1.84864e+07	2.05587e+07	3.38317e+07	4.74978e+07	4.0709e+07	2.45099e+06	1.9922e+06	2.44073e+06	2.37433e+06	3.5341e+06	1.10787e+08	1.12398e+08	9.5152e+07	1.20166e+08	8.47502e+07	7.76465e+07	1.24435e+08	1.03995e+08	1.10006e+08	9.35765e+07	2.56752e+08	2.71937e+08	2.65291e+08	2.666e+08	2.67026e+08	1.62483e+07	9.12094e+06	1.05418e+07	2.17882e+07	1.88986e+07
POS_13063	[M+H]+	Rugulosin	1.12468	0.245234	2.87013e-09	543.136	0.888		Benzenoids	Naphthalenes	Naphthols and derivatives	C30H22O10	QFDPVUTXKUGISP-NVWQCAADSA-N	CC1=CC(=C2C(=C3C(=O)[C@H]4C(O)C5C6C(O)[C@H](C(=O)C7=C(O)C8=C(O)C=C(C)C=C8C(=O)[C@]467)[C@]35C(=O)C2=C1)O)O	3.49617e+07	3.58036e+07	3.65205e+07	3.74781e+07	3.74503e+07	5.01201e+06	4.73395e+06	7.68698e+06	9.40434e+06	8.71055e+06	3.98899e+06	4.03613e+06	4.44051e+06	5.05656e+06	1.15558e+07	2.92178e+07	2.97722e+07	1.74041e+07	3.03699e+07	1.76848e+07	2.29521e+07	2.33635e+07	2.56551e+07	2.21135e+07	1.97146e+07	6.44627e+07	5.53869e+07	6.28004e+07	6.00022e+07	5.28554e+07	4.44963e+06	3.12636e+06	3.49997e+06	5.71782e+06	6.08473e+06
POS_14863	[M+H]+	Cepharanthine	2.09542	0.00509259	8.44352e-09	607.278	6.258		Lignans, neolignans and related compounds			C37H38N2O6	YVPXVXANRNDGTA-WDYNHAJCSA-N	COC1=C2OC3=CC=C(C[C@@H]4N(C)CCC5=CC6=C(OCO6)C(=C45)OC7=CC8=C(CCN(C)[C@@H]8CC(=C2)C=C1)C=C7OC)C=C3	285731	635229	159406	392911	51034.4	11699	8682.5	55371.5	86156.9	146149	1.72537e+06	22050.3	695772	28032.3	41124.3	5.08529e+07	2.91472e+07	2.78452e+07	2.30439e+07	3.01977e+07	3.28355e+07	2.49357e+07	3.41022e+07	2.12876e+07	1.79267e+07	2.34845e+06	1.30335e+06	608980	352407	646801	360361	31970.8	503610	23049.6	260874
POS_2245	[M+H]+	Pantothenic acid	1.76257	14.5705	2.57635e-08	220.118	2.348	C00864	Organic acids and derivatives	Carboxylic acids and derivatives	Amino acids, peptides, and analogues	C9H17NO5	GHOKWGTUZJEAQD-ZETCQYMHSA-N	CC(C)(CO)C(O)C(O)=NCCC(O)=O	270118	278181	304221	312484	341564	5.78551e+06	3.69313e+06	8.16406e+06	1.12728e+07	1.07218e+07	6.13169e+06	4.77832e+06	4.85642e+06	5.4561e+06	7.46715e+06	594401	735314	372207	646931	642991	440745	650183	644686	463876	430813	448986	280083	354526	501863	458954	9.069e+06	7.56933e+06	5.59798e+06	8.68656e+06	1.13571e+07
POS_18905	[M+H]+	Unguisin E	1.82752	0.000236208	4.46684e-08	773.443	9.747		Organic acids and derivatives	Peptidomimetics	Hybrid peptides	C41H56N8O7	NZNSTOHSZZLSNP-UHFFFAOYSA-N	CC(C)C1N=C(O)C(N=C(O)C(N=C(O)C(C)N=C(O)CCCN=C(O)C(CC2=C[NH]C3=C2C=CC=C3)N=C(O)C(C)N=C1O)C(C)C)C(C)C4=CC=CC=C4	5451.95	3433.84	2344.72	3657.53	1255.29	279.019	356.661	7521.34	6850.63	7715.78	25274.9	2377.3	8765.63	3169.67	1628.34	3.47121e+07	2.58885e+07	2.32522e+07	2.94667e+07	1.49243e+07	2.32976e+07	1.51326e+07	2.11164e+07	2.04493e+07	8.32828e+06	32108.3	18305.2	23156.7	8127.98	6744.12	7115.3	1562.96	6317.93	3592.12	9843.42
POS_10299	[M+H]+	1-Hexadecanoyl-sn-glycero-3-phosphoethanolamine	2.97864	0.258101	6.90782e-08	454.291	11.264		Lipids and lipid-like molecules	Glycerophospholipids	Glycerophosphoethanolamines	C21H44NO7P	YVYMBNSKXOXSKW-HXUWFJFHSA-N	CCCCCCCCCCCCCCCC(=O)OC[C@@H](O)CO[P](O)(=O)OCCN	180991	352335	112901	557693	221323	1.88248e+07	2.37741e+07	4.64527e+07	6.62901e+07	6.50953e+07	6.99749e+07	4.79833e+07	5.60457e+07	6.1295e+07	7.83118e+07	1.74684e+08	1.41533e+08	1.79703e+08	1.93113e+08	1.54979e+08	1.06533e+08	8.70273e+07	1.39353e+08	1.73347e+08	1.29066e+08	760855	510158	119980	105956	395856	2.91565e+07	1.1298e+07	1.73345e+07	5.85911e+07	4.50013e+07
POS_8496	[M+Na]+	4-[4-(beta-D-Glucopyranosyloxy)-2-hydroxy-2,6,6-trimethylcyclohexylidene]-3-buten-2-one	1.63437	33.9771	8.87741e-08	409.185	4.201		Lipids and lipid-like molecules	Prenol lipids	Terpene glycosides	C19H30O8	OSUSRWMGHUUXBY-OHWUEDFNSA-N	CC(=O)[CH]=[C]=[C]1C(C)(C)CC(CC1(C)O)O[C@@H]2O[C@H](CO)[C@@H](O)[C@H](O)[C@H]2O	79861.8	50813.6	94031	23677.9	68465.2	3.81906e+06	3.80051e+06	6.88675e+06	8.93949e+06	8.85975e+06	6.30392e+06	6.45632e+06	5.66743e+06	5.99887e+06	8.01156e+06	410489	188289	196282	395542	132524	165992	101488	245105	168007	46958.5	67072.6	110078	99405.7	64915.9	56559.7	8.17827e+06	4.33216e+06	5.24306e+06	9.17459e+06	1.04425e+07
POS_7712	[M+Na]+	Methyl 2-(9,10a-dihydroxy-4a-methoxy-1-methyl-5,10-dioxo-3,4-dihydro-1H-benzo[g]isochromen-3-yl)acetate	1.25263	92.6985	1.03203e-07	387.104	3.694		Organoheterocyclic compounds	Naphthopyrans	Naphthopyranones	C18H20O8	QYARGOCFMSDSQR-UHFFFAOYSA-N	COC(=O)CC1CC2(OC)C(=O)C3=CC=CC(=C3C(=O)C2(O)C(C)O1)O	479785	350265	526590	276222	435911	2.11123e+06	2.00364e+06	3.44284e+06	4.17105e+06	3.95865e+06	3.44164e+06	2.99719e+06	3.11447e+06	3.97577e+06	5.09349e+06	29430.3	18678.1	42440.5	7485.71	55774.3	55890.9	29660.6	16428.3	98099.5	80821	171169	192796	183987	157551	154333	5.22649e+06	3.41459e+06	3.61669e+06	5.69496e+06	6.65677e+06
POS_4576	[M+H]+	Cyclic cmp	1.77304	19.702	5.9178e-07	306.268	12.382		Organic oxygen compounds	Organooxygen compounds	Carbohydrates and carbohydrate conjugates	C9H12N3O7P	WCPTXJJVVDAEMW-XVFCMESISA-N	NC1=NC(=O)N(C=C1)[C@@H]2O[C@@H]3CO[P](O)(=O)O[C@H]3[C@H]2O	22315.6	22843.3	6513.68	134741	19605.2	6.34737e+06	6.63462e+06	1.17313e+07	9.11714e+06	1.25492e+07	3.49133e+06	1.08534e+07	3.56618e+06	1.04631e+07	1.55825e+07	250070	1768.41	124316	30250.1	109997	139240	3320.9	10586.9	326860	3.26151e+06	1903.78	13214.9	8016.65	37284.9	209475	5.70571e+06	4.64916e+06	6.01039e+06	1.36882e+07	7.45619e+06
POS_16045	[M+Na]+	3-[(2S,3R,4S,5S,6R)-4,5-Dihydroxy-6-(hydroxymethyl)-3-[(2S,3R,4S,5R,6R)-3,4,5-trihydroxy-6-(hydroxymethyl)oxan-2-yl]oxyoxan-2-yl]oxy-5-hydroxy-2-(4-hydroxyphenyl)-7-methoxychromen-4-one	2.01249	0.00187783	1.18889e-06	647.158	4.945		Phenylpropanoids and polyketides	Flavonoids	Flavonoid glycosides	C28H32O16	PNBMEXOTFKNHLQ-PVZBESAUSA-N	COC1=CC(=C2C(=O)C(=C(OC2=C1)C3=CC=C(O)C=C3)OC4OC(CO)C(O)C(O)C4OC5OC(CO)C(O)C(O)C5O)O	6457.47	17002.8	6283.58	4165.68	4739.42	12065.4	15070.8	58903.8	54480.4	40639.7	147172	11349	28725.8	8123.18	5141.5	3.61965e+07	4.68837e+07	1.73921e+07	3.1893e+07	1.50685e+07	2.46238e+07	3.90046e+07	3.73484e+07	1.84146e+07	1.01297e+07	93894.9	67611.5	73689.7	45635.7	19280.8	146677	18358.9	55673.2	74636.1	43570.8
POS_9688	[M+Na]+	Sayaendoside	1.26695	369.604	1.48922e-06	439.159	3.632		Organic oxygen compounds	Organooxygen compounds	Carbohydrates and carbohydrate conjugates	C19H28O10	UWKRNCNWJVCHGZ-DERWZFJFSA-N	OCC1OC(OCCC2=CC=CC=C2)C(OC3OCC(O)(CO)C3O)C(O)C1O	2981.7	2582.82	4728.31	1672.6	5002.21	2.03807e+06	2.24716e+06	4.61683e+06	6.91228e+06	6.39906e+06	3.5592e+06	3.55794e+06	3.37873e+06	4.11285e+06	5.01696e+06	20408.7	17022.9	15165.1	12774	22039.6	3005.73	4861.61	15775.3	3329.93	1456.46	1436.91	8952.22	2292.06	2263.96	2749.92	4.31203e+06	2.14986e+06	2.56288e+06	5.26467e+06	6.31175e+06
POS_412	[M+H]+	DL-Isoleucine	1.66799	27.145	1.63956e-06	132.101	1.446	C16434	Organic acids and derivatives	Carboxylic acids and derivatives	Amino acids, peptides, and analogues	C6H13NO2	AGPKZVBTJJNPAG-UHFFFAOYSA-N	CCC(C)C(N)C(O)=O	256864	219404	232004	206370	251865	3.9555e+06	3.22045e+06	6.83846e+06	6.25399e+06	6.01791e+06	5.39431e+06	4.74726e+06	4.51314e+06	5.67416e+06	5.44144e+06	190270	271620	328240	203928	311969	228622	273075	449206	340331	203973	45611.1	29753.2	37842.7	41517.6	56582.8	1.04027e+07	5.67761e+06	1.3858e+07	9.38822e+06	1.04266e+07
POS_11114	[M+NH4]+	4-[5-[[4-[5-[Acetyl(hydroxy)amino]pentylamino]-4-oxobutanoyl]-hydroxyamino]pentylamino]-4-oxobutanoic acid	1.70199	0.0452175	2.94294e-06	478.292	10.835		Lipids and lipid-like molecules	Fatty Acyls	Fatty amides	C20H36N4O8	VJQANBSDAGCDJE-UHFFFAOYSA-N	CC(=O)N(O)CCCCCN=C(O)CCC(=O)N(O)CCCCCN=C(O)CCC(O)=O	5128.04	10371.4	3150.51	7973.86	4251.44	512932	420115	1.27542e+06	3.01299e+06	2.69646e+06	388671	221138	362475	330627	415018	2.43307e+07	3.52229e+07	1.63163e+07	2.43807e+07	1.76638e+07	8.40111e+06	3.66099e+07	3.79596e+07	1.89629e+07	1.21053e+07	48768.5	12229.3	3824.36	3450.86	7714.91	477456	163990	207326	855811	865852
POS_12091	[M+H]+	1-Heptadecanoyl-sn-glycero-3-phosphocholine	1.11589	0.205387	3.92414e-06	510.353	11.548	C04230	Lipids and lipid-like molecules	Glycerophospholipids	Glycerophosphocholines	C25H52NO7P	SRRQPVVYXBTRQK-XMMPIXPASA-N	CCCCCCCCCCCCCCCCC(=O)OC[C@@H](O)CO[P]([O-])(=O)OCC[N+](C)(C)C	3940.06	13061.2	8111.36	20315.4	2726.92	1.99379e+06	2.27128e+06	3.67205e+06	7.5698e+06	8.18087e+06	1.57721e+06	1.16827e+06	767657	1.91739e+06	2.86846e+06	2.2173e+07	1.34768e+07	2.41443e+07	2.66005e+07	1.77948e+07	1.26487e+07	5.59964e+06	1.69904e+07	1.5973e+07	1.58704e+07	17437.9	3703.76	215.46	4584.85	17555.9	1.77392e+06	877308	1.21171e+06	3.78906e+06	3.83711e+06
POS_7607	[M+H-H2O]+	Campesterol	1.37155	7.79034	7.23184e-06	383.366	13.018		Lipids and lipid-like molecules	Steroids and steroid derivatives	Ergostane steroids	C28H48O	SGNBVLSWZMBQTH-PODYLUTMSA-N	CC(C)[C@H](C)CC[C@@H](C)[C@H]1CC[C@H]2[C@@H]3CC=C4C[C@@H](O)CC[C@]4(C)[C@H]3CC[C@]12C	38759.5	19685.6	74025.9	22316.2	26221.4	3.79686e+06	1.86578e+06	4.20919e+06	6.4625e+06	6.26413e+06	9.35425e+06	1.10761e+07	7.03012e+06	8.20078e+06	1.2136e+07	1.05577e+06	1.00277e+06	364872	1.50644e+06	126833	1.04981e+06	352037	1.31479e+06	250112	86539.8	22025.5	36832.6	85831.2	58865.2	27698.3	5.14027e+06	5.87029e+06	3.41219e+06	9.77915e+06	8.58881e+06
POS_6153	[M+H]+	Corticosterone	2.00506	15.794	7.98825e-06	347.221	10.332	C02140	Lipids and lipid-like molecules	Steroids and steroid derivatives	Hydroxysteroids	C21H30O4	OMFXVFTZEKFJBZ-HJTSIMOOSA-N	CC12CC(O)C3C(CCC4=CC(=O)CCC34C)C1CCC2C(=O)CO	19457.4	11968.5	31974.3	11529.2	4615.71	8.30831e+06	4.88319e+06	9.9824e+06	1.55767e+07	1.64558e+07	331866	359147	241371	213351	325448	18091.5	10323	2.75744e+06	25791	1.51417e+06	457232	772380	19946.2	894462	707252	7263.88	16791.2	19951.2	21387.2	5334.86	8.88999e+06	7.24001e+06	5.20104e+06	1.95237e+07	1.72935e+07
POS_15889	[M+H]+	Isorhamnetin 3,7-O-diglucoside	3.18342	257.62	8.94694e-06	641.172	3.937		Phenylpropanoids and polyketides	Flavonoids	Flavonoid glycosides	C28H32O17	ZYYJHXKSQKLEBL-QDYVESOYSA-N	COC1=CC(=CC=C1O)C2=C(O[C@@H]3O[C@H](CO)[C@@H](O)[C@H](O)[C@H]3O)C(=O)C4=C(O)C=C(O[C@@H]5O[C@H](CO)[C@@H](O)[C@H](O)[C@H]5O)C=C4O2	209661	163887	77188.6	283710	265358	1.44448e+07	1.41098e+07	3.0326e+07	4.55623e+07	4.53078e+07	2.29889e+07	2.03601e+07	2.204e+07	2.75278e+07	3.37118e+07	158311	28976.1	96024.8	137891	171792	41340.4	84881.1	29742.1	242074	89600.8	65308.3	268757	52547.6	63909.4	268130	2.23838e+07	1.16089e+07	1.3051e+07	3.84664e+07	4.31315e+07
POS_8648	[M+Na]+	6,7,8,3',4'-Pentamethoxyisoflavanquinone	2.38246	138.436	1.13123e-05	413.119	4.355		Phenylpropanoids and polyketides	Isoflavonoids	Isoflavanquinones	C20H22O8	TZOHVRDKXUMVIU-UHFFFAOYSA-N	COC1=C(OC)C(=C2OCC(CC2=C1)C3=CC(=O)C(=C(OC)C3=O)OC)OC	49890.5	65975.4	48914.9	35058.9	53014.9	7.4266e+06	7.12382e+06	7.36121e+06	9.65106e+06	1.52378e+07	1.4052e+07	1.21228e+07	1.20629e+07	1.39577e+07	1.5405e+07	26669.9	7505.99	210718	6378.01	131060	166888	31943.4	7803.25	375752	124385	13527.3	83588	23778.7	9267.42	29778.7	2.01284e+07	1.37649e+07	1.47161e+07	2.61852e+07	2.91763e+07
POS_15110	[M+H]+	N-[3-[3-(3,4-Dihydroxyphenyl)prop-2-enoyl-[4-[3-(3,4-dihydroxyphenyl)prop-2-enoylamino]butyl]amino]propyl]-3-(4-hydroxyphenyl)prop-2-enamide	5.88276	0.0223071	1.56989e-05	616.262	5.805		Phenylpropanoids and polyketides	Cinnamic acids and derivatives	Hydroxycinnamic acids and derivatives	C34H37N3O8	XYBWBOHZMFLRBQ-UHFFFAOYSA-N	OC1=CC=C(C=CC(=O)NCCCN(CCCCNC(=O)C=CC2=CC(=C(O)C=C2)O)C(=O)C=CC3=CC(=C(O)C=C3)O)C=C1	4.92478e+06	5.18542e+06	1.67277e+06	4.13754e+06	1.72631e+06	1.1033e+06	1.39389e+06	6.32342e+06	5.49485e+06	9.26103e+06	1.98225e+07	2.80285e+06	1.4564e+07	4.8597e+06	3.60324e+06	3.35016e+08	2.6422e+08	2.64669e+08	5.64081e+08	1.19346e+08	2.53652e+08	1.46189e+08	2.83844e+08	2.24968e+08	8.54399e+07	9.16753e+06	6.22972e+06	5.45941e+06	2.07601e+06	3.52269e+06	1.24773e+07	1.3381e+06	8.32326e+06	2.27758e+06	8.69901e+06
POS_14958	[M+H]+	3-[(2S,3R,4S,5S,6R)-4,5-Dihydroxy-6-(hydroxymethyl)-3-[(2S,3R,4S,5R)-3,4,5-trihydroxyoxan-2-yl]oxyoxan-2-yl]oxy-2-(3,4-dihydroxyphenyl)-5-hydroxy-7-methoxychromen-4-one	1.35183	0.00373331	1.60236e-05	611.156	5.336		Phenylpropanoids and polyketides	Flavonoids	Flavonoid glycosides	C27H30O16	UKZBYNNIKTZZLT-QJQOJWJKSA-N	COC1=CC(=C2C(=O)C(=C(OC2=C1)C3=CC(=C(O)C=C3)O)OC4OC(CO)C(O)C(O)C4OC5OCC(O)C(O)C5O)O	4067.55	11374.6	783.059	6248.86	2283.53	6475.11	7576.93	17886.6	17789.6	86862.1	80555.2	63435.6	48547.2	53925.8	19914.7	2.38162e+07	1.38035e+07	1.35124e+07	2.40656e+07	7.17701e+06	9.03566e+06	7.70738e+06	1.39902e+07	1.05732e+07	3.07182e+06	22051.3	11616	2531.19	5916.14	7710.47	48502.4	17130.6	18515.5	97230.7	155238
POS_5474	[M+H]+	Glyceryl palmitate	1.95112	0.575685	1.82817e-05	331.287	11.608		Lipids and lipid-like molecules	Glycerolipids	Monoradylglycerols	C19H38O4	QHZLMUACJMDIAE-UHFFFAOYSA-N	CCCCCCCCCCCCCCCC(=O)OCC(O)CO	5.19527e+07	6.41935e+07	4.00557e+07	6.34809e+07	5.46327e+07	2.65812e+07	2.17746e+07	5.59016e+07	6.48819e+07	6.17206e+07	6.35504e+07	5.25439e+07	5.38157e+07	5.90334e+07	5.282e+07	8.64046e+07	8.43028e+07	8.86498e+07	6.69766e+07	8.07078e+07	6.43997e+07	7.04468e+07	8.17717e+07	7.80299e+07	7.38158e+07	5.57878e+07	6.4312e+07	4.79336e+07	5.29082e+07	6.99912e+07	5.24788e+07	2.39106e+07	3.786e+07	5.38486e+07	4.74895e+07
POS_14078	[M+H]+	Diadinochrome A	1.0743	324.669	2.03006e-05	583.413	12.137		Lipids and lipid-like molecules	Prenol lipids	Triterpenoids	C40H54O3	USOIUYXBYYVLLZ-PMBXBIOBSA-N	CC1=C(C#C\\C(C)=C\\C=C\\C(C)=C\\C=C\\C=C(C)\\C=C\\C=C(/C)[C@H]2O[C@]3(C)C[C@@H](O)CC(C)(C)C3=C2)C(C)(C)C[C@H](O)C1	3435.15	13067.7	1832.49	10085.5	5469.51	1.25128e+06	2.19786e+06	5.73276e+06	2.24128e+06	1.82092e+06	722382	856397	647615	1.29228e+06	849537	27360.1	4723.05	6648.29	6181.48	5827.21	4325.91	7122.88	11951.4	11426.9	14368.9	1743.01	12111.9	4089.17	2026.41	5856.7	4.27615e+06	1.70935e+06	2.24768e+06	5.69249e+06	5.27636e+06
POS_6100	[M+H]+	Batyl alcohol	2.65044	0.00058077	2.74725e-05	345.337	12.363		Lipids and lipid-like molecules	Glycerolipids	Monoradylglycerols	C21H44O3	OGBUMNBNEWYMNJ-UHFFFAOYSA-N	CCCCCCCCCCCCCCCCCCOCC(O)CO	4.42442e+06	4.63444e+06	4.43827e+06	4.01309e+06	5.20173e+06	11414.8	3849.79	26388.2	10587.6	17565.1	4403.44	14644.3	0	12599.1	0	5.09098e+07	1.34887e+07	8.45145e+07	3.64667e+07	6.72557e+07	3.48259e+07	4.60774e+07	1.20839e+07	9.25621e+07	9.13412e+07	2.02306e+06	2.4069e+06	2.86702e+06	2.71022e+06	2.60122e+06	53921.1	33293.2	21244	67384.6	61884.5
POS_4437	[M+NH4]+	2-Phenylethyl beta-D-glucopyranoside	1.10337	6525.44	2.86235e-05	302.159	4.729		Organic oxygen compounds	Organooxygen compounds	Carbohydrates and carbohydrate conjugates	C14H20O6	MLRIJUWUQTVDQE-RKQHYHRCSA-N	OCC1OC(OCCC2=CC=CC=C2)C(O)C(O)C1O	2919.88	2484.76	4017.86	2069.26	3263.06	2.27927e+06	2.14755e+06	4.45205e+06	6.69048e+06	5.86603e+06	9.57201e+06	9.4561e+06	9.08297e+06	9.24078e+06	1.72998e+06	409.443	542.98	0	270.298	1051.34	699.288	500.55	669.32	436.722	523.51	2702.27	3540.23	3306.15	3841.57	3680.43	2.31098e+06	1.08881e+06	1.20649e+06	3.36089e+06	3.89972e+06
POS_11036	[M+H]+	[1-[2-Aminoethoxy(hydroxy)phosphoryl]oxy-3-hydroxypropan-2-yl] octadeca-6,9,12-trienoate	1.09064	0.165888	3.32027e-05	476.272	10.446		Lipids and lipid-like molecules	Glycerophospholipids	Glycerophosphoethanolamines	C23H42NO7P	QYXNIRQICOBIAE-UHFFFAOYSA-N	CCCCCC=CCC=CCC=CCCCCC(=O)OC(CO)CO[P](O)(=O)OCCN	20660.4	31627.8	15194.5	43700.1	17103.8	1.23853e+06	1.27944e+06	3.14235e+06	7.11508e+06	6.26029e+06	838622	587742	827209	994690	1.14667e+06	1.2778e+07	1.19655e+07	2.4749e+07	5.76956e+06	2.31039e+07	8.60148e+06	2.10004e+07	8.9004e+06	2.47369e+07	2.38031e+07	84849.9	15517.4	5029.83	7037.99	26306.9	1.21357e+06	511308	722656	3.00229e+06	2.95364e+06
POS_7925	[M+Na]+	Sinapaldehyde glucoside	3.09291	18235.5	3.64003e-05	393.117	4.621		Organic oxygen compounds	Organooxygen compounds	Carbohydrates and carbohydrate conjugates	C17H22O9	OYTCTPHTVUEGCL-GCPOEHJPSA-N	COC1=C(O[C@@H]2O[C@H](CO)[C@@H](O)[C@H](O)[C@H]2O)C(=CC(=C1)\\C=C\\C=O)OC	9107.96	7075.01	14471.7	5625.02	9653.48	2.21261e+07	1.68567e+07	3.60367e+07	5.01155e+07	5.11702e+07	8.95014e+07	1.00513e+08	8.62923e+07	7.42087e+07	1.21312e+07	1957.54	818.999	1926.52	3476.08	1456.31	972.59	1457.47	1480.43	409.865	515.433	4205.25	21409	3627.26	3892.42	2824.7	1.55071e+07	8.37038e+06	9.38663e+06	2.52598e+07	2.90607e+07
POS_13283	[M+H-H2O]+	Lutein	1.22896	42.2029	4.81346e-05	551.425	12.018		Lipids and lipid-like molecules	Prenol lipids	Tetraterpenoids	C40H56O2	KBPHJBAIARWVSC-UHFFFAOYSA-N	CC(=CC=CC=C(C)C=CC=C(C)C=CC1=C(C)CC(O)CC1(C)C)C=CC=C(C)C=CC2C(=CC(O)CC2(C)C)C	8808.83	12692.2	1149.06	12379.6	28911.9	2.54197e+06	1.83303e+06	4.22762e+06	7.05959e+06	7.73696e+06	2.68896e+06	2.60023e+06	2.98719e+06	3.71402e+06	3.29277e+06	171722	110551	31375.9	97367.2	88857.7	28711.5	64962.7	178362	171823	86434.3	1069.13	8861.41	1858.77	1119.9	8663.82	2.75687e+06	1.35568e+06	2.37882e+06	5.8398e+06	7.74572e+06
POS_13682	[M+H]+	4-Oxogazaniaxanthin	1.84492	1466	5.29571e-05	567.418	11.727		Lipids and lipid-like molecules	Prenol lipids	Tetraterpenoids	C40H54O2	BHDQEDUHXBQKIH-APUCIYKZSA-N	CC(C)=CCCC(/C)=C/C=C/C(C)=C/C=C/C(C)=C/C=C/C=C(C)/C=C/C=C(C)/C=C/C1=C(C)C(=O)C(O)CC1(C)C	623.431	6611.93	998.658	4638.47	7198.66	3.87324e+06	4.15787e+06	8.7283e+06	1.46027e+07	1.50856e+07	6.88819e+06	4.98563e+06	5.79779e+06	7.79464e+06	6.87712e+06	25613	551.688	1593.86	5072.94	3973.77	8187.69	2371.74	11124.3	4196.68	6681.92	0	4125.47	2814.51	3938.9	2704.87	8.25353e+06	4.17107e+06	5.47504e+06	1.6694e+07	2.06513e+07
POS_14164	[M+H]+	Antheraxanthin	1.58633	55.5926	6.05736e-05	585.43	11.737		Lipids and lipid-like molecules	Prenol lipids	Tetraterpenoids	C40H56O3	OFNSUWBAQRCHAV-OYQUVCAXSA-N	CC1=C(\\C=C\\C(C)=C\\C=C\\C(C)=C\\C=C\\C=C(C)\\C=C\\C=C(C)\\C=C\\[C@@]23O[C@]2(C)C[C@@H](O)CC3(C)C)C(C)(C)C[C@H](O)C1	236592	205578	1090.77	62351.3	722212	3.00974e+06	3.01973e+06	6.27073e+06	1.03676e+07	1.21477e+07	5.69861e+06	3.46889e+06	5.70449e+06	7.23578e+06	5.30252e+06	779282	23279.4	99673.4	336114	24125	30766.3	4962.6	4632.73	42501.3	14043.1	172488	372716	1761.01	3257.29	70418.8	5.85903e+06	2.52742e+06	5.48813e+06	1.12847e+07	1.55967e+07
POS_149	[M]+	Choline	5.59756	2.68615	6.48515e-05	104.107	0.889	C00114	Organic nitrogen compounds	Organonitrogen compounds	Quaternary ammonium salts	C5H14NO	OEYIOHPDSNJKLS-UHFFFAOYSA-N	C[N+](C)(C)CCO	8.85143e+06	7.85224e+06	1.20273e+07	1.10307e+07	1.00779e+07	1.32168e+08	7.56752e+07	4.60949e+07	7.34702e+07	7.91791e+07	1.30262e+08	1.33707e+08	1.08054e+08	1.16804e+08	1.66562e+08	2.73588e+07	6.10034e+07	3.37943e+07	3.21722e+07	4.25962e+07	2.42175e+07	1.77792e+07	1.76411e+07	2.1234e+07	5.99671e+07	5.25737e+06	5.24035e+06	5.96858e+06	7.05209e+06	5.13877e+06	1.09515e+08	1.43852e+08	8.74358e+07	1.00408e+08	5.94865e+07
POS_3882	[M+H]+	Octadecanamide	1.75187	0.531912	0.000150553	284.296	11.958	C13846	Organic acids and derivatives	Carboximidic acids and derivatives	Carboximidic acids	C18H37NO	LYRFLYHAGKPMFH-UHFFFAOYSA-N	CCCCCCCCCCCCCCCCCC(N)=O	2.03244e+08	1.68939e+08	1.80106e+08	1.80266e+08	1.69605e+08	3.6063e+07	4.25743e+07	8.0413e+07	1.25175e+08	1.39688e+08	1.37578e+08	1.45713e+08	1.50415e+08	1.31718e+08	1.48281e+08	1.64862e+08	1.51768e+08	1.65683e+08	1.36702e+08	1.80608e+08	9.94451e+07	1.93869e+08	1.79927e+08	1.60264e+08	1.57554e+08	1.86453e+08	1.62505e+08	1.58089e+08	1.70975e+08	1.73038e+08	7.98217e+07	3.76031e+07	5.27313e+07	1.20512e+08	1.31523e+08
POS_9976	[M+Na]+	3-[(7S,8R)-5-Hydroxy-2,2,7,8-tetramethyl-6-oxo-7,8-dihydropyrano[3,2-g]chromen-10-yl]-3-phenylpropanoic acid	1.2363	2538.22	0.000174933	445.16	3.834		Organoheterocyclic compounds	Benzopyrans	1-benzopyrans	C25H26O6	CEJSYHIZUAMEQV-RFOFMGPBSA-N	C[C@H]1OC2=C(C(=C3C=CC(C)(C)OC3=C2C(CC(O)=O)C4=CC=CC=C4)O)C(=O)[C@H]1C	470.257	432.017	502.9	370.902	651.607	1.52542e+06	1.3378e+06	4.00892e+06	7.87939e+06	7.42275e+06	4.69874e+06	4.71286e+06	3.95023e+06	5.07341e+06	6.11288e+06	1281.95	1518.42	1061.87	1538.97	2356.36	792.336	1871.32	1815.54	3371.62	3961.96	425.321	1027.9	604.247	203.988	1062.34	4.63295e+06	1.85414e+06	2.11723e+06	8.56902e+06	1.03263e+07
POS_18693	[M+H]+	1,2-Heptadecanoylphosphatidylcholine	2.15921	6.63589	0.000212051	762.579	13.145		Lipids and lipid-like molecules	Glycerophospholipids	Glycerophosphocholines	C42H84NO8P	RTWAYAIMWLNAJW-UHFFFAOYSA-N	CCCCCCCCCCCCCCCCC(=O)OCC(CO[P]([O-])(=O)OCC[N+](C)(C)C)OC(=O)CCCCCCCCCCCCCCCC	177017	193208	61270.1	230983	135671	5.30971e+06	6.16439e+06	1.63387e+07	2.01596e+07	1.87814e+07	8.49525e+06	8.46328e+06	7.64262e+06	9.38175e+06	1.21784e+07	174579	119088	4.60385e+06	60200.7	4.21293e+06	2.54888e+06	682356	456917	4.55039e+06	4.96617e+06	173377	109361	70143.3	73029.1	443426	1.36176e+07	5.61575e+06	8.66054e+06	2.70871e+07	2.67458e+07
POS_6359	[M+H]+	Retrorsine	1.1604	44.4596	0.000263341	352.164	3.815		Phenylpropanoids and polyketides	Macrolides and analogues		C18H25NO6	BCJMNZRQJAVDLD-CQRYIUNCSA-N	C\\C=C1\\C[C@@H](C)[C@](O)(CO)C(=O)OCC2=CCN3CC[C@@H](OC1=O)[C@@H]23	16645.1	12244.3	19061.1	14084.2	15017.3	1.31771e+06	1.28008e+06	3.45151e+06	6.32292e+06	6.0951e+06	3.27216e+06	3.18214e+06	2.71708e+06	3.43295e+06	3.72927e+06	8009.85	6525.75	427659	105348	276740	1134.75	13258.8	112262	36543.1	16381.5	17804.4	18459.9	17586.2	17476.4	18166.8	4.01661e+06	1.87129e+06	2.08611e+06	8.42152e+06	9.76846e+06
POS_1	[M+H-2H2O]+	Trimethylamine	1.12792	2.27115	0.000268485	60.0801	0.908	C00565	Organic nitrogen compounds	Organonitrogen compounds	Amines	C3H9N	GETQZCLCWQTVFV-UHFFFAOYSA-N	CN(C)C	128970	147760	162471	78416.2	180422	5.58547e+06	4.46062e+06	5.38064e+06	3.10392e+06	2.97157e+06	6.70673e+06	3.24394e+06	6.01739e+06	5.95872e+06	7.46084e+06	2.67365e+06	2.19698e+06	1.54401e+06	2.0766e+06	1.72496e+06	1.65024e+06	1.76404e+06	1.43786e+06	1.23723e+06	1.44682e+06	75776.8	70966.8	84312.6	44362.2	64991	5.78348e+06	5.82796e+06	2.36401e+06	2.13796e+06	2.70266e+06
POS_3094	[M+H]+	Palmitic amide	2.25184	0.561354	0.000409188	256.263	11.445					C16H33NO	HSEMFIZWXHQJAE-UHFFFAOYSA-N	O=C(N)CCCCCCCCCCCCCCC	1.75799e+08	1.53601e+08	2.15759e+08	1.68152e+08	1.93987e+08	4.08318e+07	4.10789e+07	8.72845e+07	1.11005e+08	1.47088e+08	1.42128e+08	1.85283e+08	1.34368e+08	1.72077e+08	1.83735e+08	1.76473e+08	1.26156e+08	1.92984e+08	1.54591e+08	1.67259e+08	1.09592e+08	1.76027e+08	1.94591e+08	1.51821e+08	1.64889e+08	1.53216e+08	1.5851e+08	1.84239e+08	1.97094e+08	1.62464e+08	7.85675e+07	4.52213e+07	6.43421e+07	1.5007e+08	1.4075e+08
POS_1179	[M+H]+	Pyridoxine	1.43975	20.9048	0.000537964	170.08	1.734	C00314	Organoheterocyclic compounds	Pyridines and derivatives	Pyridoxines	C8H11NO3	LXNHXLLTXMVWPM-UHFFFAOYSA-N	CC1=NC=C(CO)C(=C1O)CO	334250	304987	222618	188501	319852	1.5789e+06	2.43302e+06	6.2837e+06	3.10088e+06	8.99322e+06	2.78321e+06	4.80596e+06	1.72989e+06	1.93185e+06	2.66237e+06	280526	609860	188047	554661	420863	175062	116981	394072	459900	140227	250852	163784	65428.4	206190	88744.9	9.53217e+06	2.41616e+06	5.71766e+06	1.39186e+07	1.58518e+07
POS_8183	[M+H]+	Fecosterol	1.74817	4.97008	0.000959498	399.358	13.32					C28H46O	SLQKYSPHBZMASJ-QVQVRJIHNA-N	OC1CCC2(C3=C(CCC2C1)C4CCC(C(C)CCC(=C)C(C)C)C4(C)CC3)C	14275.8	20025.2	12824.1	12792.2	12437.3	4.3011e+06	3.68135e+06	8.53335e+06	1.58674e+07	1.47501e+07	4.67437e+06	4.48721e+06	5.6005e+06	6.11694e+06	5.13942e+06	154933	9056.19	7.3129e+06	43197.2	4.435e+06	672074	882999	6389.42	3.11019e+06	3.72533e+06	19491.7	19570.2	14949.3	11926	78530.2	7.92366e+06	5.0999e+06	5.06401e+06	2.03038e+07	1.56266e+07
POS_3803	[M+H]+	2-O-Methyladenosine	1.07081	31.6203	0.000997498	282.119	2.887	C04779	Nucleosides, nucleotides, and analogues	Purine nucleosides		C11H15N5O4	FPUGCISOLXNPPC-UHFFFAOYSA-N	COC1C(O)C(CO)OC1[N]2C=NC3=C(N)N=CN=C23	8040.51	9647.6	6324.19	17444	7018.23	913635	802453	1.28999e+06	2.53194e+06	2.75409e+06	3.75166e+06	2.72941e+06	3.11427e+06	3.59088e+06	2.07086e+06	110885	135198	132040	155074	99066.4	45055.4	118938	111405	168771	80539.6	14371.8	18223.6	15093.3	21258.1	21516.2	4.38441e+06	3.17606e+06	3.49391e+06	8.69436e+06	8.54294e+06
POS_8126	[M+H]+	6-{9a,11a-dimethyl-1H,2H,3H,3aH,3bH,4H,8H,9H,9bH,10H,11H-cyclopenta[a]phenanthren-1-yl}-3-ethyl-2-methylheptane	2.31665	2.10126	0.00123393	397.383	13.18					C29H48	ICCTZARHLGPHMT-AVTHQIONNA-N	C1=CCCC2(C1=CCC3C2CCC4(C)C(CCC34)C(C)CCC(CC)C(C)C)C	306332	211334	675502	114474	326243	1.31811e+07	8.19312e+06	1.5852e+07	1.68869e+07	1.94961e+07	2.26151e+07	2.73266e+07	2.01635e+07	2.44111e+07	2.63124e+07	1.12892e+07	1.29158e+07	2.71616e+06	9.39751e+06	6.68414e+06	6.47637e+06	1.15418e+07	1.63915e+07	4.01934e+06	3.77264e+06	149743	385059	554706	445982	142659	1.72813e+07	1.57238e+07	1.55283e+07	2.89877e+07	2.79064e+07
POS_5308	[M+H]+	N-Fructosyl phenylalanine	1.13814	0.0778879	0.0016662	328.138	2.433		Organic acids and derivatives	Carboxylic acids and derivatives	Amino acids, peptides, and analogues	C15H21NO7	FAVRCIXPIVJIPN-UHFFFAOYSA-N	OCC1OC(O)(CNC(CC2=CC=CC=C2)C(O)=O)C(O)C1O	5.75029e+06	5.58209e+06	5.87291e+06	6.0096e+06	5.75652e+06	239664	206707	462322	922204	890607	9785.06	9283.55	7640.44	13096.1	8301.76	1.45311e+07	3.935e+07	8.40914e+06	1.52423e+07	6.48759e+06	5.21476e+06	3.24948e+07	2.01359e+07	6.82564e+06	4.65342e+06	3.23046e+06	2.83491e+06	2.98981e+06	3.44718e+06	3.53839e+06	1.46409e+06	828590	867410	2.83007e+06	3.23203e+06
POS_6333	[M+H]+	{5-[2-(5-ethoxyoxolan-3-yl)ethyl]-5,6,8a-trimethyl-3,4,4a,6,7,8-hexahydronaphthalen-1-yl}methanol	2.43233	0.127755	0.00223937	351.288	12.055					C22H38O3	FBKNZLADDYQBKT-IBVAOTLFNA-N	OCC1=CCCC2C1(C)CCC(C)C2(C)CCC3COC(OCC)C3	113351	170962	91068.7	79683.3	47950.4	841289	2.19503e+06	3.47464e+06	1.17621e+07	9.75017e+06	3.36531e+06	3.10443e+06	3.85196e+06	4.19066e+06	6.31046e+06	1.3205e+08	5.57424e+07	4.83654e+07	1.73565e+08	2.82539e+07	4.74162e+07	2.78587e+07	1.18518e+08	4.22687e+07	1.68214e+07	102125	111101	144212	53147.5	104969	5.32663e+06	3.39257e+06	6.34254e+06	2.32211e+07	2.19545e+07
POS_6123	[M+H]+	Himbacine	1.20134	3.44739	0.00224496	346.271	11.13		Organoheterocyclic compounds	Naphthofurans		C22H35NO2	FMPNFDSPHNUFOS-UHFFFAOYSA-N	CC1CCCC(C=CC2C3CCCCC3CC4C2C(C)OC4=O)N1C	0	843.5	42148.4	0	7189.99	3.69158e+06	1.48295e+06	4.44632e+06	1.99169e+06	6.55204e+06	4.91964e+06	7.40771e+06	1.44961e+06	7.20641e+06	1.6644e+07	1.27497e+06	180164	1.79555e+06	643839	557873	1.92777e+06	564974	1.82844e+06	886019	4.08463e+06	0	2459.68	11818.9	7783.1	0	2.30577e+06	5.81335e+06	4.59888e+06	1.09412e+07	5.55792e+06
POS_543	[M+H]+	Trigonelline HCl	4.00252	2.44162	0.00227131	138.055	0.887					C7H7NO2.HCl	TZSYLWAXZMNUJB-UHFFFAOYSA-N	C[N+]1=CC=CC(=C1)C(=O)O.[Cl-]	6.218e+07	6.13579e+07	6.64136e+07	6.2014e+07	6.37831e+07	2.89165e+07	3.81938e+07	3.54906e+07	2.43307e+07	2.5171e+07	2.57034e+07	5.02557e+07	5.47225e+07	5.47648e+07	2.55002e+07	1.14025e+07	4.11909e+06	2.93251e+07	8.76771e+06	2.37108e+07	2.24782e+07	1.11486e+07	6.29137e+06	2.68034e+07	2.7554e+07	3.41074e+07	3.49756e+07	3.26768e+07	3.48472e+07	1.43112e+07	6.59052e+07	6.75229e+07	7.55588e+07	2.97016e+07	2.81937e+07
POS_5768	[M+H]+	Erucamide	1.52324	0.263177	0.00260326	338.342	12.402		Lipids and lipid-like molecules	Fatty Acyls	Fatty amides	C22H43NO	UAUDZVJPLUQNMU-KTKRTIGZSA-N	CCCCCCCCC=CCCCCCCCCCCCC(O)=N	4.45484e+08	4.11206e+08	4.87428e+08	4.19414e+08	4.97559e+08	3.63015e+07	4.89485e+07	6.26631e+07	2.86989e+07	3.95072e+07	9.38031e+07	1.24296e+08	7.89529e+07	9.53699e+07	1.22002e+08	4.55053e+08	3.39603e+08	1.03984e+08	2.6408e+08	7.4004e+07	1.16499e+08	2.07522e+08	2.64071e+08	1.0696e+08	5.08973e+07	6.02966e+08	4.6108e+08	5.55425e+08	4.66298e+08	4.28744e+08	6.95632e+07	5.93209e+07	6.44177e+07	6.55006e+07	4.68718e+07
POS_4158	[M+H]+	8-[3-Oxo-2-[(E)-pent-2-enyl]cyclopenten-1-yl]octanoic acid	1.2027	46.2624	0.00401665	293.21	7.259		Lipids and lipid-like molecules	Fatty Acyls	Fatty acids and conjugates	C18H28O3	RHVWQVSLVMXMBR-XVNBXDOJSA-N	CCC=CCC1=C(CCCCCCCC(O)=O)CCC1=O	3534.57	4835.38	4380.45	4150.5	5827.25	997778	720898	2.16383e+06	4.43108e+06	4.29659e+06	1.46662e+07	1.2712e+07	1.28744e+07	1.47681e+07	6.23401e+06	312140	389773	21858.5	18348	144873	10096.7	105168	145538	34441.1	25680.2	4615.83	8745.51	4975.9	4288.6	2884.68	6.81713e+06	3.20143e+06	3.39214e+06	1.40903e+07	1.57699e+07
POS_15014	[M+H]+	L-Glutathione (oxidized form)	1.24851	2.9461	0.00582732	613.482	12.432		Organic acids and derivatives	Carboxylic acids and derivatives	Amino acids, peptides, and analogues	C20H32N6O12S2	YPZRWBKMTBYPTK-BJDJZHNGSA-N	NC(CCC(O)=NC(CSSCC(N=C(O)CCC(N)C(O)=O)C(O)=NCC(O)=O)C(O)=NCC(O)=O)C(O)=O	267035	807744	184913	57954.9	213370	361319	2.79401e+06	5.42089e+06	6.30411e+06	6.4551e+06	8.16866e+06	7.76048e+06	2.83157e+07	3.80776e+07	6.63074e+06	1.92658e+06	1.47203e+06	664427	1.57566e+06	4.51006e+06	1.36461e+06	2.22664e+06	1.57066e+06	3.21214e+06	2.1494e+06	56518	69367.6	199371	237657	294771	5.79614e+06	3.41937e+06	5.07312e+06	1.25698e+07	1.27084e+07
POS_3005	[M+H]+	Cordycepin	1.12507	24.9661	0.00785735	252.108	2.548		Nucleosides, nucleotides, and analogues	Purine nucleosides	Purine 3'-deoxyribonucleosides	C10H13N5O3	OFEZSBMBBKLLBJ-BAJZRUMYSA-N	NC1=NC=NC2=C1N=C[N]2C3OC(CO)CC3O	5966.18	10268.7	5544.72	18647.2	8200.05	234683	193267	324503	538440	618253	894500	445806	388824	488126	177175	168274	181431	164596	258578	75066.3	76370.5	215408	229644	81228.9	59573.6	22962.8	13084.8	20762.8	24650.7	22828.5	6.43664e+06	5.1181e+06	5.55854e+06	9.57962e+06	9.101e+06
POS_11719	[M+Na]+	Bryodulcosigenin	1.52657	1076.3	0.00979124	497.359	10.275		Lipids and lipid-like molecules	Steroids and steroid derivatives	Cucurbitacins		FPMQKXQOBKDVHF-ZGUWQJCPSA-N	C[C@H](CCC(O)C(C)(C)O)[C@H]1CC[C@@]2(C)[C@@H]3CC=C4[C@@H](CC[C@H](O)C4(C)C)[C@]3(C)C(=O)C[C@]12C	15735.3	1723.65	1021.01	24086.8	950.953	1.06595e+07	9.37592e+06	1.79942e+07	2.04757e+07	1.98874e+07	51792.4	42563.8	33699.7	33078.1	28482.4	2022.69	10039.7	5170.47	5540.29	8660.05	5589.01	4683.31	2846.27	9688.45	20420.8	3865.01	18718.8	597.766	5171.25	23476.4	294808	254071	140894	809212	466075
POS_9278	[M+H-H2O]+	13'-Hydroxy-alpha-tocopherol	1.2839	2.05944	0.0122064	429.371	12.824					C29H50O3	URYLCCKXLNXSRS-XIRVVSDESA-N	OC=1C(=C(C=2OC(C)(CCC2C1C)CCCC(C)CCCC(C)CCCC(C)CO)C)C	71122.2	39074.7	299777	68294.4	59896.6	5.68261e+06	1.75864e+06	4.20131e+06	4.09768e+06	5.1321e+06	3.21997e+07	3.71597e+07	1.55633e+07	1.46718e+07	1.23286e+07	3.60313e+06	8.96752e+06	2.84618e+06	3.42656e+06	599377	1.75055e+06	2.21708e+06	3.47207e+06	621026	344211	47646.6	127915	137736	134700	38995.9	6.98225e+06	6.88208e+06	4.94461e+06	9.30403e+06	8.36528e+06
POS_9822	[M+Na]+	Simvastatin	1.13135	0.0170707	0.0166325	441.267	11.359		Organoheterocyclic compounds	Lactones	Delta valerolactones	C25H38O5	RYMZZMVNJRMUDD-HGQWONQESA-N	CCC(C)(C)C(=O)O[C@H]1C[C@@H](C)C=C2C=C[C@H](C)[C@H](CC[C@@H]3C[C@@H](O)CC(=O)O3)[C@@H]12	3585.93	0	26791.2	0	0	29609.2	5301.54	62270.4	11720.3	71795.7	435051	710090	136180	332942	1.02047e+06	9.93874e+06	5.29921e+06	5.78581e+07	8.58943e+06	5.09908e+06	3.64623e+06	1.7542e+07	3.33972e+07	3.37732e+06	5.15522e+06	3703.69	3220.97	79468.6	39446.2	0	18225.3	162631	149174	1.3669e+06	681324
POS_9585	[M-H2O+H]+	3-Hydroxy-11-ursen-28,13-olide	3.26579	218.385	0.0179619	437.341	12.1		Lipids and lipid-like molecules	Prenol lipids	Triterpenoids	C30H46O3	UVBLDLGZDSGCSN-MWOWFCOASA-N	CC1CCC23CCC4(C)C5(C)CCC6C(C)(C)C(O)CCC6(C)C5C=CC4(OC2=O)C3C1C	273652	78531.5	61635.7	683090	28146.8	3.37512e+07	3.36454e+07	7.7647e+07	1.12695e+08	1.04342e+08	97017	65778.3	26871.5	275377	49284.4	66353.2	98153	91443	302159	233515	57481.1	297132	51375.1	357500	144724	80289.1	246715	98724.5	394239	458298	1.11479e+06	1.23426e+06	850291	2.93006e+06	3.00975e+06
POS_10341	[M+H]+	Liquidambaric acid	2.17584	82.8678	0.0222639	455.351	11.872					C30H46O3	SLJTWDNVZKIDAU-SVAFSPIFSA-N	CC(=C)[C@@H]1CC[C@]2([C@H]1[C@H]3CC[C@@H]4[C@]5(CCC(=O)C([C@@H]5CC[C@]4([C@@]3(CC2)C)C)(C)C)C)C(=O)O	81681	30321.8	17540.3	113058	13454	1.41218e+07	1.49246e+07	3.35015e+07	5.3654e+07	4.80287e+07	36842.7	56825.4	51406.3	31030.1	46865.1	113343	305363	125293	132496	196412	167189	173725	469753	195131	140610	15548.4	43972.5	14257.5	33596.4	148575	440724	436928	200472	963089	1.06448e+06
POS_9738	[M+H-H2O]+	Oleanolic acid	1.50788	4.92826	0.0227665	439.353	12.113	C17148	Lipids and lipid-like molecules	Prenol lipids	Triterpenoids		MIJYXULNPSFWEK-GTOFXWBISA-N	CC1(C)CCC2(CCC3(C)C(=CCC4C5(C)CCC(O)C(C)(C)C5CCC34C)C2C1)C(O)=O	522395	53527.9	27293.3	867928	120096	5.68288e+06	6.11712e+06	1.47657e+07	2.12369e+07	2.10535e+07	4.7598e+06	780493	4.00918e+06	2.55503e+06	605966	90766.7	4.49314e+06	347669	867807	1.32654e+06	173124	8.55774e+06	64252.4	422613	318283	1.23259e+06	1.47114e+06	41714.8	195938	1.17929e+06	3.20627e+06	893789	1.05532e+06	3.60406e+06	4.49872e+06
POS_8467	[M+H]+	Miltefosine	2.68302	2.32107	0.0291467	408.323	11.343		Organic nitrogen compounds	Organonitrogen compounds	Quaternary ammonium salts	C21H46NO4P	PQLXHQMOHUQAKB-UHFFFAOYSA-N	CCCCCCCCCCCCCCCCO[P]([O-])(=O)OCC[N+](C)(C)C	139097	128209	121350	150836	157074	1.17083e+07	1.33169e+07	2.86821e+07	3.99627e+07	4.52932e+07	2.3462e+07	2.61437e+07	1.69651e+07	3.39857e+07	3.98459e+07	3.65467e+06	33357.5	2.87843e+07	653020	2.39437e+07	5.89723e+06	3.57902e+06	125659	4.32695e+06	3.9105e+07	57045.9	102511	114713	156933	131178	1.90972e+07	1.04755e+07	1.43565e+07	3.90663e+07	3.3598e+07
POS_20645	[M+Na]+	(3beta,5alpha,9xi)-3-{[beta-D-Glucopyranosyl-(1->6)-beta-D-glucopyranosyl-(1->4)-6-deoxy-3-O-methyl-beta-L-idopyranosyl]oxy}-14-hydroxy-19-oxocard-20(22)-enolide	3.14161	2.21689	0.0328657	895.379	6.033		Lipids and lipid-like molecules	Steroids and steroid derivatives	Steroid lactones	C42H64O19	WPNLWBRKPZXVGD-ZZOAZOMRSA-N	COC1C(O)C(OC(C)C1OC2OC(COC3OC(CO)C(O)C(O)C3O)C(O)C(O)C2O)OC4CCC5(C=O)C(CCC6C5CCC7(C)C(CCC67O)C8=CC(=O)OC8)C4	1.434e+06	2.19192e+06	882314	2.9846e+06	1.50226e+06	1.53331e+07	1.97829e+07	3.09217e+07	7.36897e+07	6.64813e+07	2.32039e+07	2.71054e+07	2.08959e+07	3.26167e+07	4.79967e+07	4.5202e+06	668787	2.92635e+07	1.10802e+06	3.96032e+07	1.51005e+07	1.13726e+07	407954	2.44925e+07	4.56302e+07	2.07311e+06	1.593e+06	883988	1.29511e+06	3.21609e+06	2.50656e+07	1.44794e+07	1.93625e+07	5.92098e+07	5.73503e+07
POS_5116	[M+H]+	alpha-Linolenoyl ethanolamide	5.00705	2.05287	0.036084	322.274	10.755	C13828	Organic nitrogen compounds	Organonitrogen compounds	Amines	C20H35NO2	HBJXRRXWHSHZPU-PDBXOOCHSA-N	CC\\C=C/C/C=C\\C\\C=C/CCCCCCCC(=O)NCCO	1.07503e+06	1.05909e+06	1.08839e+06	1.13691e+06	1.05915e+06	4.30715e+07	4.84207e+07	1.03866e+08	1.6949e+08	1.55676e+08	9.09634e+07	7.71362e+07	6.79633e+07	8.77773e+07	1.43463e+08	1.1646e+07	1.62474e+06	7.47766e+07	3.01581e+06	1.02943e+08	3.92133e+07	2.25577e+07	1.54248e+06	8.65787e+07	1.06304e+08	721894	1.02609e+06	671208	633689	805487	6.80051e+07	3.92901e+07	4.39369e+07	1.26992e+08	1.25457e+08
POS_6248	[M+H]+	Chlorpyrifos	1.49403	19.0301	0.0370238	349.934	10.273	C14322	Benzenoids	Benzene and substituted derivatives	Aniline and substituted anilines	C9H11Cl3NO3PS	SBPBAQFWLVIOKP-UHFFFAOYSA-N	CCO[P](=S)(OCC)OC1=NC(=C(Cl)C=C1Cl)Cl	193773	188078	234256	141166	183606	7.79704e+06	6.29549e+06	1.28443e+07	2.73552e+07	2.85232e+07	3.68594e+06	3.09537e+06	3.42262e+06	4.19515e+06	2.91778e+06	2732.29	2131.35	1357.06	1482.56	3.29889e+06	11373.7	1438.64	2000.43	879760	222732	42057.2	80761.9	59738.6	61251.8	44004.4	177578	103074	221148	435863	434465
[truncated: 10 more columns]

## Sheet: D-M vs FM-M
ID	adduct	Name	VIP	Fold change	p-value	m/z	rt(min)	KEGG	Superclass	Class	Subclass	Formula	INCHIKEY	SMILES	DDFM-M-1	DDFM-M-2	DDFM-M-3	DDFM-M-4	DDFM-M-5	DD-M-1	DD-M-2	DD-M-3	DD-M-4	DD-M-5	DDY-M-1	DDY-M-2	DDY-M-3	DDY-M-4	DDY-M-5	FDD-M-1	FDD-M-2	FDD-M-3	FDD-M-4	FDD-M-5	FLD-M-1	FLD-M-2	FLD-M-3	FLD-M-4	FLD-M-5	LDFM-M-1	LDFM-M-2	LDFM-M-3	LDFM-M-4	LDFM-M-5	LD-M-1	LD-M-2	LD-M-3	LD-M-4	LD-M-5
POS_351	[M+H]+	4-Hydroxy-6-methyl-2-pyrone	3.17923	0.102353	7.49152e-23	127.037	0.868		Organoheterocyclic compounds	Pyrans	Pyranones and derivatives	C6H6O3	NSYSSMYQPLSPOD-UHFFFAOYSA-N	CC1=CC(=CC(=O)O1)O	3.70595e+07	3.57489e+07	3.91465e+07	3.5406e+07	3.68462e+07	2.53159e+06	2.62264e+06	4.4128e+06	5.58395e+06	5.19697e+06	2.95982e+06	2.69944e+06	2.62225e+06	2.94567e+06	3.2011e+06	1.45211e+07	1.41144e+07	1.17907e+07	1.39807e+07	1.32325e+07	1.1816e+07	1.43454e+07	1.31241e+07	1.48417e+07	1.41972e+07	3.7019e+07	3.71464e+07	3.71716e+07	3.62765e+07	3.73345e+07	3.40232e+06	2.3043e+06	2.53575e+06	4.683e+06	4.51082e+06
POS_1360	[M+H]+	D-Glucosamine	5.61409	0.0773801	4.0814e-21	180.087	0.863	C00329	Organic oxygen compounds	Organooxygen compounds	Carbohydrates and carbohydrate conjugates	C6H13NO5	MSWZFWKMSRAUBD-IVMDWMLBSA-N	N[C@H]1C(O)O[C@H](CO)[C@@H](O)[C@@H]1O	1.19701e+08	1.15658e+08	1.25084e+08	1.13458e+08	1.15713e+08	5.91895e+06	5.33226e+06	9.27571e+06	1.17927e+07	1.10414e+07	9.05481e+06	8.08222e+06	8.31303e+06	8.99699e+06	1.01534e+07	4.29503e+07	3.97287e+07	3.30896e+07	3.64505e+07	3.84403e+07	3.27549e+07	4.16548e+07	3.4756e+07	4.2439e+07	3.85684e+07	1.08162e+08	1.08175e+08	1.08178e+08	1.11102e+08	1.08554e+08	8.65757e+06	6.12445e+06	6.4336e+06	1.13758e+07	1.178e+07
POS_14	[M+H-H2O]+	Furan	1.49375	0.0887146	1.62263e-17	69.0335	0.863					C4H4O	YLQBMQCUIZJEEH-UHFFFAOYSA-N	C1=COC=C1	8.9564e+06	8.32025e+06	9.28376e+06	8.43407e+06	8.77834e+06	455276	440866	678919	849743	865850	928219	806178	877276	899101	891452	3.41545e+06	3.51137e+06	2.95576e+06	3.27693e+06	3.66932e+06	3.04987e+06	3.47599e+06	3.30391e+06	3.57956e+06	3.48803e+06	7.56229e+06	7.51476e+06	7.83867e+06	7.33948e+06	7.61797e+06	785458	561937	593031	988348	1.02376e+06
POS_5768	[M+H]+	Erucamide	11.2735	0.109262	3.06967e-14	338.342	12.402		Lipids and lipid-like molecules	Fatty Acyls	Fatty amides	C22H43NO	UAUDZVJPLUQNMU-KTKRTIGZSA-N	CCCCCCCCC=CCCCCCCCCCCCC(O)=N	4.45484e+08	4.11206e+08	4.87428e+08	4.19414e+08	4.97559e+08	3.63015e+07	4.89485e+07	6.26631e+07	2.86989e+07	3.95072e+07	9.38031e+07	1.24296e+08	7.89529e+07	9.53699e+07	1.22002e+08	4.55053e+08	3.39603e+08	1.03984e+08	2.6408e+08	7.4004e+07	1.16499e+08	2.07522e+08	2.64071e+08	1.0696e+08	5.08973e+07	6.02966e+08	4.6108e+08	5.55425e+08	4.66298e+08	4.28744e+08	6.95632e+07	5.93209e+07	6.44177e+07	6.55006e+07	4.68718e+07
POS_6702	[M+NH4]+	beta-Gentiobiose	7.72699	0.106088	6.17631e-11	360.151	0.879		Organic oxygen compounds	Organooxygen compounds	Carbohydrates and carbohydrate conjugates	C12H22O11	DLRVVLDZNNYCBX-CQUJWQHSSA-N	OCC1OC(OCC2OC(O)C(O)C(O)C2O)C(O)C(O)C1O	1.90184e+08	1.80076e+08	1.92666e+08	1.62677e+08	1.87206e+08	1.84864e+07	2.05587e+07	3.38317e+07	4.74978e+07	4.0709e+07	2.45099e+06	1.9922e+06	2.44073e+06	2.37433e+06	3.5341e+06	1.10787e+08	1.12398e+08	9.5152e+07	1.20166e+08	8.47502e+07	7.76465e+07	1.24435e+08	1.03995e+08	1.10006e+08	9.35765e+07	2.56752e+08	2.71937e+08	2.65291e+08	2.666e+08	2.67026e+08	1.62483e+07	9.12094e+06	1.05418e+07	2.17882e+07	1.88986e+07
POS_1870	[M+H]+	N,N-Dimethylarginine	1.42448	331.037	5.49409e-10	203.15	0.998	C03626	Organic acids and derivatives	Carboxylic acids and derivatives	Amino acids, peptides, and analogues	C8H18N4O2	YDGMGEXADBMOMJ-LURJTMIESA-N	CN(C)C(=N)NCCCC(N)C(O)=O	19858.1	18962.4	21521	11795	11612.9	6.04155e+06	5.90243e+06	1.17374e+07	1.15206e+07	1.04922e+07	1.08673e+07	7.84729e+06	7.0325e+06	6.09723e+06	1.26594e+07	4.37606e+06	3.72378e+06	9.17969e+06	4.45267e+06	8.8975e+06	5.77829e+06	3.56649e+06	2.73436e+06	7.45968e+06	1.50854e+07	45546.8	15241.4	13535.8	29217.4	80006.9	1.05639e+07	6.30721e+06	6.83771e+06	9.57974e+06	9.50264e+06
POS_13063	[M+H]+	Rugulosin	3.49536	0.122302	3.97556e-09	543.136	0.888		Benzenoids	Naphthalenes	Naphthols and derivatives	C30H22O10	QFDPVUTXKUGISP-NVWQCAADSA-N	CC1=CC(=C2C(=C3C(=O)[C@H]4C(O)C5C6C(O)[C@H](C(=O)C7=C(O)C8=C(O)C=C(C)C=C8C(=O)[C@]467)[C@]35C(=O)C2=C1)O)O	3.49617e+07	3.58036e+07	3.65205e+07	3.74781e+07	3.74503e+07	5.01201e+06	4.73395e+06	7.68698e+06	9.40434e+06	8.71055e+06	3.98899e+06	4.03613e+06	4.44051e+06	5.05656e+06	1.15558e+07	2.92178e+07	2.97722e+07	1.74041e+07	3.03699e+07	1.76848e+07	2.29521e+07	2.33635e+07	2.56551e+07	2.21135e+07	1.97146e+07	6.44627e+07	5.53869e+07	6.28004e+07	6.00022e+07	5.28554e+07	4.44963e+06	3.12636e+06	3.49997e+06	5.71782e+06	6.08473e+06
POS_2245	[M+H]+	Pantothenic acid	1.3303	23.0689	1.70223e-08	220.118	2.348	C00864	Organic acids and derivatives	Carboxylic acids and derivatives	Amino acids, peptides, and analogues	C9H17NO5	GHOKWGTUZJEAQD-ZETCQYMHSA-N	CC(C)(CO)C(O)C(O)=NCCC(O)=O	270118	278181	304221	312484	341564	5.78551e+06	3.69313e+06	8.16406e+06	1.12728e+07	1.07218e+07	6.13169e+06	4.77832e+06	4.85642e+06	5.4561e+06	7.46715e+06	594401	735314	372207	646931	642991	440745	650183	644686	463876	430813	448986	280083	354526	501863	458954	9.069e+06	7.56933e+06	5.59798e+06	8.68656e+06	1.13571e+07
POS_6692	[M+H]+	Glyceryl monostearate	3.70865	0.429069	5.15224e-08	359.314	12.069		Lipids and lipid-like molecules	Glycerolipids	Monoradylglycerols	C21H42O4	VBICKXHEKHSIBG-UHFFFAOYSA-N	CCCCCCCCCCCCCCCCCC(=O)OCC(O)CO	7.96639e+07	6.41794e+07	6.91585e+07	7.01385e+07	8.61722e+07	1.86493e+07	1.31741e+07	4.62975e+07	4.50886e+07	3.97283e+07	7.12373e+07	7.24256e+07	8.17413e+07	6.94156e+07	6.15477e+07	7.26318e+07	6.21753e+07	5.81958e+07	7.34097e+07	5.75985e+07	4.84335e+07	5.71747e+07	6.01542e+07	7.33243e+07	6.75151e+07	7.15065e+07	6.87204e+07	6.19031e+07	6.46045e+07	7.47383e+07	3.82486e+07	1.58088e+07	2.36222e+07	3.73225e+07	2.70361e+07
POS_5678	[M+NH4]+	Docosa-4,15-dien-1-yn-3-ol	1.3901	0.302375	6.08343e-08	336.326	12.118					C22H38O	HEXQBSKJVUFXNG-RGGHYAJCNA-N	C#CC(O)C=CCCCCCCCCCC=CCCCCCC	8.47293e+06	7.27233e+06	8.90312e+06	7.42172e+06	8.43592e+06	1.19402e+06	1.64055e+06	3.67723e+06	2.64292e+06	3.54306e+06	4.43178e+06	5.26653e+06	3.29371e+06	4.77732e+06	8.38541e+06	9.04477e+06	6.55731e+06	5.59201e+06	4.17464e+06	4.26269e+06	4.33976e+06	6.04571e+06	4.16598e+06	6.8842e+06	3.82796e+06	1.32926e+07	7.67087e+06	1.10345e+07	8.95609e+06	7.32088e+06	2.87903e+06	1.67487e+06	1.93409e+06	4.86763e+06	2.79171e+06
POS_8126	[M+H]+	6-{9a,11a-dimethyl-1H,2H,3H,3aH,3bH,4H,8H,9H,9bH,10H,11H-cyclopenta[a]phenanthren-1-yl}-3-ethyl-2-methylheptane	2.02271	54.0564	6.08464e-08	397.383	13.18					C29H48	ICCTZARHLGPHMT-AVTHQIONNA-N	C1=CCCC2(C1=CCC3C2CCC4(C)C(CCC34)C(C)CCC(CC)C(C)C)C	306332	211334	675502	114474	326243	1.31811e+07	8.19312e+06	1.5852e+07	1.68869e+07	1.94961e+07	2.26151e+07	2.73266e+07	2.01635e+07	2.44111e+07	2.63124e+07	1.12892e+07	1.29158e+07	2.71616e+06	9.39751e+06	6.68414e+06	6.47637e+06	1.15418e+07	1.63915e+07	4.01934e+06	3.77264e+06	149743	385059	554706	445982	142659	1.72813e+07	1.57238e+07	1.55283e+07	2.89877e+07	2.79064e+07
POS_8496	[M+Na]+	4-[4-(beta-D-Glucopyranosyloxy)-2-hydroxy-2,6,6-trimethylcyclohexylidene]-3-buten-2-one	1.23759	97.4654	6.55679e-08	409.185	4.201		Lipids and lipid-like molecules	Prenol lipids	Terpene glycosides	C19H30O8	OSUSRWMGHUUXBY-OHWUEDFNSA-N	CC(=O)[CH]=[C]=[C]1C(C)(C)CC(CC1(C)O)O[C@@H]2O[C@H](CO)[C@@H](O)[C@H](O)[C@H]2O	79861.8	50813.6	94031	23677.9	68465.2	3.81906e+06	3.80051e+06	6.88675e+06	8.93949e+06	8.85975e+06	6.30392e+06	6.45632e+06	5.66743e+06	5.99887e+06	8.01156e+06	410489	188289	196282	395542	132524	165992	101488	245105	168007	46958.5	67072.6	110078	99405.7	64915.9	56559.7	8.17827e+06	4.33216e+06	5.24306e+06	9.17459e+06	1.04425e+07
POS_5014	[M+H]+	2-Aminooctadecane-1,3,4-triol	1.0154	0.41256	8.65978e-08	318.298	8.855		Organic nitrogen compounds	Organonitrogen compounds	Amines	C18H39NO3	AERBNCYCJBRYDG-UHFFFAOYSA-N	CCCCCCCCCCCCCCC(O)C(O)C(N)CO	5.92781e+06	4.99406e+06	6.77356e+06	4.22796e+06	6.01468e+06	1.17525e+06	1.14461e+06	2.64221e+06	2.9378e+06	2.54561e+06	4.4246e+06	4.73814e+06	4.6373e+06	4.32814e+06	4.30101e+06	4.53817e+06	4.7287e+06	4.61117e+06	4.5059e+06	4.50117e+06	3.61157e+06	4.68621e+06	4.45099e+06	4.73185e+06	4.96708e+06	5.03496e+06	4.76687e+06	4.78975e+06	5.00169e+06	4.764e+06	2.55859e+06	1.12145e+06	1.42134e+06	3.04631e+06	2.98178e+06
POS_11950	[M+H]+	Melezitose	1.6903	0.00148828	8.66543e-08	505.174	0.895	C08243	Organic oxygen compounds	Organooxygen compounds	Carbohydrates and carbohydrate conjugates	C18H32O16	QWIZNVHXZXRPDR-WSCXOGSTSA-N	OCC1OC(OC2C(O)C(CO)OC2(CO)OC3OC(CO)C(O)C(O)C3O)C(O)C(O)C1O	7.69197e+06	7.07737e+06	7.05114e+06	5.93689e+06	6.81309e+06	10283.4	6641.44	22749.7	28163.1	30335.2	10495.1	4269.31	3056.17	10450.4	28509.2	1.67043e+06	2.32836e+06	794066	1.79142e+06	681823	952323	1.38987e+06	1.6073e+06	946410	859041	1.42107e+07	1.40741e+07	1.30861e+07	1.43451e+07	1.50654e+07	10681.2	3461.58	6021.31	20324.2	18131.4
POS_149	[M]+	Choline	4.65522	11.5583	1.13665e-07	104.107	0.889	C00114	Organic nitrogen compounds	Organonitrogen compounds	Quaternary ammonium salts	C5H14NO	OEYIOHPDSNJKLS-UHFFFAOYSA-N	C[N+](C)(C)CCO	8.85143e+06	7.85224e+06	1.20273e+07	1.10307e+07	1.00779e+07	1.32168e+08	7.56752e+07	4.60949e+07	7.34702e+07	7.91791e+07	1.30262e+08	1.33707e+08	1.08054e+08	1.16804e+08	1.66562e+08	2.73588e+07	6.10034e+07	3.37943e+07	3.21722e+07	4.25962e+07	2.42175e+07	1.77792e+07	1.76411e+07	2.1234e+07	5.99671e+07	5.25737e+06	5.24035e+06	5.96858e+06	7.05209e+06	5.13877e+06	1.09515e+08	1.43852e+08	8.74358e+07	1.00408e+08	5.94865e+07
POS_4576	[M+H]+	Cyclic cmp	1.35191	176.27	1.58786e-07	306.268	12.382		Organic oxygen compounds	Organooxygen compounds	Carbohydrates and carbohydrate conjugates	C9H12N3O7P	WCPTXJJVVDAEMW-XVFCMESISA-N	NC1=NC(=O)N(C=C1)[C@@H]2O[C@@H]3CO[P](O)(=O)O[C@H]3[C@H]2O	22315.6	22843.3	6513.68	134741	19605.2	6.34737e+06	6.63462e+06	1.17313e+07	9.11714e+06	1.25492e+07	3.49133e+06	1.08534e+07	3.56618e+06	1.04631e+07	1.55825e+07	250070	1768.41	124316	30250.1	109997	139240	3320.9	10586.9	326860	3.26151e+06	1903.78	13214.9	8016.65	37284.9	209475	5.70571e+06	4.64916e+06	6.01039e+06	1.36882e+07	7.45619e+06
POS_9278	[M+H-H2O]+	13'-Hydroxy-alpha-tocopherol	1.16718	55.9432	2.37582e-07	429.371	12.824					C29H50O3	URYLCCKXLNXSRS-XIRVVSDESA-N	OC=1C(=C(C=2OC(C)(CCC2C1C)CCCC(C)CCCC(C)CCCC(C)CO)C)C	71122.2	39074.7	299777	68294.4	59896.6	5.68261e+06	1.75864e+06	4.20131e+06	4.09768e+06	5.1321e+06	3.21997e+07	3.71597e+07	1.55633e+07	1.46718e+07	1.23286e+07	3.60313e+06	8.96752e+06	2.84618e+06	3.42656e+06	599377	1.75055e+06	2.21708e+06	3.47207e+06	621026	344211	47646.6	127915	137736	134700	38995.9	6.98225e+06	6.88208e+06	4.94461e+06	9.30403e+06	8.36528e+06
POS_660	[M]+	Acetylcholine	1.21861	0.0367745	2.64802e-07	146.118	1.043		Organic nitrogen compounds	Organonitrogen compounds	Quaternary ammonium salts	[C7H16NO2]+	OIPILFWXSMYKGL-UHFFFAOYSA-N	CC(=O)OCC[N+](C)(C)C	3.88827e+06	3.37633e+06	4.14937e+06	3.39136e+06	3.75326e+06	171343	131143	219846	200805	176119	123421	132021	90080.1	83558.5	111242	5.43199e+06	2.36728e+06	1.40798e+06	355111	8.83955e+06	3.75393e+06	4.27221e+06	2.83885e+06	2.94196e+06	1.61943e+07	7.97471e+06	6.70441e+06	7.0641e+06	8.47792e+06	8.36147e+06	287704	229074	189808	259582	235915
POS_4453	[M+H]+	Sphinganine	1.51318	0.475279	3.8884e-07	302.305	9.921	C00836	Organic nitrogen compounds	Organonitrogen compounds	Amines	C18H39NO2	OTKJDMGTUTTYMP-ZWKOTPCHSA-N	CCCCCCCCCCCCCCC[C@@H](O)[C@@H](N)CO	1.32446e+07	1.2822e+07	1.42908e+07	1.06103e+07	1.42056e+07	3.08909e+06	3.17442e+06	7.77477e+06	7.49696e+06	6.94202e+06	1.19997e+07	1.28769e+07	1.14641e+07	1.26293e+07	1.05591e+07	1.14054e+07	1.12832e+07	1.12613e+07	1.12209e+07	1.14831e+07	8.74115e+06	1.16062e+07	1.1532e+07	1.24135e+07	1.14565e+07	1.22433e+07	1.18082e+07	1.22872e+07	1.07191e+07	1.14194e+07	6.91958e+06	3.04643e+06	3.77612e+06	7.70285e+06	8.84625e+06
POS_1020	[M+H-C9H10O5]+	Rosmarinic acid	1.12038	2.80666	6.39129e-07	163.04	5.838		Phenylpropanoids and polyketides	Cinnamic acids and derivatives	Hydroxycinnamic acids and derivatives	C18H16O8	DOUMFZQKYFQNTF-UHFFFAOYSA-N	OC(=O)C(CC1=CC(=C(O)C=C1)O)OC(=O)C=CC2=CC(=C(O)C=C2)O	3.27504e+06	3.53923e+06	2.82173e+06	4.30254e+06	3.74585e+06	6.46002e+06	7.47975e+06	1.10111e+07	1.43883e+07	1.37797e+07	7.9062e+06	8.80232e+06	8.59615e+06	9.02916e+06	1.10631e+07	5.7391e+06	2.93738e+06	1.14348e+07	3.42292e+06	1.12013e+07	8.05641e+06	6.45752e+06	2.79645e+06	9.91274e+06	1.25722e+07	4.18735e+06	2.98941e+06	3.12543e+06	2.9067e+06	5.55874e+06	9.79293e+06	7.34236e+06	9.5631e+06	1.15012e+07	1.099e+07
POS_7607	[M+H-H2O]+	Campesterol	1.10335	134.355	9.66799e-07	383.366	13.018		Lipids and lipid-like molecules	Steroids and steroid derivatives	Ergostane steroids	C28H48O	SGNBVLSWZMBQTH-PODYLUTMSA-N	CC(C)[C@H](C)CC[C@@H](C)[C@H]1CC[C@H]2[C@@H]3CC=C4C[C@@H](O)CC[C@]4(C)[C@H]3CC[C@]12C	38759.5	19685.6	74025.9	22316.2	26221.4	3.79686e+06	1.86578e+06	4.20919e+06	6.4625e+06	6.26413e+06	9.35425e+06	1.10761e+07	7.03012e+06	8.20078e+06	1.2136e+07	1.05577e+06	1.00277e+06	364872	1.50644e+06	126833	1.04981e+06	352037	1.31479e+06	250112	86539.8	22025.5	36832.6	85831.2	58865.2	27698.3	5.14027e+06	5.87029e+06	3.41219e+06	9.77915e+06	8.58881e+06
POS_412	[M+H]+	DL-Isoleucine	1.29005	55.1884	1.26896e-06	132.101	1.446	C16434	Organic acids and derivatives	Carboxylic acids and derivatives	Amino acids, peptides, and analogues	C6H13NO2	AGPKZVBTJJNPAG-UHFFFAOYSA-N	CCC(C)C(N)C(O)=O	256864	219404	232004	206370	251865	3.9555e+06	3.22045e+06	6.83846e+06	6.25399e+06	6.01791e+06	5.39431e+06	4.74726e+06	4.51314e+06	5.67416e+06	5.44144e+06	190270	271620	328240	203928	311969	228622	273075	449206	340331	203973	45611.1	29753.2	37842.7	41517.6	56582.8	1.04027e+07	5.67761e+06	1.3858e+07	9.38822e+06	1.04266e+07
POS_7848	[M+Na]+	Cnidioside A	1.64809	0.0017443	2.63098e-06	391.103	1.151		Organic oxygen compounds	Organooxygen compounds	Carbohydrates and carbohydrate conjugates	C17H20O9	OHMWGMHIZWOKHV-USACIQFYSA-N	OC[C@H]1O[C@@H](OC2=C(CCC(O)=O)C=C3C=COC3=C2)[C@H](O)[C@@H](O)[C@@H]1O	1.17233e+07	1.75169e+07	7.59707e+06	2.22921e+07	8.57696e+06	34080.6	9644.44	30993.7	25374.2	26674.3	9177.53	9244.41	6739.83	12510.6	18315.6	163715	131483	64991.5	124634	177602	191227	221247	97706.4	221296	135063	1.0896e+07	4.04407e+06	1.17792e+07	9.01869e+06	8.34187e+06	16566.9	6712.02	4098.51	21470.7	19373.3
POS_6153	[M+H]+	Corticosterone	1.55349	754.323	2.9818e-06	347.221	10.332	C02140	Lipids and lipid-like molecules	Steroids and steroid derivatives	Hydroxysteroids	C21H30O4	OMFXVFTZEKFJBZ-HJTSIMOOSA-N	CC12CC(O)C3C(CCC4=CC(=O)CCC34C)C1CCC2C(=O)CO	19457.4	11968.5	31974.3	11529.2	4615.71	8.30831e+06	4.88319e+06	9.9824e+06	1.55767e+07	1.64558e+07	331866	359147	241371	213351	325448	18091.5	10323	2.75744e+06	25791	1.51417e+06	457232	772380	19946.2	894462	707252	7263.88	16791.2	19951.2	21387.2	5334.86	8.88999e+06	7.24001e+06	5.20104e+06	1.95237e+07	1.72935e+07
POS_3882	[M+H]+	Octadecanamide	5.76678	0.4826	3.46529e-06	284.296	11.958	C13846	Organic acids and derivatives	Carboximidic acids and derivatives	Carboximidic acids	C18H37NO	LYRFLYHAGKPMFH-UHFFFAOYSA-N	CCCCCCCCCCCCCCCCCC(N)=O	2.03244e+08	1.68939e+08	1.80106e+08	1.80266e+08	1.69605e+08	3.6063e+07	4.25743e+07	8.0413e+07	1.25175e+08	1.39688e+08	1.37578e+08	1.45713e+08	1.50415e+08	1.31718e+08	1.48281e+08	1.64862e+08	1.51768e+08	1.65683e+08	1.36702e+08	1.80608e+08	9.94451e+07	1.93869e+08	1.79927e+08	1.60264e+08	1.57554e+08	1.86453e+08	1.62505e+08	1.58089e+08	1.70975e+08	1.73038e+08	7.98217e+07	3.76031e+07	5.27313e+07	1.20512e+08	1.31523e+08
POS_1851	[M+Na]+	Fructose (Generic Ketohexose)	3.03862	0.0348958	4.20407e-06	203.053	0.841		Organic oxygen compounds	Organooxygen compounds	Carbohydrates and carbohydrate conjugates	C6H12O6	LKDRXBCSQODPBY-UHFFFAOYSA-N	OCC1(O)OCC(O)C(O)C1O	5.34374e+07	6.0284e+07	5.43756e+07	6.44122e+07	5.06231e+07	1.13984e+06	796547	1.10957e+06	1.42963e+06	1.54354e+06	1.92716e+06	1.69822e+06	1.88763e+06	1.88754e+06	2.42125e+06	3.14812e+06	2.44795e+06	1.87021e+06	2.10858e+06	2.9587e+06	2.36464e+06	3.25624e+06	2.22783e+06	2.84394e+06	3.67367e+06	2.29167e+07	2.05466e+07	2.20987e+07	2.21289e+07	2.33399e+07	1.29027e+06	1.36804e+06	1.19403e+06	1.89844e+06	1.98472e+06
POS_15889	[M+H]+	Isorhamnetin 3,7-O-diglucoside	2.39658	162.001	9.2079e-06	641.172	3.937		Phenylpropanoids and polyketides	Flavonoids	Flavonoid glycosides	C28H32O17	ZYYJHXKSQKLEBL-QDYVESOYSA-N	COC1=CC(=CC=C1O)C2=C(O[C@@H]3O[C@H](CO)[C@@H](O)[C@H](O)[C@H]3O)C(=O)C4=C(O)C=C(O[C@@H]5O[C@H](CO)[C@@H](O)[C@H](O)[C@H]5O)C=C4O2	209661	163887	77188.6	283710	265358	1.44448e+07	1.41098e+07	3.0326e+07	4.55623e+07	4.53078e+07	2.29889e+07	2.03601e+07	2.204e+07	2.75278e+07	3.37118e+07	158311	28976.1	96024.8	137891	171792	41340.4	84881.1	29742.1	242074	89600.8	65308.3	268757	52547.6	63909.4	268130	2.23838e+07	1.16089e+07	1.3051e+07	3.84664e+07	4.31315e+07
POS_8467	[M+H]+	Miltefosine	2.2979	202.992	1.01803e-05	408.323	11.343		Organic nitrogen compounds	Organonitrogen compounds	Quaternary ammonium salts	C21H46NO4P	PQLXHQMOHUQAKB-UHFFFAOYSA-N	CCCCCCCCCCCCCCCCO[P]([O-])(=O)OCC[N+](C)(C)C	139097	128209	121350	150836	157074	1.17083e+07	1.33169e+07	2.86821e+07	3.99627e+07	4.52932e+07	2.3462e+07	2.61437e+07	1.69651e+07	3.39857e+07	3.98459e+07	3.65467e+06	33357.5	2.87843e+07	653020	2.39437e+07	5.89723e+06	3.57902e+06	125659	4.32695e+06	3.9105e+07	57045.9	102511	114713	156933	131178	1.90972e+07	1.04755e+07	1.43565e+07	3.90663e+07	3.3598e+07
POS_8648	[M+Na]+	6,7,8,3',4'-Pentamethoxyisoflavanquinone	1.85041	365.245	1.06874e-05	413.119	4.355		Phenylpropanoids and polyketides	Isoflavonoids	Isoflavanquinones	C20H22O8	TZOHVRDKXUMVIU-UHFFFAOYSA-N	COC1=C(OC)C(=C2OCC(CC2=C1)C3=CC(=O)C(=C(OC)C3=O)OC)OC	49890.5	65975.4	48914.9	35058.9	53014.9	7.4266e+06	7.12382e+06	7.36121e+06	9.65106e+06	1.52378e+07	1.4052e+07	1.21228e+07	1.20629e+07	1.39577e+07	1.5405e+07	26669.9	7505.99	210718	6378.01	131060	166888	31943.4	7803.25	375752	124385	13527.3	83588	23778.7	9267.42	29778.7	2.01284e+07	1.37649e+07	1.47161e+07	2.61852e+07	2.91763e+07
POS_4720	[M+NH4]+	14-(Hydroxymethyl)-5,9-dimethyltetracyclo[11.2.1.0~1,10~.0~4,9~]hexadecan-5-ol	1.52534	48.9164	1.47314e-05	310.275	11.862		Lipids and lipid-like molecules	Prenol lipids	Diterpenoids	C19H32O2	LZAZGDZVFQSCFO-UHFFFAOYSA-N	CC1(O)CCCC2(C)C1CCC34CC(CO)C(CCC23)C4	225118	181740	385503	97915.4	185919	5.30896e+06	5.61315e+06	1.27806e+07	2.04246e+07	1.77336e+07	6.81865e+06	5.05481e+06	4.40311e+06	4.45038e+06	7.14704e+06	6.58123e+06	5.90047e+06	1.38784e+07	5.59143e+06	9.75277e+06	5.38221e+06	8.46342e+06	3.08784e+06	9.87428e+06	1.3173e+07	265082	293966	311536	299537	135370	7.53016e+06	4.81015e+06	7.44636e+06	1.74624e+07	1.73935e+07
POS_7730	[M+H]+	8-(2,3-Dihydroxy-3-methylbutyl)-5,7-dimethoxy-2-phenyl-2,3-dihydrochromen-4-one	3.05005	0.476317	1.6192e-05	387.181	7.677		Phenylpropanoids and polyketides	Flavonoids	Flavans	C22H26O6	SDEUJZQQWGXEEM-UHFFFAOYSA-N	COC1=CC(=C2C(=O)CC(OC2=C1CC(O)C(C)(C)O)C3=CC=CC=C3)OC	5.5545e+07	4.54729e+07	5.35718e+07	4.04402e+07	5.83009e+07	1.05415e+07	9.33471e+06	2.18181e+07	3.8524e+07	3.63225e+07	3.04053e+07	4.68571e+07	4.44373e+07	3.97721e+07	4.1864e+07	4.47723e+07	5.34738e+07	3.27289e+07	4.62706e+07	3.95962e+07	2.48543e+07	5.31376e+07	5.35408e+07	3.71553e+07	4.57008e+07	3.96857e+07	4.56925e+07	5.21178e+07	4.88846e+07	4.98857e+07	2.08429e+07	9.96986e+06	1.29507e+07	3.74712e+07	3.54279e+07
POS_5116	[M+H]+	alpha-Linolenoyl ethanolamide	4.35104	99.624	1.75006e-05	322.274	10.755	C13828	Organic nitrogen compounds	Organonitrogen compounds	Amines	C20H35NO2	HBJXRRXWHSHZPU-PDBXOOCHSA-N	CC\\C=C/C/C=C\\C\\C=C/CCCCCCCC(=O)NCCO	1.07503e+06	1.05909e+06	1.08839e+06	1.13691e+06	1.05915e+06	4.30715e+07	4.84207e+07	1.03866e+08	1.6949e+08	1.55676e+08	9.09634e+07	7.71362e+07	6.79633e+07	8.77773e+07	1.43463e+08	1.1646e+07	1.62474e+06	7.47766e+07	3.01581e+06	1.02943e+08	3.92133e+07	2.25577e+07	1.54248e+06	8.65787e+07	1.06304e+08	721894	1.02609e+06	671208	633689	805487	6.80051e+07	3.92901e+07	4.39369e+07	1.26992e+08	1.25457e+08
POS_10299	[M+H]+	1-Hexadecanoyl-sn-glycero-3-phosphoethanolamine	2.78385	115.073	1.79613e-05	454.291	11.264		Lipids and lipid-like molecules	Glycerophospholipids	Glycerophosphoethanolamines	C21H44NO7P	YVYMBNSKXOXSKW-HXUWFJFHSA-N	CCCCCCCCCCCCCCCC(=O)OC[C@@H](O)CO[P](O)(=O)OCCN	180991	352335	112901	557693	221323	1.88248e+07	2.37741e+07	4.64527e+07	6.62901e+07	6.50953e+07	6.99749e+07	4.79833e+07	5.60457e+07	6.1295e+07	7.83118e+07	1.74684e+08	1.41533e+08	1.79703e+08	1.93113e+08	1.54979e+08	1.06533e+08	8.70273e+07	1.39353e+08	1.73347e+08	1.29066e+08	760855	510158	119980	105956	395856	2.91565e+07	1.1298e+07	1.73345e+07	5.85911e+07	4.50013e+07
POS_4173	[M+H]+	3alpha,17beta-Dihydroxy-5alpha-androstane	1.74804	39.7432	1.87204e-05	293.249	11.861		Lipids and lipid-like molecules	Steroids and steroid derivatives	Androstane steroids	C19H32O2	CBMYJHIOYJEBSB-UHFFFAOYSA-N	CC12CCC3C(CCC4CC(O)CCC34C)C1CCC2O	380381	351765	640340	197526	325540	6.86605e+06	7.4388e+06	1.5875e+07	2.67387e+07	2.63182e+07	8.92932e+06	6.29768e+06	6.69344e+06	6.45771e+06	8.98673e+06	8.28714e+06	8.27252e+06	1.9986e+07	7.91289e+06	1.26408e+07	7.39804e+06	1.0051e+07	4.3475e+06	1.26018e+07	1.46444e+07	387563	428656	497077	447324	206107	1.01306e+07	6.61009e+06	9.64594e+06	2.25217e+07	2.13543e+07
POS_4976	[M+H]+	Cafestol	1.48821	48.4367	2.33858e-05	317.207	10.027		Organoheterocyclic compounds	Naphthofurans		C20H28O3	DNJVYWXIDISQRD-HWUKTEKMSA-N	C[C@@]12CCC3=C(C=CO3)[C@H]1CC[C@@]45C[C@@H](CC[C@@H]24)[C@@](O)(CO)C5	241928	310654	453646	547818	235944	5.02347e+06	4.052e+06	9.81437e+06	1.60739e+07	1.53542e+07	5.8303e+06	5.07347e+06	5.07222e+06	4.50813e+06	2.49674e+06	1.06481e+07	8.56992e+06	5.83555e+07	6.39562e+06	3.70576e+07	1.28648e+07	1.69587e+07	7.60481e+06	2.47218e+07	1.83322e+07	141111	112323	103348	109999	105093	1.1065e+07	6.01252e+06	6.19154e+06	1.97539e+07	2.106e+07
POS_18693	[M+H]+	1,2-Heptadecanoylphosphatidylcholine	1.68398	89.0446	2.84286e-05	762.579	13.145		Lipids and lipid-like molecules	Glycerophospholipids	Glycerophosphocholines	C42H84NO8P	RTWAYAIMWLNAJW-UHFFFAOYSA-N	CCCCCCCCCCCCCCCCC(=O)OCC(CO[P]([O-])(=O)OCC[N+](C)(C)C)OC(=O)CCCCCCCCCCCCCCCC	177017	193208	61270.1	230983	135671	5.30971e+06	6.16439e+06	1.63387e+07	2.01596e+07	1.87814e+07	8.49525e+06	8.46328e+06	7.64262e+06	9.38175e+06	1.21784e+07	174579	119088	4.60385e+06	60200.7	4.21293e+06	2.54888e+06	682356	456917	4.55039e+06	4.96617e+06	173377	109361	70143.3	73029.1	443426	1.36176e+07	5.61575e+06	8.66054e+06	2.70871e+07	2.67458e+07
POS_8751	[M-H2O+H]+	6-[3-[(3,4-Dimethoxyphenyl)methyl]-4-methoxy-2-(methoxymethyl)butyl]-4-methoxy-1,3-benzodioxole	2.85003	0.50358	2.89482e-05	415.212	8.501		Lignans, neolignans and related compounds	Dibenzylbutane lignans		C24H32O7	RCFGIEPQSDGMJJ-UHFFFAOYSA-N	COCC(CC1=CC=C(OC)C(=C1)OC)C(COC)CC2=CC(=C3OCOC3=C2)OC	5.02416e+07	4.35098e+07	4.97183e+07	3.98004e+07	5.27442e+07	9.38618e+06	1.71545e+07	1.9494e+07	3.29609e+07	3.22547e+07	2.84413e+07	4.41062e+07	4.13234e+07	3.76857e+07	3.999e+07	4.36981e+07	4.77125e+07	3.27163e+07	4.23255e+07	3.78761e+07	2.14851e+07	5.88225e+07	4.74057e+07	3.57937e+07	4.59001e+07	3.52487e+07	4.11519e+07	4.70303e+07	4.56417e+07	4.63337e+07	1.92351e+07	1.00994e+07	1.15491e+07	3.20833e+07	4.31095e+07
POS_3094	[M+H]+	Palmitic amide	5.61678	0.514085	2.90208e-05	256.263	11.445					C16H33NO	HSEMFIZWXHQJAE-UHFFFAOYSA-N	O=C(N)CCCCCCCCCCCCCCC	1.75799e+08	1.53601e+08	2.15759e+08	1.68152e+08	1.93987e+08	4.08318e+07	4.10789e+07	8.72845e+07	1.11005e+08	1.47088e+08	1.42128e+08	1.85283e+08	1.34368e+08	1.72077e+08	1.83735e+08	1.76473e+08	1.26156e+08	1.92984e+08	1.54591e+08	1.67259e+08	1.09592e+08	1.76027e+08	1.94591e+08	1.51821e+08	1.64889e+08	1.53216e+08	1.5851e+08	1.84239e+08	1.97094e+08	1.62464e+08	7.85675e+07	4.52213e+07	6.43421e+07	1.5007e+08	1.4075e+08
POS_7925	[M+Na]+	Sinapaldehyde glucoside	2.31483	3222.42	3.65076e-05	393.117	4.621		Organic oxygen compounds	Organooxygen compounds	Carbohydrates and carbohydrate conjugates	C17H22O9	OYTCTPHTVUEGCL-GCPOEHJPSA-N	COC1=C(O[C@@H]2O[C@H](CO)[C@@H](O)[C@H](O)[C@H]2O)C(=CC(=C1)\\C=C\\C=O)OC	9107.96	7075.01	14471.7	5625.02	9653.48	2.21261e+07	1.68567e+07	3.60367e+07	5.01155e+07	5.11702e+07	8.95014e+07	1.00513e+08	8.62923e+07	7.42087e+07	1.21312e+07	1957.54	818.999	1926.52	3476.08	1456.31	972.59	1457.47	1480.43	409.865	515.433	4205.25	21409	3627.26	3892.42	2824.7	1.55071e+07	8.37038e+06	9.38663e+06	2.52598e+07	2.90607e+07
POS_6123	[M+H]+	Himbacine	1.01919	655.86	3.86538e-05	346.271	11.13		Organoheterocyclic compounds	Naphthofurans		C22H35NO2	FMPNFDSPHNUFOS-UHFFFAOYSA-N	CC1CCCC(C=CC2C3CCCCC3CC4C2C(C)OC4=O)N1C	0	843.5	42148.4	0	7189.99	3.69158e+06	1.48295e+06	4.44632e+06	1.99169e+06	6.55204e+06	4.91964e+06	7.40771e+06	1.44961e+06	7.20641e+06	1.6644e+07	1.27497e+06	180164	1.79555e+06	643839	557873	1.92777e+06	564974	1.82844e+06	886019	4.08463e+06	0	2459.68	11818.9	7783.1	0	2.30577e+06	5.81335e+06	4.59888e+06	1.09412e+07	5.55792e+06
POS_8183	[M+H]+	Fecosterol	1.41157	466.518	4.50509e-05	399.358	13.32					C28H46O	SLQKYSPHBZMASJ-QVQVRJIHNA-N	OC1CCC2(C3=C(CCC2C1)C4CCC(C(C)CCC(=C)C(C)C)C4(C)CC3)C	14275.8	20025.2	12824.1	12792.2	12437.3	4.3011e+06	3.68135e+06	8.53335e+06	1.58674e+07	1.47501e+07	4.67437e+06	4.48721e+06	5.6005e+06	6.11694e+06	5.13942e+06	154933	9056.19	7.3129e+06	43197.2	4.435e+06	672074	882999	6389.42	3.11019e+06	3.72533e+06	19491.7	19570.2	14949.3	11926	78530.2	7.92366e+06	5.0999e+06	5.06401e+06	2.03038e+07	1.56266e+07
POS_13682	[M+H]+	4-Oxogazaniaxanthin	1.39792	3021.63	5.27479e-05	567.418	11.727		Lipids and lipid-like molecules	Prenol lipids	Tetraterpenoids	C40H54O2	BHDQEDUHXBQKIH-APUCIYKZSA-N	CC(C)=CCCC(/C)=C/C=C/C(C)=C/C=C/C(C)=C/C=C/C=C(C)/C=C/C=C(C)/C=C/C1=C(C)C(=O)C(O)CC1(C)C	623.431	6611.93	998.658	4638.47	7198.66	3.87324e+06	4.15787e+06	8.7283e+06	1.46027e+07	1.50856e+07	6.88819e+06	4.98563e+06	5.79779e+06	7.79464e+06	6.87712e+06	25613	551.688	1593.86	5072.94	3973.77	8187.69	2371.74	11124.3	4196.68	6681.92	0	4125.47	2814.51	3938.9	2704.87	8.25353e+06	4.17107e+06	5.47504e+06	1.6694e+07	2.06513e+07
POS_1630	[M+H]+	Isoscopoletin	1.47795	6.87198	6.15833e-05	193.05	5.274					C10H8O4	SYTYLPHCLSSCOJ-UHFFFAOYSA-N	COC1=C(C=C2C=CC(=O)OC2=C1)O	1.46842e+06	2.36155e+06	808963	2.89278e+06	1.89513e+06	6.31468e+06	1.02642e+07	1.52899e+07	2.56968e+07	2.13421e+07	1.10526e+07	1.24117e+07	1.08463e+07	1.36789e+07	1.13771e+07	2.2849e+06	204556	1.43824e+07	583624	1.68457e+07	2.03337e+06	3.48651e+06	157721	1.46241e+07	2.15255e+07	1.79844e+06	1.67013e+06	921235	1.37523e+06	4.16116e+06	9.28794e+06	5.13289e+06	6.93759e+06	1.65331e+07	1.61946e+07
POS_14164	[M+H]+	Antheraxanthin	1.17429	40.8833	6.50095e-05	585.43	11.737		Lipids and lipid-like molecules	Prenol lipids	Tetraterpenoids	C40H56O3	OFNSUWBAQRCHAV-OYQUVCAXSA-N	CC1=C(\\C=C\\C(C)=C\\C=C\\C(C)=C\\C=C\\C=C(C)\\C=C\\C=C(C)\\C=C\\[C@@]23O[C@]2(C)C[C@@H](O)CC3(C)C)C(C)(C)C[C@H](O)C1	236592	205578	1090.77	62351.3	722212	3.00974e+06	3.01973e+06	6.27073e+06	1.03676e+07	1.21477e+07	5.69861e+06	3.46889e+06	5.70449e+06	7.23578e+06	5.30252e+06	779282	23279.4	99673.4	336114	24125	30766.3	4962.6	4632.73	42501.3	14043.1	172488	372716	1761.01	3257.29	70418.8	5.85903e+06	2.52742e+06	5.48813e+06	1.12847e+07	1.55967e+07
POS_14962	[M+H]+	Luteolin 3',4'-di-O-beta-D-glucopyranoside	1.04336	100.169	8.63573e-05	611.161	4.461		Phenylpropanoids and polyketides	Flavonoids	Flavonoid glycosides	C27H30O16	XKAYFELZCPZDEK-IPOZFMEPSA-N	OC[C@H]1O[C@@H](OC2=C(O[C@@H]3O[C@H](CO)[C@@H](O)[C@H](O)[C@H]3O)C=C(C=C2)C4=CC(=O)C5=C(O)C=C(O)C=C5O4)[C@H](O)[C@@H](O)[C@@H]1O	77180.9	52349.2	44050	87876.7	55448.7	2.1933e+06	2.86689e+06	5.89919e+06	1.15472e+07	9.77436e+06	4.17831e+06	3.90385e+06	3.64871e+06	4.38897e+06	6.22734e+06	652755	61054.4	6.97026e+06	190743	7.4911e+06	3.01694e+06	1.73173e+06	53918.6	6.34695e+06	1.12384e+07	49585.5	49014.2	19136	22356.2	95923.7	4.2433e+06	1.66502e+06	2.31929e+06	7.55646e+06	7.32059e+06
POS_6535	[M+H]+	[4,6-diethyl-6-(4-ethyl-2-methyloctyl)-3H-1,2-dioxin-3-yl]acetic acid	1.17006	395.553	8.64104e-05	355.282	11.341					C21H38O4	PGURXSLSPSOJSS-ZHOBMISMNA-N	O=C(O)CC1OOC(C=C1CC)(CC)CC(C)CC(CC)CCCC	0	4258.72	25691	17188.9	38446.7	3.84637e+06	1.71287e+06	5.28912e+06	9.54183e+06	1.35176e+07	182690	353441	69642.1	445579	334914	1.60559e+07	2.85741e+07	5.31613e+06	1.50426e+07	6.78132e+06	5.45054e+06	1.83084e+07	1.69141e+07	3.88023e+06	3.99617e+06	3304.32	4013.4	46990.3	34708.3	7568.87	5.12189e+06	3.0086e+06	4.38033e+06	1.25636e+07	1.30759e+07
POS_10103	[M+H]+	Cynaroside	1.45673	81.2766	8.74424e-05	449.108	4.462	C03951	Phenylpropanoids and polyketides	Flavonoids	Flavonoid glycosides	C21H20O11	PEFNSGRTCBGNAN-QNDFHXLGSA-N	OC[C@H]1O[C@@H](OC2=CC3=C(C(=C2)O)C(=O)C=C(O3)C4=CC(=C(O)C=C4)O)[C@H](O)[C@@H](O)[C@@H]1O	162337	132666	90322.7	202013	117492	4.48348e+06	5.1924e+06	1.17048e+07	2.305e+07	1.87226e+07	7.99066e+06	7.41272e+06	7.61273e+06	9.09144e+06	1.21358e+07	1.61365e+06	89399.3	1.37072e+07	391792	1.49067e+07	6.01524e+06	3.90944e+06	85750	1.31711e+07	2.26501e+07	126472	109450	55422.3	92657.1	234268	8.16242e+06	3.78811e+06	4.49148e+06	1.45368e+07	1.3405e+07
POS_20645	[M+Na]+	(3beta,5alpha,9xi)-3-{[beta-D-Glucopyranosyl-(1->6)-beta-D-glucopyranosyl-(1->4)-6-deoxy-3-O-methyl-beta-L-idopyranosyl]oxy}-14-hydroxy-19-oxocard-20(22)-enolide	2.6622	21.138	0.000105987	895.379	6.033		Lipids and lipid-like molecules	Steroids and steroid derivatives	Steroid lactones	C42H64O19	WPNLWBRKPZXVGD-ZZOAZOMRSA-N	COC1C(O)C(OC(C)C1OC2OC(COC3OC(CO)C(O)C(O)C3O)C(O)C(O)C2O)OC4CCC5(C=O)C(CCC6C5CCC7(C)C(CCC67O)C8=CC(=O)OC8)C4	1.434e+06	2.19192e+06	882314	2.9846e+06	1.50226e+06	1.53331e+07	1.97829e+07	3.09217e+07	7.36897e+07	6.64813e+07	2.32039e+07	2.71054e+07	2.08959e+07	3.26167e+07	4.79967e+07	4.5202e+06	668787	2.92635e+07	1.10802e+06	3.96032e+07	1.51005e+07	1.13726e+07	407954	2.44925e+07	4.56302e+07	2.07311e+06	1.593e+06	883988	1.29511e+06	3.21609e+06	2.50656e+07	1.44794e+07	1.93625e+07	5.92098e+07	5.73503e+07
POS_11395	[M+Na]+	Hyperoside	1.0356	18.7338	0.00010804	487.084	5.066	C10073	Phenylpropanoids and polyketides	Flavonoids	Flavonoid glycosides		OVSQVDMCBVZWGM-DTGCRPNFSA-N	OCC1OC(OC2=C(OC3=C(C(=CC(=C3)O)O)C2=O)C4=CC(=C(O)C=C4)O)C(O)C(O)C1O	350548	626286	121283	304224	186742	1.91372e+06	1.81669e+06	3.52352e+06	3.62578e+06	4.28962e+06	3.25548e+06	2.35958e+06	3.55641e+06	4.00458e+06	2.96049e+06	2.5407e+06	8.67622e+06	1.30187e+06	1.3651e+06	4.76677e+06	1.10157e+06	1.48455e+07	6.12343e+06	1.53697e+06	1.7582e+06	302388	283471	273488	169994	310013	8.39765e+06	4.38606e+06	5.48365e+06	1.02566e+07	1.11675e+07
POS_15014	[M+H]+	L-Glutathione (oxidized form)	1.01632	25.496	0.000173778	613.482	12.432		Organic acids and derivatives	Carboxylic acids and derivatives	Amino acids, peptides, and analogues	C20H32N6O12S2	YPZRWBKMTBYPTK-BJDJZHNGSA-N	NC(CCC(O)=NC(CSSCC(N=C(O)CCC(N)C(O)=O)C(O)=NCC(O)=O)C(O)=NCC(O)=O)C(O)=O	267035	807744	184913	57954.9	213370	361319	2.79401e+06	5.42089e+06	6.30411e+06	6.4551e+06	8.16866e+06	7.76048e+06	2.83157e+07	3.80776e+07	6.63074e+06	1.92658e+06	1.47203e+06	664427	1.57566e+06	4.51006e+06	1.36461e+06	2.22664e+06	1.57066e+06	3.21214e+06	2.1494e+06	56518	69367.6	199371	237657	294771	5.79614e+06	3.41937e+06	5.07312e+06	1.25698e+07	1.27084e+07
POS_12336	[M+H]+	(2-Hydroxy-3-octadeca-6,9,12-trienoyloxypropyl) 2-(trimethylazaniumyl)ethyl phosphate	8.31045	63.7506	0.000278129	518.321	10.591		Lipids and lipid-like molecules	Glycerophospholipids	Glycerophosphocholines	C26H48NO7P	MRTUWVDDQVMUCR-UHFFFAOYSA-N	CCCCCC=CCC=CCC=CCCCCC(=O)OCC(O)CO[P]([O-])(=O)OCC[N+](C)(C)C	4.46219e+06	5.71147e+06	1.00608e+06	9.36125e+06	1.84472e+06	1.57237e+08	1.69486e+08	3.71596e+08	8.08633e+08	6.96723e+08	3.30867e+07	2.36546e+07	4.15668e+07	3.42544e+07	4.59044e+07	7.84403e+08	5.37116e+08	8.48775e+08	5.35796e+08	1.0792e+09	6.09141e+08	4.49344e+08	5.35407e+08	1.36883e+09	1.47394e+09	1.19681e+07	5.59642e+06	1.39774e+06	2.58894e+06	1.22602e+07	2.22492e+08	1.03334e+08	1.31829e+08	5.03715e+08	4.1756e+08
POS_1179	[M+H]+	Pyridoxine	1.06947	32.5498	0.000452958	170.08	1.734	C00314	Organoheterocyclic compounds	Pyridines and derivatives	Pyridoxines	C8H11NO3	LXNHXLLTXMVWPM-UHFFFAOYSA-N	CC1=NC=C(CO)C(=C1O)CO	334250	304987	222618	188501	319852	1.5789e+06	2.43302e+06	6.2837e+06	3.10088e+06	8.99322e+06	2.78321e+06	4.80596e+06	1.72989e+06	1.93185e+06	2.66237e+06	280526	609860	188047	554661	420863	175062	116981	394072	459900	140227	250852	163784	65428.4	206190	88744.9	9.53217e+06	2.41616e+06	5.71766e+06	1.39186e+07	1.58518e+07
POS_4625	[M+H]+	Linolenic acid ethyl ester	2.54076	150.135	0.00168952	307.263	12.026					C20H34O2	JYYFMIOPGOFNPK-XSHSMGBESA-N	CC/C=C/C/C=C/C/C=C/CCCCCCCC(=O)OCC	264119	21482.4	14332.8	3676.68	24422.2	1.20089e+07	3.45456e+07	1.70841e+07	1.2429e+07	1.2042e+07	1.36663e+07	1.08445e+07	1.10081e+07	1.39669e+07	4.14555e+06	1.78032e+06	33936.7	4.76153e+08	1.53659e+06	5.70624e+06	3.07451e+06	2.76735e+06	1.24761e+06	5.05312e+06	3.28696e+06	316095	276819	241144	242615	202283	2.60867e+07	7.90063e+07	1.67574e+07	1.6776e+07	1.45289e+07
POS_6333	[M+H]+	{5-[2-(5-ethoxyoxolan-3-yl)ethyl]-5,6,8a-trimethyl-3,4,4a,6,7,8-hexahydronaphthalen-1-yl}methanol	1.12629	86.6515	0.00281607	351.288	12.055					C22H38O3	FBKNZLADDYQBKT-IBVAOTLFNA-N	OCC1=CCCC2C1(C)CCC(C)C2(C)CCC3COC(OCC)C3	113351	170962	91068.7	79683.3	47950.4	841289	2.19503e+06	3.47464e+06	1.17621e+07	9.75017e+06	3.36531e+06	3.10443e+06	3.85196e+06	4.19066e+06	6.31046e+06	1.3205e+08	5.57424e+07	4.83654e+07	1.73565e+08	2.82539e+07	4.74162e+07	2.78587e+07	1.18518e+08	4.22687e+07	1.68214e+07	102125	111101	144212	53147.5	104969	5.32663e+06	3.39257e+06	6.34254e+06	2.32211e+07	2.19545e+07
POS_9738	[M+H-H2O]+	Oleanolic acid	1.14428	14.376	0.00654353	439.353	12.113	C17148	Lipids and lipid-like molecules	Prenol lipids	Triterpenoids		MIJYXULNPSFWEK-GTOFXWBISA-N	CC1(C)CCC2(CCC3(C)C(=CCC4C5(C)CCC(O)C(C)(C)C5CCC34C)C2C1)C(O)=O	522395	53527.9	27293.3	867928	120096	5.68288e+06	6.11712e+06	1.47657e+07	2.12369e+07	2.10535e+07	4.7598e+06	780493	4.00918e+06	2.55503e+06	605966	90766.7	4.49314e+06	347669	867807	1.32654e+06	173124	8.55774e+06	64252.4	422613	318283	1.23259e+06	1.47114e+06	41714.8	195938	1.17929e+06	3.20627e+06	893789	1.05532e+06	3.60406e+06	4.49872e+06
POS_1861	[M+H]+	Diphenylphosphinyl radical	2.67959	0.0120147	0.00898135	203.06	1.171		Benzenoids	Benzene and substituted derivatives	Phenylphosphines and derivatives	C12H11OP	ASUOLLHGALPRFK-UHFFFAOYSA-N	O=[PH](C1=CC=CC=C1)C2=CC=CC=C2	2.1309e+07	1.44117e+08	7.37744e+07	3.0073e+06	2.36295e+07	804222	60083.7	370699	477716	293368	796564	735824	816565	776697	1.32081e+06	3.74814e+06	2.46851e+06	1.95664e+06	1.51194e+06	2.46203e+06	1.47161e+06	3.60773e+06	6.30968e+06	2.03268e+06	3.84603e+06	5.34479e+06	6.20294e+07	1.40901e+07	8.0549e+07	4.33751e+06	373384	72898.9	988292	817731	934223
POS_11719	[M+Na]+	Bryodulcosigenin	1.12385	842.793	0.009807	497.359	10.275		Lipids and lipid-like molecules	Steroids and steroid derivatives	Cucurbitacins		FPMQKXQOBKDVHF-ZGUWQJCPSA-N	C[C@H](CCC(O)C(C)(C)O)[C@H]1CC[C@@]2(C)[C@@H]3CC=C4[C@@H](CC[C@H](O)C4(C)C)[C@]3(C)C(=O)C[C@]12C	15735.3	1723.65	1021.01	24086.8	950.953	1.06595e+07	9.37592e+06	1.79942e+07	2.04757e+07	1.98874e+07	51792.4	42563.8	33699.7	33078.1	28482.4	2022.69	10039.7	5170.47	5540.29	8660.05	5589.01	4683.31	2846.27	9688.45	20420.8	3865.01	18718.8	597.766	5171.25	23476.4	294808	254071	140894	809212	466075
POS_9585	[M-H2O+H]+	3-Hydroxy-11-ursen-28,13-olide	2.46384	154.461	0.0181508	437.341	12.1		Lipids and lipid-like molecules	Prenol lipids	Triterpenoids	C30H46O3	UVBLDLGZDSGCSN-MWOWFCOASA-N	CC1CCC23CCC4(C)C5(C)CCC6C(C)(C)C(O)CCC6(C)C5C=CC4(OC2=O)C3C1C	273652	78531.5	61635.7	683090	28146.8	3.37512e+07	3.36454e+07	7.7647e+07	1.12695e+08	1.04342e+08	97017	65778.3	26871.5	275377	49284.4	66353.2	98153	91443	302159	233515	57481.1	297132	51375.1	357500	144724	80289.1	246715	98724.5	394239	458298	1.11479e+06	1.23426e+06	850291	2.93006e+06	3.00975e+06
POS_10341	[M+H]+	Liquidambaric acid	1.66111	326.826	0.0212305	455.351	11.872					C30H46O3	SLJTWDNVZKIDAU-SVAFSPIFSA-N	CC(=C)[C@@H]1CC[C@]2([C@H]1[C@H]3CC[C@@H]4[C@]5(CCC(=O)C([C@@H]5CC[C@]4([C@@]3(CC2)C)C)(C)C)C)C(=O)O	81681	30321.8	17540.3	113058	13454	1.41218e+07	1.49246e+07	3.35015e+07	5.3654e+07	4.80287e+07	36842.7	56825.4	51406.3	31030.1	46865.1	113343	305363	125293	132496	196412	167189	173725	469753	195131	140610	15548.4	43972.5	14257.5	33596.4	148575	440724	436928	200472	963089	1.06448e+06
POS_6248	[M+H]+	Chlorpyrifos	1.16228	68.5179	0.0302165	349.934	10.273	C14322	Benzenoids	Benzene and substituted derivatives	Aniline and substituted anilines	C9H11Cl3NO3PS	SBPBAQFWLVIOKP-UHFFFAOYSA-N	CCO[P](=S)(OCC)OC1=NC(=C(Cl)C=C1Cl)Cl	193773	188078	234256	141166	183606	7.79704e+06	6.29549e+06	1.28443e+07	2.73552e+07	2.85232e+07	3.68594e+06	3.09537e+06	3.42262e+06	4.19515e+06	2.91778e+06	2732.29	2131.35	1357.06	1482.56	3.29889e+06	11373.7	1438.64	2000.43	879760	222732	42057.2	80761.9	59738.6	61251.8	44004.4	177578	103074	221148	435863	434465
POS_10461	[M-2H2O+H]+	Threonine conjugated chenodeoxycholic acid	1.26804	0.527029	0.0466151	458.327	12.876		Lipids and lipid-like molecules	Steroids and steroid derivatives	Bile acids, alcohols and derivatives	C28H47NO6	FDLBWFQZCBIUPV-JPWRXKRQSA-N	C[C@@H](O)[C@H](NC(=O)CC[C@@H](C)[C@H]1CC[C@H]2[C@@H]3[C@H](O)C[C@@H]4C[C@H](O)CC[C@]4(C)[C@H]3CC[C@]12C)C(O)=O	2.59376e+07	2.83006e+07	2.09329e+06	3.51986e+07	2.72098e+07	8.95224e+06	2.04058e+07	9.98547e+06	1.46367e+07	1.37852e+07	522314	2.00643e+06	2.1996e+07	2.26486e+07	1.19874e+06	2.44567e+07	7.99198e+06	1.45394e+07	2.33193e+07	1.15844e+07	177895	3.55984e+06	387996	6.48766e+06	1.01924e+06	2.64695e+07	2.23882e+07	3.11737e+06	3.89061e+06	3.8418e+07	1.24887e+07	437413	1.74974e+07	807057	1.32736e+07
[truncated: 10 more columns]

## Sheet: Y-M vs FD-M
ID	adduct	Name	VIP	Fold change	p-value	m/z	rt(min)	KEGG	Superclass	Class	Subclass	Formula	INCHIKEY	SMILES	DDFM-M-1	DDFM-M-2	DDFM-M-3	DDFM-M-4	DDFM-M-5	DD-M-1	DD-M-2	DD-M-3	DD-M-4	DD-M-5	DDY-M-1	DDY-M-2	DDY-M-3	DDY-M-4	DDY-M-5	FDD-M-1	FDD-M-2	FDD-M-3	FDD-M-4	FDD-M-5	FLD-M-1	FLD-M-2	FLD-M-3	FLD-M-4	FLD-M-5	LDFM-M-1	LDFM-M-2	LDFM-M-3	LDFM-M-4	LDFM-M-5	LD-M-1	LD-M-2	LD-M-3	LD-M-4	LD-M-5
POS_412	[M+H]+	DL-Isoleucine	1.26578	18.6299	1.55626e-17	132.101	1.446	C16434	Organic acids and derivatives	Carboxylic acids and derivatives	Amino acids, peptides, and analogues	C6H13NO2	AGPKZVBTJJNPAG-UHFFFAOYSA-N	CCC(C)C(N)C(O)=O	256864	219404	232004	206370	251865	3.9555e+06	3.22045e+06	6.83846e+06	6.25399e+06	6.01791e+06	5.39431e+06	4.74726e+06	4.51314e+06	5.67416e+06	5.44144e+06	190270	271620	328240	203928	311969	228622	273075	449206	340331	203973	45611.1	29753.2	37842.7	41517.6	56582.8	1.04027e+07	5.67761e+06	1.3858e+07	9.38822e+06	1.04266e+07
POS_3153	[M]+	2-(((R)-2,3-Dihydroxypropyl)phosphoryloxy)-N,N,N-trimethylethanaminium	3.43789	0.00136795	4.36696e-16	258.11	0.806		Lipids and lipid-like molecules	Glycerophospholipids	Glycerophosphocholines	[C8H21NO6P]+	SUHOQUVVVLNYQR-MRVPVSSYSA-O	C[N+](C)(C)CCO[P](O)(=O)OCC(O)CO	9.8339e+06	9.50781e+06	1.11102e+07	8.92569e+06	1.08671e+07	1.20523e+07	1.1719e+07	1.47269e+07	1.94335e+07	1.71065e+07	144053	152999	147426	144015	119260	9.85972e+07	8.2689e+07	1.14223e+08	8.84319e+07	1.14616e+08	9.02562e+07	1.03417e+08	8.77725e+07	1.02571e+08	8.97425e+07	1.36032e+07	1.21811e+07	1.26157e+07	1.24306e+07	1.26697e+07	4.46762e+06	3.49115e+06	3.8649e+06	4.73873e+06	3.72688e+06
POS_8648	[M+Na]+	6,7,8,3',4'-Pentamethoxyisoflavanquinone	2.10535	130.905	1.46712e-14	413.119	4.355		Phenylpropanoids and polyketides	Isoflavonoids	Isoflavanquinones	C20H22O8	TZOHVRDKXUMVIU-UHFFFAOYSA-N	COC1=C(OC)C(=C2OCC(CC2=C1)C3=CC(=O)C(=C(OC)C3=O)OC)OC	49890.5	65975.4	48914.9	35058.9	53014.9	7.4266e+06	7.12382e+06	7.36121e+06	9.65106e+06	1.52378e+07	1.4052e+07	1.21228e+07	1.20629e+07	1.39577e+07	1.5405e+07	26669.9	7505.99	210718	6378.01	131060	166888	31943.4	7803.25	375752	124385	13527.3	83588	23778.7	9267.42	29778.7	2.01284e+07	1.37649e+07	1.47161e+07	2.61852e+07	2.91763e+07
POS_1360	[M+H]+	D-Glucosamine	1.18287	0.264955	1.63302e-14	180.087	0.863	C00329	Organic oxygen compounds	Organooxygen compounds	Carbohydrates and carbohydrate conjugates	C6H13NO5	MSWZFWKMSRAUBD-IVMDWMLBSA-N	N[C@H]1C(O)O[C@H](CO)[C@@H](O)[C@@H]1O	1.19701e+08	1.15658e+08	1.25084e+08	1.13458e+08	1.15713e+08	5.91895e+06	5.33226e+06	9.27571e+06	1.17927e+07	1.10414e+07	9.05481e+06	8.08222e+06	8.31303e+06	8.99699e+06	1.01534e+07	4.29503e+07	3.97287e+07	3.30896e+07	3.64505e+07	3.84403e+07	3.27549e+07	4.16548e+07	3.4756e+07	4.2439e+07	3.85684e+07	1.08162e+08	1.08175e+08	1.08178e+08	1.11102e+08	1.08554e+08	8.65757e+06	6.12445e+06	6.4336e+06	1.13758e+07	1.178e+07
POS_8496	[M+Na]+	4-[4-(beta-D-Glucopyranosyloxy)-2-hydroxy-2,6,6-trimethylcyclohexylidene]-3-buten-2-one	1.4862	35.5394	3.23186e-13	409.185	4.201		Lipids and lipid-like molecules	Prenol lipids	Terpene glycosides	C19H30O8	OSUSRWMGHUUXBY-OHWUEDFNSA-N	CC(=O)[CH]=[C]=[C]1C(C)(C)CC(CC1(C)O)O[C@@H]2O[C@H](CO)[C@@H](O)[C@H](O)[C@H]2O	79861.8	50813.6	94031	23677.9	68465.2	3.81906e+06	3.80051e+06	6.88675e+06	8.93949e+06	8.85975e+06	6.30392e+06	6.45632e+06	5.66743e+06	5.99887e+06	8.01156e+06	410489	188289	196282	395542	132524	165992	101488	245105	168007	46958.5	67072.6	110078	99405.7	64915.9	56559.7	8.17827e+06	4.33216e+06	5.24306e+06	9.17459e+06	1.04425e+07
POS_7607	[M+H-H2O]+	Campesterol	1.7369	14.3019	3.3989e-12	383.366	13.018		Lipids and lipid-like molecules	Steroids and steroid derivatives	Ergostane steroids	C28H48O	SGNBVLSWZMBQTH-PODYLUTMSA-N	CC(C)[C@H](C)CC[C@@H](C)[C@H]1CC[C@H]2[C@@H]3CC=C4C[C@@H](O)CC[C@]4(C)[C@H]3CC[C@]12C	38759.5	19685.6	74025.9	22316.2	26221.4	3.79686e+06	1.86578e+06	4.20919e+06	6.4625e+06	6.26413e+06	9.35425e+06	1.10761e+07	7.03012e+06	8.20078e+06	1.2136e+07	1.05577e+06	1.00277e+06	364872	1.50644e+06	126833	1.04981e+06	352037	1.31479e+06	250112	86539.8	22025.5	36832.6	85831.2	58865.2	27698.3	5.14027e+06	5.87029e+06	3.41219e+06	9.77915e+06	8.58881e+06
POS_9688	[M+Na]+	Sayaendoside	1.18043	393.809	5.74835e-12	439.159	3.632		Organic oxygen compounds	Organooxygen compounds	Carbohydrates and carbohydrate conjugates	C19H28O10	UWKRNCNWJVCHGZ-DERWZFJFSA-N	OCC1OC(OCCC2=CC=CC=C2)C(OC3OCC(O)(CO)C3O)C(O)C1O	2981.7	2582.82	4728.31	1672.6	5002.21	2.03807e+06	2.24716e+06	4.61683e+06	6.91228e+06	6.39906e+06	3.5592e+06	3.55794e+06	3.37873e+06	4.11285e+06	5.01696e+06	20408.7	17022.9	15165.1	12774	22039.6	3005.73	4861.61	15775.3	3329.93	1456.46	1436.91	8952.22	2292.06	2263.96	2749.92	4.31203e+06	2.14986e+06	2.56288e+06	5.26467e+06	6.31175e+06
POS_6702	[M+NH4]+	beta-Gentiobiose	3.07271	0.115348	4.14044e-11	360.151	0.879		Organic oxygen compounds	Organooxygen compounds	Carbohydrates and carbohydrate conjugates	C12H22O11	DLRVVLDZNNYCBX-CQUJWQHSSA-N	OCC1OC(OCC2OC(O)C(O)C(O)C2O)C(O)C(O)C1O	1.90184e+08	1.80076e+08	1.92666e+08	1.62677e+08	1.87206e+08	1.84864e+07	2.05587e+07	3.38317e+07	4.74978e+07	4.0709e+07	2.45099e+06	1.9922e+06	2.44073e+06	2.37433e+06	3.5341e+06	1.10787e+08	1.12398e+08	9.5152e+07	1.20166e+08	8.47502e+07	7.76465e+07	1.24435e+08	1.03995e+08	1.10006e+08	9.35765e+07	2.56752e+08	2.71937e+08	2.65291e+08	2.666e+08	2.67026e+08	1.62483e+07	9.12094e+06	1.05418e+07	2.17882e+07	1.88986e+07
POS_7712	[M+Na]+	Methyl 2-(9,10a-dihydroxy-4a-methoxy-1-methyl-5,10-dioxo-3,4-dihydro-1H-benzo[g]isochromen-3-yl)acetate	1.07566	85.8401	9.0419e-11	387.104	3.694		Organoheterocyclic compounds	Naphthopyrans	Naphthopyranones	C18H20O8	QYARGOCFMSDSQR-UHFFFAOYSA-N	COC(=O)CC1CC2(OC)C(=O)C3=CC=CC(=C3C(=O)C2(O)C(C)O1)O	479785	350265	526590	276222	435911	2.11123e+06	2.00364e+06	3.44284e+06	4.17105e+06	3.95865e+06	3.44164e+06	2.99719e+06	3.11447e+06	3.97577e+06	5.09349e+06	29430.3	18678.1	42440.5	7485.71	55774.3	55890.9	29660.6	16428.3	98099.5	80821	171169	192796	183987	157551	154333	5.22649e+06	3.41459e+06	3.61669e+06	5.69496e+06	6.65677e+06
POS_9976	[M+Na]+	3-[(7S,8R)-5-Hydroxy-2,2,7,8-tetramethyl-6-oxo-7,8-dihydropyrano[3,2-g]chromen-10-yl]-3-phenylpropanoic acid	1.3712	3200.1	1.94836e-09	445.16	3.834		Organoheterocyclic compounds	Benzopyrans	1-benzopyrans	C25H26O6	CEJSYHIZUAMEQV-RFOFMGPBSA-N	C[C@H]1OC2=C(C(=C3C=CC(C)(C)OC3=C2C(CC(O)=O)C4=CC=CC=C4)O)C(=O)[C@H]1C	470.257	432.017	502.9	370.902	651.607	1.52542e+06	1.3378e+06	4.00892e+06	7.87939e+06	7.42275e+06	4.69874e+06	4.71286e+06	3.95023e+06	5.07341e+06	6.11288e+06	1281.95	1518.42	1061.87	1538.97	2356.36	792.336	1871.32	1815.54	3371.62	3961.96	425.321	1027.9	604.247	203.988	1062.34	4.63295e+06	1.85414e+06	2.11723e+06	8.56902e+06	1.03263e+07
POS_7246	[M+Na]+	3,4-Dihydro-6,8-dihydroxy-3-(10-hydroxyundecyl)isocoumarin	1.08084	305.357	9.62041e-09	373.197	7.275		Benzenoids	Benzene and substituted derivatives	Benzoic acids and derivatives	C20H30O5	YLEKEQNOOIMZQM-UHFFFAOYSA-N	CC(O)CCCCCCCCCC1CC2=C(C(=CC(=C2)O)O)C(=O)O1	856.041	2021.13	3859.64	1010.35	3600.54	315422	4994.77	537259	782595	913537	3.98413e+06	3.77392e+06	3.7964e+06	4.19213e+06	1.99342e+06	25621.7	34368.6	1467.11	9612.77	11374.5	834.283	11650.6	21881.3	3289.39	3212.43	108581	8937.76	174334	22021.2	87665.4	1.87128e+06	1.36671e+06	1.25352e+06	3.17787e+06	3.66182e+06
POS_14863	[M+H]+	Cepharanthine	1.80898	0.0174213	1.0951e-08	607.278	6.258		Lignans, neolignans and related compounds			C37H38N2O6	YVPXVXANRNDGTA-WDYNHAJCSA-N	COC1=C2OC3=CC=C(C[C@@H]4N(C)CCC5=CC6=C(OCO6)C(=C45)OC7=CC8=C(CCN(C)[C@@H]8CC(=C2)C=C1)C=C7OC)C=C3	285731	635229	159406	392911	51034.4	11699	8682.5	55371.5	86156.9	146149	1.72537e+06	22050.3	695772	28032.3	41124.3	5.08529e+07	2.91472e+07	2.78452e+07	2.30439e+07	3.01977e+07	3.28355e+07	2.49357e+07	3.41022e+07	2.12876e+07	1.79267e+07	2.34845e+06	1.30335e+06	608980	352407	646801	360361	31970.8	503610	23049.6	260874
POS_4158	[M+H]+	8-[3-Oxo-2-[(E)-pent-2-enyl]cyclopenten-1-yl]octanoic acid	2.02405	111.354	1.51549e-08	293.21	7.259		Lipids and lipid-like molecules	Fatty Acyls	Fatty acids and conjugates	C18H28O3	RHVWQVSLVMXMBR-XVNBXDOJSA-N	CCC=CCC1=C(CCCCCCCC(O)=O)CCC1=O	3534.57	4835.38	4380.45	4150.5	5827.25	997778	720898	2.16383e+06	4.43108e+06	4.29659e+06	1.46662e+07	1.2712e+07	1.28744e+07	1.47681e+07	6.23401e+06	312140	389773	21858.5	18348	144873	10096.7	105168	145538	34441.1	25680.2	4615.83	8745.51	4975.9	4288.6	2884.68	6.81713e+06	3.20143e+06	3.39214e+06	1.40903e+07	1.57699e+07
POS_8126	[M+H]+	6-{9a,11a-dimethyl-1H,2H,3H,3aH,3bH,4H,8H,9H,9bH,10H,11H-cyclopenta[a]phenanthren-1-yl}-3-ethyl-2-methylheptane	2.70685	3.30936	2.85113e-08	397.383	13.18					C29H48	ICCTZARHLGPHMT-AVTHQIONNA-N	C1=CCCC2(C1=CCC3C2CCC4(C)C(CCC34)C(C)CCC(CC)C(C)C)C	306332	211334	675502	114474	326243	1.31811e+07	8.19312e+06	1.5852e+07	1.68869e+07	1.94961e+07	2.26151e+07	2.73266e+07	2.01635e+07	2.44111e+07	2.63124e+07	1.12892e+07	1.29158e+07	2.71616e+06	9.39751e+06	6.68414e+06	6.47637e+06	1.15418e+07	1.63915e+07	4.01934e+06	3.77264e+06	149743	385059	554706	445982	142659	1.72813e+07	1.57238e+07	1.55283e+07	2.89877e+07	2.79064e+07
POS_18905	[M+H]+	Unguisin E	1.60835	0.000233625	4.46669e-08	773.443	9.747		Organic acids and derivatives	Peptidomimetics	Hybrid peptides	C41H56N8O7	NZNSTOHSZZLSNP-UHFFFAOYSA-N	CC(C)C1N=C(O)C(N=C(O)C(N=C(O)C(C)N=C(O)CCCN=C(O)C(CC2=C[NH]C3=C2C=CC=C3)N=C(O)C(C)N=C1O)C(C)C)C(C)C4=CC=CC=C4	5451.95	3433.84	2344.72	3657.53	1255.29	279.019	356.661	7521.34	6850.63	7715.78	25274.9	2377.3	8765.63	3169.67	1628.34	3.47121e+07	2.58885e+07	2.32522e+07	2.94667e+07	1.49243e+07	2.32976e+07	1.51326e+07	2.11164e+07	2.04493e+07	8.32828e+06	32108.3	18305.2	23156.7	8127.98	6744.12	7115.3	1562.96	6317.93	3592.12	9843.42
POS_18693	[M+H]+	1,2-Heptadecanoylphosphatidylcholine	1.81438	5.31213	5.50198e-07	762.579	13.145		Lipids and lipid-like molecules	Glycerophospholipids	Glycerophosphocholines	C42H84NO8P	RTWAYAIMWLNAJW-UHFFFAOYSA-N	CCCCCCCCCCCCCCCCC(=O)OCC(CO[P]([O-])(=O)OCC[N+](C)(C)C)OC(=O)CCCCCCCCCCCCCCCC	177017	193208	61270.1	230983	135671	5.30971e+06	6.16439e+06	1.63387e+07	2.01596e+07	1.87814e+07	8.49525e+06	8.46328e+06	7.64262e+06	9.38175e+06	1.21784e+07	174579	119088	4.60385e+06	60200.7	4.21293e+06	2.54888e+06	682356	456917	4.55039e+06	4.96617e+06	173377	109361	70143.3	73029.1	443426	1.36176e+07	5.61575e+06	8.66054e+06	2.70871e+07	2.67458e+07
POS_13283	[M+H-H2O]+	Lutein	1.17439	47.7831	1.00341e-06	551.425	12.018		Lipids and lipid-like molecules	Prenol lipids	Tetraterpenoids	C40H56O2	KBPHJBAIARWVSC-UHFFFAOYSA-N	CC(=CC=CC=C(C)C=CC=C(C)C=CC1=C(C)CC(O)CC1(C)C)C=CC=C(C)C=CC2C(=CC(O)CC2(C)C)C	8808.83	12692.2	1149.06	12379.6	28911.9	2.54197e+06	1.83303e+06	4.22762e+06	7.05959e+06	7.73696e+06	2.68896e+06	2.60023e+06	2.98719e+06	3.71402e+06	3.29277e+06	171722	110551	31375.9	97367.2	88857.7	28711.5	64962.7	178362	171823	86434.3	1069.13	8861.41	1858.77	1119.9	8663.82	2.75687e+06	1.35568e+06	2.37882e+06	5.8398e+06	7.74572e+06
POS_4437	[M+NH4]+	2-Phenylethyl beta-D-glucopyranoside	1.47755	13692	1.016e-06	302.159	4.729		Organic oxygen compounds	Organooxygen compounds	Carbohydrates and carbohydrate conjugates	C14H20O6	MLRIJUWUQTVDQE-RKQHYHRCSA-N	OCC1OC(OCCC2=CC=CC=C2)C(O)C(O)C1O	2919.88	2484.76	4017.86	2069.26	3263.06	2.27927e+06	2.14755e+06	4.45205e+06	6.69048e+06	5.86603e+06	9.57201e+06	9.4561e+06	9.08297e+06	9.24078e+06	1.72998e+06	409.443	542.98	0	270.298	1051.34	699.288	500.55	669.32	436.722	523.51	2702.27	3540.23	3306.15	3841.57	3680.43	2.31098e+06	1.08881e+06	1.20649e+06	3.36089e+06	3.89972e+06
POS_16045	[M+Na]+	3-[(2S,3R,4S,5S,6R)-4,5-Dihydroxy-6-(hydroxymethyl)-3-[(2S,3R,4S,5R,6R)-3,4,5-trihydroxy-6-(hydroxymethyl)oxan-2-yl]oxyoxan-2-yl]oxy-5-hydroxy-2-(4-hydroxyphenyl)-7-methoxychromen-4-one	1.82807	0.000962873	1.17427e-06	647.158	4.945		Phenylpropanoids and polyketides	Flavonoids	Flavonoid glycosides	C28H32O16	PNBMEXOTFKNHLQ-PVZBESAUSA-N	COC1=CC(=C2C(=O)C(=C(OC2=C1)C3=CC=C(O)C=C3)OC4OC(CO)C(O)C(O)C4OC5OC(CO)C(O)C(O)C5O)O	6457.47	17002.8	6283.58	4165.68	4739.42	12065.4	15070.8	58903.8	54480.4	40639.7	147172	11349	28725.8	8123.18	5141.5	3.61965e+07	4.68837e+07	1.73921e+07	3.1893e+07	1.50685e+07	2.46238e+07	3.90046e+07	3.73484e+07	1.84146e+07	1.01297e+07	93894.9	67611.5	73689.7	45635.7	19280.8	146677	18358.9	55673.2	74636.1	43570.8
POS_15889	[M+H]+	Isorhamnetin 3,7-O-diglucoside	3.36887	370.713	1.2648e-06	641.172	3.937		Phenylpropanoids and polyketides	Flavonoids	Flavonoid glycosides	C28H32O17	ZYYJHXKSQKLEBL-QDYVESOYSA-N	COC1=CC(=CC=C1O)C2=C(O[C@@H]3O[C@H](CO)[C@@H](O)[C@H](O)[C@H]3O)C(=O)C4=C(O)C=C(O[C@@H]5O[C@H](CO)[C@@H](O)[C@H](O)[C@H]5O)C=C4O2	209661	163887	77188.6	283710	265358	1.44448e+07	1.41098e+07	3.0326e+07	4.55623e+07	4.53078e+07	2.29889e+07	2.03601e+07	2.204e+07	2.75278e+07	3.37118e+07	158311	28976.1	96024.8	137891	171792	41340.4	84881.1	29742.1	242074	89600.8	65308.3	268757	52547.6	63909.4	268130	2.23838e+07	1.16089e+07	1.3051e+07	3.84664e+07	4.31315e+07
POS_14164	[M+H]+	Antheraxanthin	1.55282	63.9778	1.92918e-06	585.43	11.737		Lipids and lipid-like molecules	Prenol lipids	Tetraterpenoids	C40H56O3	OFNSUWBAQRCHAV-OYQUVCAXSA-N	CC1=C(\\C=C\\C(C)=C\\C=C\\C(C)=C\\C=C\\C=C(C)\\C=C\\C=C(C)\\C=C\\[C@@]23O[C@]2(C)C[C@@H](O)CC3(C)C)C(C)(C)C[C@H](O)C1	236592	205578	1090.77	62351.3	722212	3.00974e+06	3.01973e+06	6.27073e+06	1.03676e+07	1.21477e+07	5.69861e+06	3.46889e+06	5.70449e+06	7.23578e+06	5.30252e+06	779282	23279.4	99673.4	336114	24125	30766.3	4962.6	4632.73	42501.3	14043.1	172488	372716	1761.01	3257.29	70418.8	5.85903e+06	2.52742e+06	5.48813e+06	1.12847e+07	1.55967e+07
POS_11114	[M+NH4]+	4-[5-[[4-[5-[Acetyl(hydroxy)amino]pentylamino]-4-oxobutanoyl]-hydroxyamino]pentylamino]-4-oxobutanoic acid	1.56934	0.0352038	2.46603e-06	478.292	10.835		Lipids and lipid-like molecules	Fatty Acyls	Fatty amides	C20H36N4O8	VJQANBSDAGCDJE-UHFFFAOYSA-N	CC(=O)N(O)CCCCCN=C(O)CCC(=O)N(O)CCCCCN=C(O)CCC(O)=O	5128.04	10371.4	3150.51	7973.86	4251.44	512932	420115	1.27542e+06	3.01299e+06	2.69646e+06	388671	221138	362475	330627	415018	2.43307e+07	3.52229e+07	1.63163e+07	2.43807e+07	1.76638e+07	8.40111e+06	3.66099e+07	3.79596e+07	1.89629e+07	1.21053e+07	48768.5	12229.3	3824.36	3450.86	7714.91	477456	163990	207326	855811	865852
POS_13682	[M+H]+	4-Oxogazaniaxanthin	1.7219	1537.36	2.52865e-06	567.418	11.727		Lipids and lipid-like molecules	Prenol lipids	Tetraterpenoids	C40H54O2	BHDQEDUHXBQKIH-APUCIYKZSA-N	CC(C)=CCCC(/C)=C/C=C/C(C)=C/C=C/C(C)=C/C=C/C=C(C)/C=C/C=C(C)/C=C/C1=C(C)C(=O)C(O)CC1(C)C	623.431	6611.93	998.658	4638.47	7198.66	3.87324e+06	4.15787e+06	8.7283e+06	1.46027e+07	1.50856e+07	6.88819e+06	4.98563e+06	5.79779e+06	7.79464e+06	6.87712e+06	25613	551.688	1593.86	5072.94	3973.77	8187.69	2371.74	11124.3	4196.68	6681.92	0	4125.47	2814.51	3938.9	2704.87	8.25353e+06	4.17107e+06	5.47504e+06	1.6694e+07	2.06513e+07
POS_6359	[M+H]+	Retrorsine	1.19872	51.3007	2.85171e-06	352.164	3.815		Phenylpropanoids and polyketides	Macrolides and analogues		C18H25NO6	BCJMNZRQJAVDLD-CQRYIUNCSA-N	C\\C=C1\\C[C@@H](C)[C@](O)(CO)C(=O)OCC2=CCN3CC[C@@H](OC1=O)[C@@H]23	16645.1	12244.3	19061.1	14084.2	15017.3	1.31771e+06	1.28008e+06	3.45151e+06	6.32292e+06	6.0951e+06	3.27216e+06	3.18214e+06	2.71708e+06	3.43295e+06	3.72927e+06	8009.85	6525.75	427659	105348	276740	1134.75	13258.8	112262	36543.1	16381.5	17804.4	18459.9	17586.2	17476.4	18166.8	4.01661e+06	1.87129e+06	2.08611e+06	8.42152e+06	9.76846e+06
POS_2245	[M+H]+	Pantothenic acid	1.42103	13.1135	3.35879e-06	220.118	2.348	C00864	Organic acids and derivatives	Carboxylic acids and derivatives	Amino acids, peptides, and analogues	C9H17NO5	GHOKWGTUZJEAQD-ZETCQYMHSA-N	CC(C)(CO)C(O)C(O)=NCCC(O)=O	270118	278181	304221	312484	341564	5.78551e+06	3.69313e+06	8.16406e+06	1.12728e+07	1.07218e+07	6.13169e+06	4.77832e+06	4.85642e+06	5.4561e+06	7.46715e+06	594401	735314	372207	646931	642991	440745	650183	644686	463876	430813	448986	280083	354526	501863	458954	9.069e+06	7.56933e+06	5.59798e+06	8.68656e+06	1.13571e+07
POS_12091	[M+H]+	1-Heptadecanoyl-sn-glycero-3-phosphocholine	1.04869	0.191594	3.60624e-06	510.353	11.548	C04230	Lipids and lipid-like molecules	Glycerophospholipids	Glycerophosphocholines	C25H52NO7P	SRRQPVVYXBTRQK-XMMPIXPASA-N	CCCCCCCCCCCCCCCCC(=O)OC[C@@H](O)CO[P]([O-])(=O)OCC[N+](C)(C)C	3940.06	13061.2	8111.36	20315.4	2726.92	1.99379e+06	2.27128e+06	3.67205e+06	7.5698e+06	8.18087e+06	1.57721e+06	1.16827e+06	767657	1.91739e+06	2.86846e+06	2.2173e+07	1.34768e+07	2.41443e+07	2.66005e+07	1.77948e+07	1.26487e+07	5.59964e+06	1.69904e+07	1.5973e+07	1.58704e+07	17437.9	3703.76	215.46	4584.85	17555.9	1.77392e+06	877308	1.21171e+06	3.78906e+06	3.83711e+06
POS_7925	[M+Na]+	Sinapaldehyde glucoside	4.39614	43047.6	5.47367e-06	393.117	4.621		Organic oxygen compounds	Organooxygen compounds	Carbohydrates and carbohydrate conjugates	C17H22O9	OYTCTPHTVUEGCL-GCPOEHJPSA-N	COC1=C(O[C@@H]2O[C@H](CO)[C@@H](O)[C@H](O)[C@H]2O)C(=CC(=C1)\\C=C\\C=O)OC	9107.96	7075.01	14471.7	5625.02	9653.48	2.21261e+07	1.68567e+07	3.60367e+07	5.01155e+07	5.11702e+07	8.95014e+07	1.00513e+08	8.62923e+07	7.42087e+07	1.21312e+07	1957.54	818.999	1926.52	3476.08	1456.31	972.59	1457.47	1480.43	409.865	515.433	4205.25	21409	3627.26	3892.42	2824.7	1.55071e+07	8.37038e+06	9.38663e+06	2.52598e+07	2.90607e+07
POS_4576	[M+H]+	Cyclic cmp	1.53954	21.3525	7.70238e-06	306.268	12.382		Organic oxygen compounds	Organooxygen compounds	Carbohydrates and carbohydrate conjugates	C9H12N3O7P	WCPTXJJVVDAEMW-XVFCMESISA-N	NC1=NC(=O)N(C=C1)[C@@H]2O[C@@H]3CO[P](O)(=O)O[C@H]3[C@H]2O	22315.6	22843.3	6513.68	134741	19605.2	6.34737e+06	6.63462e+06	1.17313e+07	9.11714e+06	1.25492e+07	3.49133e+06	1.08534e+07	3.56618e+06	1.04631e+07	1.55825e+07	250070	1768.41	124316	30250.1	109997	139240	3320.9	10586.9	326860	3.26151e+06	1903.78	13214.9	8016.65	37284.9	209475	5.70571e+06	4.64916e+06	6.01039e+06	1.36882e+07	7.45619e+06
POS_11036	[M+H]+	[1-[2-Aminoethoxy(hydroxy)phosphoryl]oxy-3-hydroxypropan-2-yl] octadeca-6,9,12-trienoate	1.07928	0.101398	9.18199e-06	476.272	10.446		Lipids and lipid-like molecules	Glycerophospholipids	Glycerophosphoethanolamines	C23H42NO7P	QYXNIRQICOBIAE-UHFFFAOYSA-N	CCCCCC=CCC=CCC=CCCCCC(=O)OC(CO)CO[P](O)(=O)OCCN	20660.4	31627.8	15194.5	43700.1	17103.8	1.23853e+06	1.27944e+06	3.14235e+06	7.11508e+06	6.26029e+06	838622	587742	827209	994690	1.14667e+06	1.2778e+07	1.19655e+07	2.4749e+07	5.76956e+06	2.31039e+07	8.60148e+06	2.10004e+07	8.9004e+06	2.47369e+07	2.38031e+07	84849.9	15517.4	5029.83	7037.99	26306.9	1.21357e+06	511308	722656	3.00229e+06	2.95364e+06
POS_4605	[M+H]+	Cimifugin	1.34714	7802.17	9.23761e-06	307.114	4.723		Organoheterocyclic compounds	Benzopyrans	1-benzopyrans	C16H18O6	ATDBDSBKYKMRGZ-ZDUSSCGKSA-N	COC1=C2CC(OC2=CC3=C1C(=O)C=C(CO)O3)C(C)(C)O	85771.1	54555.1	114675	32791	89645.7	4.44697e+06	3.07321e+06	3.32959e+06	1.26694e+06	1.78372e+06	8.8025e+06	9.54669e+06	8.48589e+06	6.48195e+06	1.27823e+06	393.41	1438.98	0	344.116	510.683	1948.79	663.869	2107.22	0	0	51787.3	111342	71026.7	59396.8	29204	2.19796e+06	2.42667e+06	2.25459e+06	874109	1.15792e+06
POS_14958	[M+H]+	3-[(2S,3R,4S,5S,6R)-4,5-Dihydroxy-6-(hydroxymethyl)-3-[(2S,3R,4S,5R)-3,4,5-trihydroxyoxan-2-yl]oxyoxan-2-yl]oxy-2-(3,4-dihydroxyphenyl)-5-hydroxy-7-methoxychromen-4-one	1.18466	0.00369726	1.60126e-05	611.156	5.336		Phenylpropanoids and polyketides	Flavonoids	Flavonoid glycosides	C27H30O16	UKZBYNNIKTZZLT-QJQOJWJKSA-N	COC1=CC(=C2C(=O)C(=C(OC2=C1)C3=CC(=C(O)C=C3)O)OC4OC(CO)C(O)C(O)C4OC5OCC(O)C(O)C5O)O	4067.55	11374.6	783.059	6248.86	2283.53	6475.11	7576.93	17886.6	17789.6	86862.1	80555.2	63435.6	48547.2	53925.8	19914.7	2.38162e+07	1.38035e+07	1.35124e+07	2.40656e+07	7.17701e+06	9.03566e+06	7.70738e+06	1.39902e+07	1.05732e+07	3.07182e+06	22051.3	11616	2531.19	5916.14	7710.47	48502.4	17130.6	18515.5	97230.7	155238
POS_1	[M+H-2H2O]+	Trimethylamine	1.1812	2.9943	1.76432e-05	60.0801	0.908	C00565	Organic nitrogen compounds	Organonitrogen compounds	Amines	C3H9N	GETQZCLCWQTVFV-UHFFFAOYSA-N	CN(C)C	128970	147760	162471	78416.2	180422	5.58547e+06	4.46062e+06	5.38064e+06	3.10392e+06	2.97157e+06	6.70673e+06	3.24394e+06	6.01739e+06	5.95872e+06	7.46084e+06	2.67365e+06	2.19698e+06	1.54401e+06	2.0766e+06	1.72496e+06	1.65024e+06	1.76404e+06	1.43786e+06	1.23723e+06	1.44682e+06	75776.8	70966.8	84312.6	44362.2	64991	5.78348e+06	5.82796e+06	2.36401e+06	2.13796e+06	2.70266e+06
POS_15110	[M+H]+	N-[3-[3-(3,4-Dihydroxyphenyl)prop-2-enoyl-[4-[3-(3,4-dihydroxyphenyl)prop-2-enoylamino]butyl]amino]propyl]-3-(4-hydroxyphenyl)prop-2-enamide	5.0507	0.0317393	1.79351e-05	616.262	5.805		Phenylpropanoids and polyketides	Cinnamic acids and derivatives	Hydroxycinnamic acids and derivatives	C34H37N3O8	XYBWBOHZMFLRBQ-UHFFFAOYSA-N	OC1=CC=C(C=CC(=O)NCCCN(CCCCNC(=O)C=CC2=CC(=C(O)C=C2)O)C(=O)C=CC3=CC(=C(O)C=C3)O)C=C1	4.92478e+06	5.18542e+06	1.67277e+06	4.13754e+06	1.72631e+06	1.1033e+06	1.39389e+06	6.32342e+06	5.49485e+06	9.26103e+06	1.98225e+07	2.80285e+06	1.4564e+07	4.8597e+06	3.60324e+06	3.35016e+08	2.6422e+08	2.64669e+08	5.64081e+08	1.19346e+08	2.53652e+08	1.46189e+08	2.83844e+08	2.24968e+08	8.54399e+07	9.16753e+06	6.22972e+06	5.45941e+06	2.07601e+06	3.52269e+06	1.24773e+07	1.3381e+06	8.32326e+06	2.27758e+06	8.69901e+06
POS_12336	[M+H]+	(2-Hydroxy-3-octadeca-6,9,12-trienoyloxypropyl) 2-(trimethylazaniumyl)ethyl phosphate	7.83714	0.137437	1.91463e-05	518.321	10.591		Lipids and lipid-like molecules	Glycerophospholipids	Glycerophosphocholines	C26H48NO7P	MRTUWVDDQVMUCR-UHFFFAOYSA-N	CCCCCC=CCC=CCC=CCCCCC(=O)OCC(O)CO[P]([O-])(=O)OCC[N+](C)(C)C	4.46219e+06	5.71147e+06	1.00608e+06	9.36125e+06	1.84472e+06	1.57237e+08	1.69486e+08	3.71596e+08	8.08633e+08	6.96723e+08	3.30867e+07	2.36546e+07	4.15668e+07	3.42544e+07	4.59044e+07	7.84403e+08	5.37116e+08	8.48775e+08	5.35796e+08	1.0792e+09	6.09141e+08	4.49344e+08	5.35407e+08	1.36883e+09	1.47394e+09	1.19681e+07	5.59642e+06	1.39774e+06	2.58894e+06	1.22602e+07	2.22492e+08	1.03334e+08	1.31829e+08	5.03715e+08	4.1756e+08
POS_6100	[M+H]+	Batyl alcohol	2.19457	0.000513714	2.7451e-05	345.337	12.363		Lipids and lipid-like molecules	Glycerolipids	Monoradylglycerols	C21H44O3	OGBUMNBNEWYMNJ-UHFFFAOYSA-N	CCCCCCCCCCCCCCCCCCOCC(O)CO	4.42442e+06	4.63444e+06	4.43827e+06	4.01309e+06	5.20173e+06	11414.8	3849.79	26388.2	10587.6	17565.1	4403.44	14644.3	0	12599.1	0	5.09098e+07	1.34887e+07	8.45145e+07	3.64667e+07	6.72557e+07	3.48259e+07	4.60774e+07	1.20839e+07	9.25621e+07	9.13412e+07	2.02306e+06	2.4069e+06	2.86702e+06	2.71022e+06	2.60122e+06	53921.1	33293.2	21244	67384.6	61884.5
POS_1179	[M+H]+	Pyridoxine	1.03984	12.9596	4.16729e-05	170.08	1.734	C00314	Organoheterocyclic compounds	Pyridines and derivatives	Pyridoxines	C8H11NO3	LXNHXLLTXMVWPM-UHFFFAOYSA-N	CC1=NC=C(CO)C(=C1O)CO	334250	304987	222618	188501	319852	1.5789e+06	2.43302e+06	6.2837e+06	3.10088e+06	8.99322e+06	2.78321e+06	4.80596e+06	1.72989e+06	1.93185e+06	2.66237e+06	280526	609860	188047	554661	420863	175062	116981	394072	459900	140227	250852	163784	65428.4	206190	88744.9	9.53217e+06	2.41616e+06	5.71766e+06	1.39186e+07	1.58518e+07
POS_149	[M]+	Choline	5.50132	3.2207	4.29413e-05	104.107	0.889	C00114	Organic nitrogen compounds	Organonitrogen compounds	Quaternary ammonium salts	C5H14NO	OEYIOHPDSNJKLS-UHFFFAOYSA-N	C[N+](C)(C)CCO	8.85143e+06	7.85224e+06	1.20273e+07	1.10307e+07	1.00779e+07	1.32168e+08	7.56752e+07	4.60949e+07	7.34702e+07	7.91791e+07	1.30262e+08	1.33707e+08	1.08054e+08	1.16804e+08	1.66562e+08	2.73588e+07	6.10034e+07	3.37943e+07	3.21722e+07	4.25962e+07	2.42175e+07	1.77792e+07	1.76411e+07	2.1234e+07	5.99671e+07	5.25737e+06	5.24035e+06	5.96858e+06	7.05209e+06	5.13877e+06	1.09515e+08	1.43852e+08	8.74358e+07	1.00408e+08	5.94865e+07
POS_6123	[M+H]+	Himbacine	1.55589	7.05818	5.01463e-05	346.271	11.13		Organoheterocyclic compounds	Naphthofurans		C22H35NO2	FMPNFDSPHNUFOS-UHFFFAOYSA-N	CC1CCCC(C=CC2C3CCCCC3CC4C2C(C)OC4=O)N1C	0	843.5	42148.4	0	7189.99	3.69158e+06	1.48295e+06	4.44632e+06	1.99169e+06	6.55204e+06	4.91964e+06	7.40771e+06	1.44961e+06	7.20641e+06	1.6644e+07	1.27497e+06	180164	1.79555e+06	643839	557873	1.92777e+06	564974	1.82844e+06	886019	4.08463e+06	0	2459.68	11818.9	7783.1	0	2.30577e+06	5.81335e+06	4.59888e+06	1.09412e+07	5.55792e+06
POS_5474	[M+H]+	Glyceryl palmitate	2.82118	0.765724	0.00013233	331.287	11.608		Lipids and lipid-like molecules	Glycerolipids	Monoradylglycerols	C19H38O4	QHZLMUACJMDIAE-UHFFFAOYSA-N	CCCCCCCCCCCCCCCC(=O)OCC(O)CO	5.19527e+07	6.41935e+07	4.00557e+07	6.34809e+07	5.46327e+07	2.65812e+07	2.17746e+07	5.59016e+07	6.48819e+07	6.17206e+07	6.35504e+07	5.25439e+07	5.38157e+07	5.90334e+07	5.282e+07	8.64046e+07	8.43028e+07	8.86498e+07	6.69766e+07	8.07078e+07	6.43997e+07	7.04468e+07	8.17717e+07	7.80299e+07	7.38158e+07	5.57878e+07	6.4312e+07	4.79336e+07	5.29082e+07	6.99912e+07	5.24788e+07	2.39106e+07	3.786e+07	5.38486e+07	4.74895e+07
POS_6535	[M+H]+	[4,6-diethyl-6-(4-ethyl-2-methyloctyl)-3H-1,2-dioxin-3-yl]acetic acid	1.07458	0.0408501	0.000321684	355.282	11.341					C21H38O4	PGURXSLSPSOJSS-ZHOBMISMNA-N	O=C(O)CC1OOC(C=C1CC)(CC)CC(C)CC(CC)CCCC	0	4258.72	25691	17188.9	38446.7	3.84637e+06	1.71287e+06	5.28912e+06	9.54183e+06	1.35176e+07	182690	353441	69642.1	445579	334914	1.60559e+07	2.85741e+07	5.31613e+06	1.50426e+07	6.78132e+06	5.45054e+06	1.83084e+07	1.69141e+07	3.88023e+06	3.99617e+06	3304.32	4013.4	46990.3	34708.3	7568.87	5.12189e+06	3.0086e+06	4.38033e+06	1.25636e+07	1.30759e+07
POS_9278	[M+H-H2O]+	13'-Hydroxy-alpha-tocopherol	2.2423	6.31474	0.000514398	429.371	12.824					C29H50O3	URYLCCKXLNXSRS-XIRVVSDESA-N	OC=1C(=C(C=2OC(C)(CCC2C1C)CCCC(C)CCCC(C)CCCC(C)CO)C)C	71122.2	39074.7	299777	68294.4	59896.6	5.68261e+06	1.75864e+06	4.20131e+06	4.09768e+06	5.1321e+06	3.21997e+07	3.71597e+07	1.55633e+07	1.46718e+07	1.23286e+07	3.60313e+06	8.96752e+06	2.84618e+06	3.42656e+06	599377	1.75055e+06	2.21708e+06	3.47207e+06	621026	344211	47646.6	127915	137736	134700	38995.9	6.98225e+06	6.88208e+06	4.94461e+06	9.30403e+06	8.36528e+06
POS_8183	[M+H]+	Fecosterol	1.21041	2.80274	0.00059572	399.358	13.32					C28H46O	SLQKYSPHBZMASJ-QVQVRJIHNA-N	OC1CCC2(C3=C(CCC2C1)C4CCC(C(C)CCC(=C)C(C)C)C4(C)CC3)C	14275.8	20025.2	12824.1	12792.2	12437.3	4.3011e+06	3.68135e+06	8.53335e+06	1.58674e+07	1.47501e+07	4.67437e+06	4.48721e+06	5.6005e+06	6.11694e+06	5.13942e+06	154933	9056.19	7.3129e+06	43197.2	4.435e+06	672074	882999	6389.42	3.11019e+06	3.72533e+06	19491.7	19570.2	14949.3	11926	78530.2	7.92366e+06	5.0999e+06	5.06401e+06	2.03038e+07	1.56266e+07
POS_15014	[M+H]+	L-Glutathione (oxidized form)	1.8853	7.44477	0.000607999	613.482	12.432		Organic acids and derivatives	Carboxylic acids and derivatives	Amino acids, peptides, and analogues	C20H32N6O12S2	YPZRWBKMTBYPTK-BJDJZHNGSA-N	NC(CCC(O)=NC(CSSCC(N=C(O)CCC(N)C(O)=O)C(O)=NCC(O)=O)C(O)=NCC(O)=O)C(O)=O	267035	807744	184913	57954.9	213370	361319	2.79401e+06	5.42089e+06	6.30411e+06	6.4551e+06	8.16866e+06	7.76048e+06	2.83157e+07	3.80776e+07	6.63074e+06	1.92658e+06	1.47203e+06	664427	1.57566e+06	4.51006e+06	1.36461e+06	2.22664e+06	1.57066e+06	3.21214e+06	2.1494e+06	56518	69367.6	199371	237657	294771	5.79614e+06	3.41937e+06	5.07312e+06	1.25698e+07	1.27084e+07
POS_2478	[M+H]+	1-(2-Ammonio-4-methylpentanoyl)pyrrolidine-2-carboxylate	1.24155	145.953	0.000776696	229.154	3.014		Organic acids and derivatives	Carboxylic acids and derivatives	Amino acids, peptides, and analogues	C11H20N2O3	VTJUNIYRYIAIHF-UHFFFAOYSA-N	CC(C)CC(N)C(=O)N1CCCC1C(O)=O	994.992	2098.72	3648.65	1404	2913.98	375429	308036	862522	2.33874e+06	1.12204e+06	9.43408e+06	8.71402e+06	8.04272e+06	8.77882e+06	1.88298e+06	7438.03	28965.5	41630.7	28468.8	96227.4	22001.1	12133	31645.1	42384.4	18856	950.092	2498.56	3241.03	2307.73	3282.06	2.60545e+06	2.12167e+06	1.53113e+06	1.29877e+07	2.44465e+07
POS_5308	[M+H]+	N-Fructosyl phenylalanine	1.26931	0.00101016	0.000811889	328.138	2.433		Organic acids and derivatives	Carboxylic acids and derivatives	Amino acids, peptides, and analogues	C15H21NO7	FAVRCIXPIVJIPN-UHFFFAOYSA-N	OCC1OC(O)(CNC(CC2=CC=CC=C2)C(O)=O)C(O)C1O	5.75029e+06	5.58209e+06	5.87291e+06	6.0096e+06	5.75652e+06	239664	206707	462322	922204	890607	9785.06	9283.55	7640.44	13096.1	8301.76	1.45311e+07	3.935e+07	8.40914e+06	1.52423e+07	6.48759e+06	5.21476e+06	3.24948e+07	2.01359e+07	6.82564e+06	4.65342e+06	3.23046e+06	2.83491e+06	2.98981e+06	3.44718e+06	3.53839e+06	1.46409e+06	828590	867410	2.83007e+06	3.23203e+06
POS_6333	[M+H]+	{5-[2-(5-ethoxyoxolan-3-yl)ethyl]-5,6,8a-trimethyl-3,4,4a,6,7,8-hexahydronaphthalen-1-yl}methanol	2.35838	0.0572864	0.00107474	351.288	12.055					C22H38O3	FBKNZLADDYQBKT-IBVAOTLFNA-N	OCC1=CCCC2C1(C)CCC(C)C2(C)CCC3COC(OCC)C3	113351	170962	91068.7	79683.3	47950.4	841289	2.19503e+06	3.47464e+06	1.17621e+07	9.75017e+06	3.36531e+06	3.10443e+06	3.85196e+06	4.19066e+06	6.31046e+06	1.3205e+08	5.57424e+07	4.83654e+07	1.73565e+08	2.82539e+07	4.74162e+07	2.78587e+07	1.18518e+08	4.22687e+07	1.68214e+07	102125	111101	144212	53147.5	104969	5.32663e+06	3.39257e+06	6.34254e+06	2.32211e+07	2.19545e+07
POS_5116	[M+H]+	alpha-Linolenoyl ethanolamide	5.38038	2.61279	0.00158382	322.274	10.755	C13828	Organic nitrogen compounds	Organonitrogen compounds	Amines	C20H35NO2	HBJXRRXWHSHZPU-PDBXOOCHSA-N	CC\\C=C/C/C=C\\C\\C=C/CCCCCCCC(=O)NCCO	1.07503e+06	1.05909e+06	1.08839e+06	1.13691e+06	1.05915e+06	4.30715e+07	4.84207e+07	1.03866e+08	1.6949e+08	1.55676e+08	9.09634e+07	7.71362e+07	6.79633e+07	8.77773e+07	1.43463e+08	1.1646e+07	1.62474e+06	7.47766e+07	3.01581e+06	1.02943e+08	3.92133e+07	2.25577e+07	1.54248e+06	8.65787e+07	1.06304e+08	721894	1.02609e+06	671208	633689	805487	6.80051e+07	3.92901e+07	4.39369e+07	1.26992e+08	1.25457e+08
POS_8467	[M+H]+	Miltefosine	2.66191	2.56919	0.00260222	408.323	11.343		Organic nitrogen compounds	Organonitrogen compounds	Quaternary ammonium salts	C21H46NO4P	PQLXHQMOHUQAKB-UHFFFAOYSA-N	CCCCCCCCCCCCCCCCO[P]([O-])(=O)OCC[N+](C)(C)C	139097	128209	121350	150836	157074	1.17083e+07	1.33169e+07	2.86821e+07	3.99627e+07	4.52932e+07	2.3462e+07	2.61437e+07	1.69651e+07	3.39857e+07	3.98459e+07	3.65467e+06	33357.5	2.87843e+07	653020	2.39437e+07	5.89723e+06	3.57902e+06	125659	4.32695e+06	3.9105e+07	57045.9	102511	114713	156933	131178	1.90972e+07	1.04755e+07	1.43565e+07	3.90663e+07	3.3598e+07
POS_543	[M+H]+	Trigonelline HCl	2.76021	1.96523	0.00593433	138.055	0.887					C7H7NO2.HCl	TZSYLWAXZMNUJB-UHFFFAOYSA-N	C[N+]1=CC=CC(=C1)C(=O)O.[Cl-]	6.218e+07	6.13579e+07	6.64136e+07	6.2014e+07	6.37831e+07	2.89165e+07	3.81938e+07	3.54906e+07	2.43307e+07	2.5171e+07	2.57034e+07	5.02557e+07	5.47225e+07	5.47648e+07	2.55002e+07	1.14025e+07	4.11909e+06	2.93251e+07	8.76771e+06	2.37108e+07	2.24782e+07	1.11486e+07	6.29137e+06	2.68034e+07	2.7554e+07	3.41074e+07	3.49756e+07	3.26768e+07	3.48472e+07	1.43112e+07	6.59052e+07	6.75229e+07	7.55588e+07	2.97016e+07	2.81937e+07
POS_9954	[M+NH4]+	Epilupeol	1.09004	1.90965	0.0207538	444.422	13.163		Lipids and lipid-like molecules	Prenol lipids	Triterpenoids	C30H50O	MQYXUWHLBZFQQO-ISZJTHHZSA-N	CC(=C)C1CCC2(C)CCC3(C)C(CCC4C5(C)CCC(O)C(C)(C)C5CCC34C)C12	64269	37378.6	138675	36983.1	55419.5	2.62956e+06	1.83666e+06	5.48826e+06	5.89427e+06	5.35132e+06	5.51864e+06	5.22385e+06	4.03676e+06	4.91939e+06	7.04688e+06	405164	9542.33	6.74739e+06	29009.9	4.847e+06	2.25215e+06	1.05525e+06	15311.4	3.64372e+06	7.38196e+06	16178.1	21091.7	48009.8	45184.5	14940.3	3.91382e+06	2.65561e+06	3.42954e+06	7.04105e+06	5.80398e+06
POS_20645	[M+Na]+	(3beta,5alpha,9xi)-3-{[beta-D-Glucopyranosyl-(1->6)-beta-D-glucopyranosyl-(1->4)-6-deoxy-3-O-methyl-beta-L-idopyranosyl]oxy}-14-hydroxy-19-oxocard-20(22)-enolide	2.71374	1.88153	0.0224795	895.379	6.033		Lipids and lipid-like molecules	Steroids and steroid derivatives	Steroid lactones	C42H64O19	WPNLWBRKPZXVGD-ZZOAZOMRSA-N	COC1C(O)C(OC(C)C1OC2OC(COC3OC(CO)C(O)C(O)C3O)C(O)C(O)C2O)OC4CCC5(C=O)C(CCC6C5CCC7(C)C(CCC67O)C8=CC(=O)OC8)C4	1.434e+06	2.19192e+06	882314	2.9846e+06	1.50226e+06	1.53331e+07	1.97829e+07	3.09217e+07	7.36897e+07	6.64813e+07	2.32039e+07	2.71054e+07	2.08959e+07	3.26167e+07	4.79967e+07	4.5202e+06	668787	2.92635e+07	1.10802e+06	3.96032e+07	1.51005e+07	1.13726e+07	407954	2.44925e+07	4.56302e+07	2.07311e+06	1.593e+06	883988	1.29511e+06	3.21609e+06	2.50656e+07	1.44794e+07	1.93625e+07	5.92098e+07	5.73503e+07
POS_4453	[M+H]+	Sphinganine	1.55522	1.09132	0.0405831	302.305	9.921	C00836	Organic nitrogen compounds	Organonitrogen compounds	Amines	C18H39NO2	OTKJDMGTUTTYMP-ZWKOTPCHSA-N	CCCCCCCCCCCCCCC[C@@H](O)[C@@H](N)CO	1.32446e+07	1.2822e+07	1.42908e+07	1.06103e+07	1.42056e+07	3.08909e+06	3.17442e+06	7.77477e+06	7.49696e+06	6.94202e+06	1.19997e+07	1.28769e+07	1.14641e+07	1.26293e+07	1.05591e+07	1.14054e+07	1.12832e+07	1.12613e+07	1.12209e+07	1.14831e+07	8.74115e+06	1.16062e+07	1.1532e+07	1.24135e+07	1.14565e+07	1.22433e+07	1.18082e+07	1.22872e+07	1.07191e+07	1.14194e+07	6.91958e+06	3.04643e+06	3.77612e+06	7.70285e+06	8.84625e+06
[truncated: 10 more columns]

## Sheet: Y-M vs FM-M
ID	adduct	Name	VIP	Fold change	p-value	m/z	rt(min)	KEGG	Superclass	Class	Subclass	Formula	INCHIKEY	SMILES	DDFM-M-1	DDFM-M-2	DDFM-M-3	DDFM-M-4	DDFM-M-5	DD-M-1	DD-M-2	DD-M-3	DD-M-4	DD-M-5	DDY-M-1	DDY-M-2	DDY-M-3	DDY-M-4	DDY-M-5	FDD-M-1	FDD-M-2	FDD-M-3	FDD-M-4	FDD-M-5	FLD-M-1	FLD-M-2	FLD-M-3	FLD-M-4	FLD-M-5	LDFM-M-1	LDFM-M-2	LDFM-M-3	LDFM-M-4	LDFM-M-5	LD-M-1	LD-M-2	LD-M-3	LD-M-4	LD-M-5
POS_351	[M+H]+	4-Hydroxy-6-methyl-2-pyrone	3.45723	0.0995601	3.91873e-24	127.037	0.868		Organoheterocyclic compounds	Pyrans	Pyranones and derivatives	C6H6O3	NSYSSMYQPLSPOD-UHFFFAOYSA-N	CC1=CC(=CC(=O)O1)O	3.70595e+07	3.57489e+07	3.91465e+07	3.5406e+07	3.68462e+07	2.53159e+06	2.62264e+06	4.4128e+06	5.58395e+06	5.19697e+06	2.95982e+06	2.69944e+06	2.62225e+06	2.94567e+06	3.2011e+06	1.45211e+07	1.41144e+07	1.17907e+07	1.39807e+07	1.32325e+07	1.1816e+07	1.43454e+07	1.31241e+07	1.48417e+07	1.41972e+07	3.7019e+07	3.71464e+07	3.71716e+07	3.62765e+07	3.73345e+07	3.40232e+06	2.3043e+06	2.53575e+06	4.683e+06	4.51082e+06
POS_1360	[M+H]+	D-Glucosamine	6.06599	0.0889971	1.56459e-21	180.087	0.863	C00329	Organic oxygen compounds	Organooxygen compounds	Carbohydrates and carbohydrate conjugates	C6H13NO5	MSWZFWKMSRAUBD-IVMDWMLBSA-N	N[C@H]1C(O)O[C@H](CO)[C@@H](O)[C@@H]1O	1.19701e+08	1.15658e+08	1.25084e+08	1.13458e+08	1.15713e+08	5.91895e+06	5.33226e+06	9.27571e+06	1.17927e+07	1.10414e+07	9.05481e+06	8.08222e+06	8.31303e+06	8.99699e+06	1.01534e+07	4.29503e+07	3.97287e+07	3.30896e+07	3.64505e+07	3.84403e+07	3.27549e+07	4.16548e+07	3.4756e+07	4.2439e+07	3.85684e+07	1.08162e+08	1.08175e+08	1.08178e+08	1.11102e+08	1.08554e+08	8.65757e+06	6.12445e+06	6.4336e+06	1.13758e+07	1.178e+07
POS_412	[M+H]+	DL-Isoleucine	1.17119	37.8764	1.09674e-17	132.101	1.446	C16434	Organic acids and derivatives	Carboxylic acids and derivatives	Amino acids, peptides, and analogues	C6H13NO2	AGPKZVBTJJNPAG-UHFFFAOYSA-N	CCC(C)C(N)C(O)=O	256864	219404	232004	206370	251865	3.9555e+06	3.22045e+06	6.83846e+06	6.25399e+06	6.01791e+06	5.39431e+06	4.74726e+06	4.51314e+06	5.67416e+06	5.44144e+06	190270	271620	328240	203928	311969	228622	273075	449206	340331	203973	45611.1	29753.2	37842.7	41517.6	56582.8	1.04027e+07	5.67761e+06	1.3858e+07	9.38822e+06	1.04266e+07
POS_14	[M+H-H2O]+	Furan	1.60451	0.113783	1.616e-17	69.0335	0.863					C4H4O	YLQBMQCUIZJEEH-UHFFFAOYSA-N	C1=COC=C1	8.9564e+06	8.32025e+06	9.28376e+06	8.43407e+06	8.77834e+06	455276	440866	678919	849743	865850	928219	806178	877276	899101	891452	3.41545e+06	3.51137e+06	2.95576e+06	3.27693e+06	3.66932e+06	3.04987e+06	3.47599e+06	3.30391e+06	3.57956e+06	3.48803e+06	7.56229e+06	7.51476e+06	7.83867e+06	7.33948e+06	7.61797e+06	785458	561937	593031	988348	1.02376e+06
POS_3153	[M]+	2-(((R)-2,3-Dihydroxypropyl)phosphoryloxy)-N,N,N-trimethylethanaminium	1.97828	0.0116935	1.10607e-14	258.11	0.806		Lipids and lipid-like molecules	Glycerophospholipids	Glycerophosphocholines	[C8H21NO6P]+	SUHOQUVVVLNYQR-MRVPVSSYSA-O	C[N+](C)(C)CCO[P](O)(=O)OCC(O)CO	9.8339e+06	9.50781e+06	1.11102e+07	8.92569e+06	1.08671e+07	1.20523e+07	1.1719e+07	1.47269e+07	1.94335e+07	1.71065e+07	144053	152999	147426	144015	119260	9.85972e+07	8.2689e+07	1.14223e+08	8.84319e+07	1.14616e+08	9.02562e+07	1.03417e+08	8.77725e+07	1.02571e+08	8.97425e+07	1.36032e+07	1.21811e+07	1.26157e+07	1.24306e+07	1.26697e+07	4.46762e+06	3.49115e+06	3.8649e+06	4.73873e+06	3.72688e+06
POS_8648	[M+Na]+	6,7,8,3',4'-Pentamethoxyisoflavanquinone	1.9605	345.375	1.31045e-14	413.119	4.355		Phenylpropanoids and polyketides	Isoflavonoids	Isoflavanquinones	C20H22O8	TZOHVRDKXUMVIU-UHFFFAOYSA-N	COC1=C(OC)C(=C2OCC(CC2=C1)C3=CC(=O)C(=C(OC)C3=O)OC)OC	49890.5	65975.4	48914.9	35058.9	53014.9	7.4266e+06	7.12382e+06	7.36121e+06	9.65106e+06	1.52378e+07	1.4052e+07	1.21228e+07	1.20629e+07	1.39577e+07	1.5405e+07	26669.9	7505.99	210718	6378.01	131060	166888	31943.4	7803.25	375752	124385	13527.3	83588	23778.7	9267.42	29778.7	2.01284e+07	1.37649e+07	1.47161e+07	2.61852e+07	2.91763e+07
POS_8496	[M+Na]+	4-[4-(beta-D-Glucopyranosyloxy)-2-hydroxy-2,6,6-trimethylcyclohexylidene]-3-buten-2-one	1.38551	101.947	2.16728e-13	409.185	4.201		Lipids and lipid-like molecules	Prenol lipids	Terpene glycosides	C19H30O8	OSUSRWMGHUUXBY-OHWUEDFNSA-N	CC(=O)[CH]=[C]=[C]1C(C)(C)CC(CC1(C)O)O[C@@H]2O[C@H](CO)[C@@H](O)[C@H](O)[C@H]2O	79861.8	50813.6	94031	23677.9	68465.2	3.81906e+06	3.80051e+06	6.88675e+06	8.93949e+06	8.85975e+06	6.30392e+06	6.45632e+06	5.66743e+06	5.99887e+06	8.01156e+06	410489	188289	196282	395542	132524	165992	101488	245105	168007	46958.5	67072.6	110078	99405.7	64915.9	56559.7	8.17827e+06	4.33216e+06	5.24306e+06	9.17459e+06	1.04425e+07
POS_7607	[M+H-H2O]+	Campesterol	1.6413	246.655	5.12563e-13	383.366	13.018		Lipids and lipid-like molecules	Steroids and steroid derivatives	Ergostane steroids	C28H48O	SGNBVLSWZMBQTH-PODYLUTMSA-N	CC(C)[C@H](C)CC[C@@H](C)[C@H]1CC[C@H]2[C@@H]3CC=C4C[C@@H](O)CC[C@]4(C)[C@H]3CC[C@]12C	38759.5	19685.6	74025.9	22316.2	26221.4	3.79686e+06	1.86578e+06	4.20919e+06	6.4625e+06	6.26413e+06	9.35425e+06	1.10761e+07	7.03012e+06	8.20078e+06	1.2136e+07	1.05577e+06	1.00277e+06	364872	1.50644e+06	126833	1.04981e+06	352037	1.31479e+06	250112	86539.8	22025.5	36832.6	85831.2	58865.2	27698.3	5.14027e+06	5.87029e+06	3.41219e+06	9.77915e+06	8.58881e+06
POS_10299	[M+H]+	1-Hexadecanoyl-sn-glycero-3-phosphoethanolamine	3.94979	176.762	6.94855e-13	454.291	11.264		Lipids and lipid-like molecules	Glycerophospholipids	Glycerophosphoethanolamines	C21H44NO7P	YVYMBNSKXOXSKW-HXUWFJFHSA-N	CCCCCCCCCCCCCCCC(=O)OC[C@@H](O)CO[P](O)(=O)OCCN	180991	352335	112901	557693	221323	1.88248e+07	2.37741e+07	4.64527e+07	6.62901e+07	6.50953e+07	6.99749e+07	4.79833e+07	5.60457e+07	6.1295e+07	7.83118e+07	1.74684e+08	1.41533e+08	1.79703e+08	1.93113e+08	1.54979e+08	1.06533e+08	8.70273e+07	1.39353e+08	1.73347e+08	1.29066e+08	760855	510158	119980	105956	395856	2.91565e+07	1.1298e+07	1.73345e+07	5.85911e+07	4.50013e+07
POS_8126	[M+H]+	6-{9a,11a-dimethyl-1H,2H,3H,3aH,3bH,4H,8H,9H,9bH,10H,11H-cyclopenta[a]phenanthren-1-yl}-3-ethyl-2-methylheptane	2.70374	85.1358	7.92768e-13	397.383	13.18					C29H48	ICCTZARHLGPHMT-AVTHQIONNA-N	C1=CCCC2(C1=CCC3C2CCC4(C)C(CCC34)C(C)CCC(CC)C(C)C)C	306332	211334	675502	114474	326243	1.31811e+07	8.19312e+06	1.5852e+07	1.68869e+07	1.94961e+07	2.26151e+07	2.73266e+07	2.01635e+07	2.44111e+07	2.63124e+07	1.12892e+07	1.29158e+07	2.71616e+06	9.39751e+06	6.68414e+06	6.47637e+06	1.15418e+07	1.63915e+07	4.01934e+06	3.77264e+06	149743	385059	554706	445982	142659	1.72813e+07	1.57238e+07	1.55283e+07	2.89877e+07	2.79064e+07
POS_9954	[M+NH4]+	Epilupeol	1.15783	105.388	8.27833e-13	444.422	13.163		Lipids and lipid-like molecules	Prenol lipids	Triterpenoids	C30H50O	MQYXUWHLBZFQQO-ISZJTHHZSA-N	CC(=C)C1CCC2(C)CCC3(C)C(CCC4C5(C)CCC(O)C(C)(C)C5CCC34C)C12	64269	37378.6	138675	36983.1	55419.5	2.62956e+06	1.83666e+06	5.48826e+06	5.89427e+06	5.35132e+06	5.51864e+06	5.22385e+06	4.03676e+06	4.91939e+06	7.04688e+06	405164	9542.33	6.74739e+06	29009.9	4.847e+06	2.25215e+06	1.05525e+06	15311.4	3.64372e+06	7.38196e+06	16178.1	21091.7	48009.8	45184.5	14940.3	3.91382e+06	2.65561e+06	3.42954e+06	7.04105e+06	5.80398e+06
POS_5768	[M+H]+	Erucamide	11.6508	0.232353	9.46188e-13	338.342	12.402		Lipids and lipid-like molecules	Fatty Acyls	Fatty amides	C22H43NO	UAUDZVJPLUQNMU-KTKRTIGZSA-N	CCCCCCCCC=CCCCCCCCCCCCC(O)=N	4.45484e+08	4.11206e+08	4.87428e+08	4.19414e+08	4.97559e+08	3.63015e+07	4.89485e+07	6.26631e+07	2.86989e+07	3.95072e+07	9.38031e+07	1.24296e+08	7.89529e+07	9.53699e+07	1.22002e+08	4.55053e+08	3.39603e+08	1.03984e+08	2.6408e+08	7.4004e+07	1.16499e+08	2.07522e+08	2.64071e+08	1.0696e+08	5.08973e+07	6.02966e+08	4.6108e+08	5.55425e+08	4.66298e+08	4.28744e+08	6.95632e+07	5.93209e+07	6.44177e+07	6.55006e+07	4.68718e+07
POS_9688	[M+Na]+	Sayaendoside	1.09766	1316.07	5.57527e-12	439.159	3.632		Organic oxygen compounds	Organooxygen compounds	Carbohydrates and carbohydrate conjugates	C19H28O10	UWKRNCNWJVCHGZ-DERWZFJFSA-N	OCC1OC(OCCC2=CC=CC=C2)C(OC3OCC(O)(CO)C3O)C(O)C1O	2981.7	2582.82	4728.31	1672.6	5002.21	2.03807e+06	2.24716e+06	4.61683e+06	6.91228e+06	6.39906e+06	3.5592e+06	3.55794e+06	3.37873e+06	4.11285e+06	5.01696e+06	20408.7	17022.9	15165.1	12774	22039.6	3005.73	4861.61	15775.3	3329.93	1456.46	1436.91	8952.22	2292.06	2263.96	2749.92	4.31203e+06	2.14986e+06	2.56288e+06	5.26467e+06	6.31175e+06
POS_4173	[M+H]+	3alpha,17beta-Dihydroxy-5alpha-androstane	1.48579	23.0568	1.71595e-11	293.249	11.861		Lipids and lipid-like molecules	Steroids and steroid derivatives	Androstane steroids	C19H32O2	CBMYJHIOYJEBSB-UHFFFAOYSA-N	CC12CCC3C(CCC4CC(O)CCC34C)C1CCC2O	380381	351765	640340	197526	325540	6.86605e+06	7.4388e+06	1.5875e+07	2.67387e+07	2.63182e+07	8.92932e+06	6.29768e+06	6.69344e+06	6.45771e+06	8.98673e+06	8.28714e+06	8.27252e+06	1.9986e+07	7.91289e+06	1.26408e+07	7.39804e+06	1.0051e+07	4.3475e+06	1.26018e+07	1.46444e+07	387563	428656	497077	447324	206107	1.01306e+07	6.61009e+06	9.64594e+06	2.25217e+07	2.13543e+07
POS_10103	[M+H]+	Cynaroside	1.52928	68.0523	1.86902e-11	449.108	4.462	C03951	Phenylpropanoids and polyketides	Flavonoids	Flavonoid glycosides	C21H20O11	PEFNSGRTCBGNAN-QNDFHXLGSA-N	OC[C@H]1O[C@@H](OC2=CC3=C(C(=C2)O)C(=O)C=C(O3)C4=CC(=C(O)C=C4)O)[C@H](O)[C@@H](O)[C@@H]1O	162337	132666	90322.7	202013	117492	4.48348e+06	5.1924e+06	1.17048e+07	2.305e+07	1.87226e+07	7.99066e+06	7.41272e+06	7.61273e+06	9.09144e+06	1.21358e+07	1.61365e+06	89399.3	1.37072e+07	391792	1.49067e+07	6.01524e+06	3.90944e+06	85750	1.31711e+07	2.26501e+07	126472	109450	55422.3	92657.1	234268	8.16242e+06	3.78811e+06	4.49148e+06	1.45368e+07	1.3405e+07
POS_8183	[M+H]+	Fecosterol	1.21351	263.08	2.06493e-11	399.358	13.32					C28H46O	SLQKYSPHBZMASJ-QVQVRJIHNA-N	OC1CCC2(C3=C(CCC2C1)C4CCC(C(C)CCC(=C)C(C)C)C4(C)CC3)C	14275.8	20025.2	12824.1	12792.2	12437.3	4.3011e+06	3.68135e+06	8.53335e+06	1.58674e+07	1.47501e+07	4.67437e+06	4.48721e+06	5.6005e+06	6.11694e+06	5.13942e+06	154933	9056.19	7.3129e+06	43197.2	4.435e+06	672074	882999	6389.42	3.11019e+06	3.72533e+06	19491.7	19570.2	14949.3	11926	78530.2	7.92366e+06	5.0999e+06	5.06401e+06	2.03038e+07	1.56266e+07
POS_14962	[M+H]+	Luteolin 3',4'-di-O-beta-D-glucopyranoside	1.09371	82.9038	2.63818e-11	611.161	4.461		Phenylpropanoids and polyketides	Flavonoids	Flavonoid glycosides	C27H30O16	XKAYFELZCPZDEK-IPOZFMEPSA-N	OC[C@H]1O[C@@H](OC2=C(O[C@@H]3O[C@H](CO)[C@@H](O)[C@H](O)[C@H]3O)C=C(C=C2)C4=CC(=O)C5=C(O)C=C(O)C=C5O4)[C@H](O)[C@@H](O)[C@@H]1O	77180.9	52349.2	44050	87876.7	55448.7	2.1933e+06	2.86689e+06	5.89919e+06	1.15472e+07	9.77436e+06	4.17831e+06	3.90385e+06	3.64871e+06	4.38897e+06	6.22734e+06	652755	61054.4	6.97026e+06	190743	7.4911e+06	3.01694e+06	1.73173e+06	53918.6	6.34695e+06	1.12384e+07	49585.5	49014.2	19136	22356.2	95923.7	4.2433e+06	1.66502e+06	2.31929e+06	7.55646e+06	7.32059e+06
POS_6702	[M+NH4]+	beta-Gentiobiose	8.5925	0.0531794	2.70756e-11	360.151	0.879		Organic oxygen compounds	Organooxygen compounds	Carbohydrates and carbohydrate conjugates	C12H22O11	DLRVVLDZNNYCBX-CQUJWQHSSA-N	OCC1OC(OCC2OC(O)C(O)C(O)C2O)C(O)C(O)C1O	1.90184e+08	1.80076e+08	1.92666e+08	1.62677e+08	1.87206e+08	1.84864e+07	2.05587e+07	3.38317e+07	4.74978e+07	4.0709e+07	2.45099e+06	1.9922e+06	2.44073e+06	2.37433e+06	3.5341e+06	1.10787e+08	1.12398e+08	9.5152e+07	1.20166e+08	8.47502e+07	7.76465e+07	1.24435e+08	1.03995e+08	1.10006e+08	9.35765e+07	2.56752e+08	2.71937e+08	2.65291e+08	2.666e+08	2.67026e+08	1.62483e+07	9.12094e+06	1.05418e+07	2.17882e+07	1.88986e+07
POS_8467	[M+H]+	Miltefosine	2.7065	224.692	9.60758e-11	408.323	11.343		Organic nitrogen compounds	Organonitrogen compounds	Quaternary ammonium salts	C21H46NO4P	PQLXHQMOHUQAKB-UHFFFAOYSA-N	CCCCCCCCCCCCCCCCO[P]([O-])(=O)OCC[N+](C)(C)C	139097	128209	121350	150836	157074	1.17083e+07	1.33169e+07	2.86821e+07	3.99627e+07	4.52932e+07	2.3462e+07	2.61437e+07	1.69651e+07	3.39857e+07	3.98459e+07	3.65467e+06	33357.5	2.87843e+07	653020	2.39437e+07	5.89723e+06	3.57902e+06	125659	4.32695e+06	3.9105e+07	57045.9	102511	114713	156933	131178	1.90972e+07	1.04755e+07	1.43565e+07	3.90663e+07	3.3598e+07
POS_1870	[M+H]+	N,N-Dimethylarginine	1.48307	313.816	1.93536e-10	203.15	0.998	C03626	Organic acids and derivatives	Carboxylic acids and derivatives	Amino acids, peptides, and analogues	C8H18N4O2	YDGMGEXADBMOMJ-LURJTMIESA-N	CN(C)C(=N)NCCCC(N)C(O)=O	19858.1	18962.4	21521	11795	11612.9	6.04155e+06	5.90243e+06	1.17374e+07	1.15206e+07	1.04922e+07	1.08673e+07	7.84729e+06	7.0325e+06	6.09723e+06	1.26594e+07	4.37606e+06	3.72378e+06	9.17969e+06	4.45267e+06	8.8975e+06	5.77829e+06	3.56649e+06	2.73436e+06	7.45968e+06	1.50854e+07	45546.8	15241.4	13535.8	29217.4	80006.9	1.05639e+07	6.30721e+06	6.83771e+06	9.57974e+06	9.50264e+06
POS_1020	[M+H-C9H10O5]+	Rosmarinic acid	1.06851	2.54752	1.19389e-09	163.04	5.838		Phenylpropanoids and polyketides	Cinnamic acids and derivatives	Hydroxycinnamic acids and derivatives	C18H16O8	DOUMFZQKYFQNTF-UHFFFAOYSA-N	OC(=O)C(CC1=CC(=C(O)C=C1)O)OC(=O)C=CC2=CC(=C(O)C=C2)O	3.27504e+06	3.53923e+06	2.82173e+06	4.30254e+06	3.74585e+06	6.46002e+06	7.47975e+06	1.10111e+07	1.43883e+07	1.37797e+07	7.9062e+06	8.80232e+06	8.59615e+06	9.02916e+06	1.10631e+07	5.7391e+06	2.93738e+06	1.14348e+07	3.42292e+06	1.12013e+07	8.05641e+06	6.45752e+06	2.79645e+06	9.91274e+06	1.25722e+07	4.18735e+06	2.98941e+06	3.12543e+06	2.9067e+06	5.55874e+06	9.79293e+06	7.34236e+06	9.5631e+06	1.15012e+07	1.099e+07
POS_4720	[M+NH4]+	14-(Hydroxymethyl)-5,9-dimethyltetracyclo[11.2.1.0~1,10~.0~4,9~]hexadecan-5-ol	1.31109	29.4838	1.37181e-09	310.275	11.862		Lipids and lipid-like molecules	Prenol lipids	Diterpenoids	C19H32O2	LZAZGDZVFQSCFO-UHFFFAOYSA-N	CC1(O)CCCC2(C)C1CCC34CC(CO)C(CCC23)C4	225118	181740	385503	97915.4	185919	5.30896e+06	5.61315e+06	1.27806e+07	2.04246e+07	1.77336e+07	6.81865e+06	5.05481e+06	4.40311e+06	4.45038e+06	7.14704e+06	6.58123e+06	5.90047e+06	1.38784e+07	5.59143e+06	9.75277e+06	5.38221e+06	8.46342e+06	3.08784e+06	9.87428e+06	1.3173e+07	265082	293966	311536	299537	135370	7.53016e+06	4.81015e+06	7.44636e+06	1.74624e+07	1.73935e+07
POS_9976	[M+Na]+	3-[(7S,8R)-5-Hydroxy-2,2,7,8-tetramethyl-6-oxo-7,8-dihydropyrano[3,2-g]chromen-10-yl]-3-phenylpropanoic acid	1.26742	10888.9	1.94158e-09	445.16	3.834		Organoheterocyclic compounds	Benzopyrans	1-benzopyrans	C25H26O6	CEJSYHIZUAMEQV-RFOFMGPBSA-N	C[C@H]1OC2=C(C(=C3C=CC(C)(C)OC3=C2C(CC(O)=O)C4=CC=CC=C4)O)C(=O)[C@H]1C	470.257	432.017	502.9	370.902	651.607	1.52542e+06	1.3378e+06	4.00892e+06	7.87939e+06	7.42275e+06	4.69874e+06	4.71286e+06	3.95023e+06	5.07341e+06	6.11288e+06	1281.95	1518.42	1061.87	1538.97	2356.36	792.336	1871.32	1815.54	3371.62	3961.96	425.321	1027.9	604.247	203.988	1062.34	4.63295e+06	1.85414e+06	2.11723e+06	8.56902e+06	1.03263e+07
POS_18693	[M+H]+	1,2-Heptadecanoylphosphatidylcholine	1.74225	71.2815	2.60672e-09	762.579	13.145		Lipids and lipid-like molecules	Glycerophospholipids	Glycerophosphocholines	C42H84NO8P	RTWAYAIMWLNAJW-UHFFFAOYSA-N	CCCCCCCCCCCCCCCCC(=O)OCC(CO[P]([O-])(=O)OCC[N+](C)(C)C)OC(=O)CCCCCCCCCCCCCCCC	177017	193208	61270.1	230983	135671	5.30971e+06	6.16439e+06	1.63387e+07	2.01596e+07	1.87814e+07	8.49525e+06	8.46328e+06	7.64262e+06	9.38175e+06	1.21784e+07	174579	119088	4.60385e+06	60200.7	4.21293e+06	2.54888e+06	682356	456917	4.55039e+06	4.96617e+06	173377	109361	70143.3	73029.1	443426	1.36176e+07	5.61575e+06	8.66054e+06	2.70871e+07	2.67458e+07
POS_4976	[M+H]+	Cafestol	1.07472	19.5544	4.02222e-09	317.207	10.027		Organoheterocyclic compounds	Naphthofurans		C20H28O3	DNJVYWXIDISQRD-HWUKTEKMSA-N	C[C@@]12CCC3=C(C=CO3)[C@H]1CC[C@@]45C[C@@H](CC[C@@H]24)[C@@](O)(CO)C5	241928	310654	453646	547818	235944	5.02347e+06	4.052e+06	9.81437e+06	1.60739e+07	1.53542e+07	5.8303e+06	5.07347e+06	5.07222e+06	4.50813e+06	2.49674e+06	1.06481e+07	8.56992e+06	5.83555e+07	6.39562e+06	3.70576e+07	1.28648e+07	1.69587e+07	7.60481e+06	2.47218e+07	1.83322e+07	141111	112323	103348	109999	105093	1.1065e+07	6.01252e+06	6.19154e+06	1.97539e+07	2.106e+07
POS_1630	[M+H]+	Isoscopoletin	1.52294	6.10938	4.92864e-09	193.05	5.274					C10H8O4	SYTYLPHCLSSCOJ-UHFFFAOYSA-N	COC1=C(C=C2C=CC(=O)OC2=C1)O	1.46842e+06	2.36155e+06	808963	2.89278e+06	1.89513e+06	6.31468e+06	1.02642e+07	1.52899e+07	2.56968e+07	2.13421e+07	1.10526e+07	1.24117e+07	1.08463e+07	1.36789e+07	1.13771e+07	2.2849e+06	204556	1.43824e+07	583624	1.68457e+07	2.03337e+06	3.48651e+06	157721	1.46241e+07	2.15255e+07	1.79844e+06	1.67013e+06	921235	1.37523e+06	4.16116e+06	9.28794e+06	5.13289e+06	6.93759e+06	1.65331e+07	1.61946e+07
POS_5308	[M+H]+	N-Fructosyl phenylalanine	1.19496	0.00344136	5.93389e-09	328.138	2.433		Organic acids and derivatives	Carboxylic acids and derivatives	Amino acids, peptides, and analogues	C15H21NO7	FAVRCIXPIVJIPN-UHFFFAOYSA-N	OCC1OC(O)(CNC(CC2=CC=CC=C2)C(O)=O)C(O)C1O	5.75029e+06	5.58209e+06	5.87291e+06	6.0096e+06	5.75652e+06	239664	206707	462322	922204	890607	9785.06	9283.55	7640.44	13096.1	8301.76	1.45311e+07	3.935e+07	8.40914e+06	1.52423e+07	6.48759e+06	5.21476e+06	3.24948e+07	2.01359e+07	6.82564e+06	4.65342e+06	3.23046e+06	2.83491e+06	2.98981e+06	3.44718e+06	3.53839e+06	1.46409e+06	828590	867410	2.83007e+06	3.23203e+06
POS_20645	[M+Na]+	(3beta,5alpha,9xi)-3-{[beta-D-Glucopyranosyl-(1->6)-beta-D-glucopyranosyl-(1->4)-6-deoxy-3-O-methyl-beta-L-idopyranosyl]oxy}-14-hydroxy-19-oxocard-20(22)-enolide	2.77504	17.9403	6.64037e-09	895.379	6.033		Lipids and lipid-like molecules	Steroids and steroid derivatives	Steroid lactones	C42H64O19	WPNLWBRKPZXVGD-ZZOAZOMRSA-N	COC1C(O)C(OC(C)C1OC2OC(COC3OC(CO)C(O)C(O)C3O)C(O)C(O)C2O)OC4CCC5(C=O)C(CCC6C5CCC7(C)C(CCC67O)C8=CC(=O)OC8)C4	1.434e+06	2.19192e+06	882314	2.9846e+06	1.50226e+06	1.53331e+07	1.97829e+07	3.09217e+07	7.36897e+07	6.64813e+07	2.32039e+07	2.71054e+07	2.08959e+07	3.26167e+07	4.79967e+07	4.5202e+06	668787	2.92635e+07	1.10802e+06	3.96032e+07	1.51005e+07	1.13726e+07	407954	2.44925e+07	4.56302e+07	2.07311e+06	1.593e+06	883988	1.29511e+06	3.21609e+06	2.50656e+07	1.44794e+07	1.93625e+07	5.92098e+07	5.73503e+07
POS_6100	[M+H]+	Batyl alcohol	1.05725	0.00770164	1.1209e-08	345.337	12.363		Lipids and lipid-like molecules	Glycerolipids	Monoradylglycerols	C21H44O3	OGBUMNBNEWYMNJ-UHFFFAOYSA-N	CCCCCCCCCCCCCCCCCCOCC(O)CO	4.42442e+06	4.63444e+06	4.43827e+06	4.01309e+06	5.20173e+06	11414.8	3849.79	26388.2	10587.6	17565.1	4403.44	14644.3	0	12599.1	0	5.09098e+07	1.34887e+07	8.45145e+07	3.64667e+07	6.72557e+07	3.48259e+07	4.60774e+07	1.20839e+07	9.25621e+07	9.13412e+07	2.02306e+06	2.4069e+06	2.86702e+06	2.71022e+06	2.60122e+06	53921.1	33293.2	21244	67384.6	61884.5
POS_4158	[M+H]+	8-[3-Oxo-2-[(E)-pent-2-enyl]cyclopenten-1-yl]octanoic acid	1.86977	2788.34	1.31852e-08	293.21	7.259		Lipids and lipid-like molecules	Fatty Acyls	Fatty acids and conjugates	C18H28O3	RHVWQVSLVMXMBR-XVNBXDOJSA-N	CCC=CCC1=C(CCCCCCCC(O)=O)CCC1=O	3534.57	4835.38	4380.45	4150.5	5827.25	997778	720898	2.16383e+06	4.43108e+06	4.29659e+06	1.46662e+07	1.2712e+07	1.28744e+07	1.47681e+07	6.23401e+06	312140	389773	21858.5	18348	144873	10096.7	105168	145538	34441.1	25680.2	4615.83	8745.51	4975.9	4288.6	2884.68	6.81713e+06	3.20143e+06	3.39214e+06	1.40903e+07	1.57699e+07
POS_1	[M+H-2H2O]+	Trimethylamine	1.1743	51.1878	6.94722e-08	60.0801	0.908	C00565	Organic nitrogen compounds	Organonitrogen compounds	Amines	C3H9N	GETQZCLCWQTVFV-UHFFFAOYSA-N	CN(C)C	128970	147760	162471	78416.2	180422	5.58547e+06	4.46062e+06	5.38064e+06	3.10392e+06	2.97157e+06	6.70673e+06	3.24394e+06	6.01739e+06	5.95872e+06	7.46084e+06	2.67365e+06	2.19698e+06	1.54401e+06	2.0766e+06	1.72496e+06	1.65024e+06	1.76404e+06	1.43786e+06	1.23723e+06	1.44682e+06	75776.8	70966.8	84312.6	44362.2	64991	5.78348e+06	5.82796e+06	2.36401e+06	2.13796e+06	2.70266e+06
POS_11950	[M+H]+	Melezitose	1.83292	0.00335018	8.90979e-08	505.174	0.895	C08243	Organic oxygen compounds	Organooxygen compounds	Carbohydrates and carbohydrate conjugates	C18H32O16	QWIZNVHXZXRPDR-WSCXOGSTSA-N	OCC1OC(OC2C(O)C(CO)OC2(CO)OC3OC(CO)C(O)C(O)C3O)C(O)C(O)C1O	7.69197e+06	7.07737e+06	7.05114e+06	5.93689e+06	6.81309e+06	10283.4	6641.44	22749.7	28163.1	30335.2	10495.1	4269.31	3056.17	10450.4	28509.2	1.67043e+06	2.32836e+06	794066	1.79142e+06	681823	952323	1.38987e+06	1.6073e+06	946410	859041	1.42107e+07	1.40741e+07	1.30861e+07	1.43451e+07	1.50654e+07	10681.2	3461.58	6021.31	20324.2	18131.4
POS_5116	[M+H]+	alpha-Linolenoyl ethanolamide	5.47039	126.797	1.26125e-07	322.274	10.755	C13828	Organic nitrogen compounds	Organonitrogen compounds	Amines	C20H35NO2	HBJXRRXWHSHZPU-PDBXOOCHSA-N	CC\\C=C/C/C=C\\C\\C=C/CCCCCCCC(=O)NCCO	1.07503e+06	1.05909e+06	1.08839e+06	1.13691e+06	1.05915e+06	4.30715e+07	4.84207e+07	1.03866e+08	1.6949e+08	1.55676e+08	9.09634e+07	7.71362e+07	6.79633e+07	8.77773e+07	1.43463e+08	1.1646e+07	1.62474e+06	7.47766e+07	3.01581e+06	1.02943e+08	3.92133e+07	2.25577e+07	1.54248e+06	8.65787e+07	1.06304e+08	721894	1.02609e+06	671208	633689	805487	6.80051e+07	3.92901e+07	4.39369e+07	1.26992e+08	1.25457e+08
POS_13063	[M+H]+	Rugulosin	3.61498	0.231541	1.3991e-07	543.136	0.888		Benzenoids	Naphthalenes	Naphthols and derivatives	C30H22O10	QFDPVUTXKUGISP-NVWQCAADSA-N	CC1=CC(=C2C(=C3C(=O)[C@H]4C(O)C5C6C(O)[C@H](C(=O)C7=C(O)C8=C(O)C=C(C)C=C8C(=O)[C@]467)[C@]35C(=O)C2=C1)O)O	3.49617e+07	3.58036e+07	3.65205e+07	3.74781e+07	3.74503e+07	5.01201e+06	4.73395e+06	7.68698e+06	9.40434e+06	8.71055e+06	3.98899e+06	4.03613e+06	4.44051e+06	5.05656e+06	1.15558e+07	2.92178e+07	2.97722e+07	1.74041e+07	3.03699e+07	1.76848e+07	2.29521e+07	2.33635e+07	2.56551e+07	2.21135e+07	1.97146e+07	6.44627e+07	5.53869e+07	6.28004e+07	6.00022e+07	5.28554e+07	4.44963e+06	3.12636e+06	3.49997e+06	5.71782e+06	6.08473e+06
POS_660	[M]+	Acetylcholine	1.33181	0.0249166	2.22347e-07	146.118	1.043		Organic nitrogen compounds	Organonitrogen compounds	Quaternary ammonium salts	[C7H16NO2]+	OIPILFWXSMYKGL-UHFFFAOYSA-N	CC(=O)OCC[N+](C)(C)C	3.88827e+06	3.37633e+06	4.14937e+06	3.39136e+06	3.75326e+06	171343	131143	219846	200805	176119	123421	132021	90080.1	83558.5	111242	5.43199e+06	2.36728e+06	1.40798e+06	355111	8.83955e+06	3.75393e+06	4.27221e+06	2.83885e+06	2.94196e+06	1.61943e+07	7.97471e+06	6.70441e+06	7.0641e+06	8.47792e+06	8.36147e+06	287704	229074	189808	259582	235915
POS_149	[M]+	Choline	5.22332	13.8584	4.03542e-07	104.107	0.889	C00114	Organic nitrogen compounds	Organonitrogen compounds	Quaternary ammonium salts	C5H14NO	OEYIOHPDSNJKLS-UHFFFAOYSA-N	C[N+](C)(C)CCO	8.85143e+06	7.85224e+06	1.20273e+07	1.10307e+07	1.00779e+07	1.32168e+08	7.56752e+07	4.60949e+07	7.34702e+07	7.91791e+07	1.30262e+08	1.33707e+08	1.08054e+08	1.16804e+08	1.66562e+08	2.73588e+07	6.10034e+07	3.37943e+07	3.21722e+07	4.25962e+07	2.42175e+07	1.77792e+07	1.76411e+07	2.1234e+07	5.99671e+07	5.25737e+06	5.24035e+06	5.96858e+06	7.05209e+06	5.13877e+06	1.09515e+08	1.43852e+08	8.74358e+07	1.00408e+08	5.94865e+07
POS_13283	[M+H-H2O]+	Lutein	1.08524	575.628	7.6587e-07	551.425	12.018		Lipids and lipid-like molecules	Prenol lipids	Tetraterpenoids	C40H56O2	KBPHJBAIARWVSC-UHFFFAOYSA-N	CC(=CC=CC=C(C)C=CC=C(C)C=CC1=C(C)CC(O)CC1(C)C)C=CC=C(C)C=CC2C(=CC(O)CC2(C)C)C	8808.83	12692.2	1149.06	12379.6	28911.9	2.54197e+06	1.83303e+06	4.22762e+06	7.05959e+06	7.73696e+06	2.68896e+06	2.60023e+06	2.98719e+06	3.71402e+06	3.29277e+06	171722	110551	31375.9	97367.2	88857.7	28711.5	64962.7	178362	171823	86434.3	1069.13	8861.41	1858.77	1119.9	8663.82	2.75687e+06	1.35568e+06	2.37882e+06	5.8398e+06	7.74572e+06
POS_4437	[M+NH4]+	2-Phenylethyl beta-D-glucopyranoside	1.36365	2195.61	1.0213e-06	302.159	4.729		Organic oxygen compounds	Organooxygen compounds	Carbohydrates and carbohydrate conjugates	C14H20O6	MLRIJUWUQTVDQE-RKQHYHRCSA-N	OCC1OC(OCCC2=CC=CC=C2)C(O)C(O)C1O	2919.88	2484.76	4017.86	2069.26	3263.06	2.27927e+06	2.14755e+06	4.45205e+06	6.69048e+06	5.86603e+06	9.57201e+06	9.4561e+06	9.08297e+06	9.24078e+06	1.72998e+06	409.443	542.98	0	270.298	1051.34	699.288	500.55	669.32	436.722	523.51	2702.27	3540.23	3306.15	3841.57	3680.43	2.31098e+06	1.08881e+06	1.20649e+06	3.36089e+06	3.89972e+06
POS_15889	[M+H]+	Isorhamnetin 3,7-O-diglucoside	3.09553	233.119	1.29251e-06	641.172	3.937		Phenylpropanoids and polyketides	Flavonoids	Flavonoid glycosides	C28H32O17	ZYYJHXKSQKLEBL-QDYVESOYSA-N	COC1=CC(=CC=C1O)C2=C(O[C@@H]3O[C@H](CO)[C@@H](O)[C@H](O)[C@H]3O)C(=O)C4=C(O)C=C(O[C@@H]5O[C@H](CO)[C@@H](O)[C@H](O)[C@H]5O)C=C4O2	209661	163887	77188.6	283710	265358	1.44448e+07	1.41098e+07	3.0326e+07	4.55623e+07	4.53078e+07	2.29889e+07	2.03601e+07	2.204e+07	2.75278e+07	3.37118e+07	158311	28976.1	96024.8	137891	171792	41340.4	84881.1	29742.1	242074	89600.8	65308.3	268757	52547.6	63909.4	268130	2.23838e+07	1.16089e+07	1.3051e+07	3.84664e+07	4.31315e+07
POS_14164	[M+H]+	Antheraxanthin	1.42956	47.0499	2.07227e-06	585.43	11.737		Lipids and lipid-like molecules	Prenol lipids	Tetraterpenoids	C40H56O3	OFNSUWBAQRCHAV-OYQUVCAXSA-N	CC1=C(\\C=C\\C(C)=C\\C=C\\C(C)=C\\C=C\\C=C(C)\\C=C\\C=C(C)\\C=C\\[C@@]23O[C@]2(C)C[C@@H](O)CC3(C)C)C(C)(C)C[C@H](O)C1	236592	205578	1090.77	62351.3	722212	3.00974e+06	3.01973e+06	6.27073e+06	1.03676e+07	1.21477e+07	5.69861e+06	3.46889e+06	5.70449e+06	7.23578e+06	5.30252e+06	779282	23279.4	99673.4	336114	24125	30766.3	4962.6	4632.73	42501.3	14043.1	172488	372716	1761.01	3257.29	70418.8	5.85903e+06	2.52742e+06	5.48813e+06	1.12847e+07	1.55967e+07
POS_6359	[M+H]+	Retrorsine	1.10835	309.218	2.24357e-06	352.164	3.815		Phenylpropanoids and polyketides	Macrolides and analogues		C18H25NO6	BCJMNZRQJAVDLD-CQRYIUNCSA-N	C\\C=C1\\C[C@@H](C)[C@](O)(CO)C(=O)OCC2=CCN3CC[C@@H](OC1=O)[C@@H]23	16645.1	12244.3	19061.1	14084.2	15017.3	1.31771e+06	1.28008e+06	3.45151e+06	6.32292e+06	6.0951e+06	3.27216e+06	3.18214e+06	2.71708e+06	3.43295e+06	3.72927e+06	8009.85	6525.75	427659	105348	276740	1134.75	13258.8	112262	36543.1	16381.5	17804.4	18459.9	17586.2	17476.4	18166.8	4.01661e+06	1.87129e+06	2.08611e+06	8.42152e+06	9.76846e+06
POS_2245	[M+H]+	Pantothenic acid	1.2795	20.7621	2.2572e-06	220.118	2.348	C00864	Organic acids and derivatives	Carboxylic acids and derivatives	Amino acids, peptides, and analogues	C9H17NO5	GHOKWGTUZJEAQD-ZETCQYMHSA-N	CC(C)(CO)C(O)C(O)=NCCC(O)=O	270118	278181	304221	312484	341564	5.78551e+06	3.69313e+06	8.16406e+06	1.12728e+07	1.07218e+07	6.13169e+06	4.77832e+06	4.85642e+06	5.4561e+06	7.46715e+06	594401	735314	372207	646931	642991	440745	650183	644686	463876	430813	448986	280083	354526	501863	458954	9.069e+06	7.56933e+06	5.59798e+06	8.68656e+06	1.13571e+07
POS_13682	[M+H]+	4-Oxogazaniaxanthin	1.61061	3168.72	2.5175e-06	567.418	11.727		Lipids and lipid-like molecules	Prenol lipids	Tetraterpenoids	C40H54O2	BHDQEDUHXBQKIH-APUCIYKZSA-N	CC(C)=CCCC(/C)=C/C=C/C(C)=C/C=C/C(C)=C/C=C/C=C(C)/C=C/C=C(C)/C=C/C1=C(C)C(=O)C(O)CC1(C)C	623.431	6611.93	998.658	4638.47	7198.66	3.87324e+06	4.15787e+06	8.7283e+06	1.46027e+07	1.50856e+07	6.88819e+06	4.98563e+06	5.79779e+06	7.79464e+06	6.87712e+06	25613	551.688	1593.86	5072.94	3973.77	8187.69	2371.74	11124.3	4196.68	6681.92	0	4125.47	2814.51	3938.9	2704.87	8.25353e+06	4.17107e+06	5.47504e+06	1.6694e+07	2.06513e+07
POS_7848	[M+Na]+	Cnidioside A	1.79906	0.00138247	2.61846e-06	391.103	1.151		Organic oxygen compounds	Organooxygen compounds	Carbohydrates and carbohydrate conjugates	C17H20O9	OHMWGMHIZWOKHV-USACIQFYSA-N	OC[C@H]1O[C@@H](OC2=C(CCC(O)=O)C=C3C=COC3=C2)[C@H](O)[C@@H](O)[C@@H]1O	1.17233e+07	1.75169e+07	7.59707e+06	2.22921e+07	8.57696e+06	34080.6	9644.44	30993.7	25374.2	26674.3	9177.53	9244.41	6739.83	12510.6	18315.6	163715	131483	64991.5	124634	177602	191227	221247	97706.4	221296	135063	1.0896e+07	4.04407e+06	1.17792e+07	9.01869e+06	8.34187e+06	16566.9	6712.02	4098.51	21470.7	19373.3
POS_4576	[M+H]+	Cyclic cmp	1.41743	191.037	3.19573e-06	306.268	12.382		Organic oxygen compounds	Organooxygen compounds	Carbohydrates and carbohydrate conjugates	C9H12N3O7P	WCPTXJJVVDAEMW-XVFCMESISA-N	NC1=NC(=O)N(C=C1)[C@@H]2O[C@@H]3CO[P](O)(=O)O[C@H]3[C@H]2O	22315.6	22843.3	6513.68	134741	19605.2	6.34737e+06	6.63462e+06	1.17313e+07	9.11714e+06	1.25492e+07	3.49133e+06	1.08534e+07	3.56618e+06	1.04631e+07	1.55825e+07	250070	1768.41	124316	30250.1	109997	139240	3320.9	10586.9	326860	3.26151e+06	1903.78	13214.9	8016.65	37284.9	209475	5.70571e+06	4.64916e+06	6.01039e+06	1.36882e+07	7.45619e+06
POS_1851	[M+Na]+	Fructose (Generic Ketohexose)	3.28473	0.0470808	4.95459e-06	203.053	0.841		Organic oxygen compounds	Organooxygen compounds	Carbohydrates and carbohydrate conjugates	C6H12O6	LKDRXBCSQODPBY-UHFFFAOYSA-N	OCC1(O)OCC(O)C(O)C1O	5.34374e+07	6.0284e+07	5.43756e+07	6.44122e+07	5.06231e+07	1.13984e+06	796547	1.10957e+06	1.42963e+06	1.54354e+06	1.92716e+06	1.69822e+06	1.88763e+06	1.88754e+06	2.42125e+06	3.14812e+06	2.44795e+06	1.87021e+06	2.10858e+06	2.9587e+06	2.36464e+06	3.25624e+06	2.22783e+06	2.84394e+06	3.67367e+06	2.29167e+07	2.05466e+07	2.20987e+07	2.21289e+07	2.33399e+07	1.29027e+06	1.36804e+06	1.19403e+06	1.89844e+06	1.98472e+06
POS_7925	[M+Na]+	Sinapaldehyde glucoside	4.06281	7607.02	5.48121e-06	393.117	4.621		Organic oxygen compounds	Organooxygen compounds	Carbohydrates and carbohydrate conjugates	C17H22O9	OYTCTPHTVUEGCL-GCPOEHJPSA-N	COC1=C(O[C@@H]2O[C@H](CO)[C@@H](O)[C@H](O)[C@H]2O)C(=CC(=C1)\\C=C\\C=O)OC	9107.96	7075.01	14471.7	5625.02	9653.48	2.21261e+07	1.68567e+07	3.60367e+07	5.01155e+07	5.11702e+07	8.95014e+07	1.00513e+08	8.62923e+07	7.42087e+07	1.21312e+07	1957.54	818.999	1926.52	3476.08	1456.31	972.59	1457.47	1480.43	409.865	515.433	4205.25	21409	3627.26	3892.42	2824.7	1.55071e+07	8.37038e+06	9.38663e+06	2.52598e+07	2.90607e+07
POS_6123	[M+H]+	Himbacine	1.48359	1342.81	5.88613e-06	346.271	11.13		Organoheterocyclic compounds	Naphthofurans		C22H35NO2	FMPNFDSPHNUFOS-UHFFFAOYSA-N	CC1CCCC(C=CC2C3CCCCC3CC4C2C(C)OC4=O)N1C	0	843.5	42148.4	0	7189.99	3.69158e+06	1.48295e+06	4.44632e+06	1.99169e+06	6.55204e+06	4.91964e+06	7.40771e+06	1.44961e+06	7.20641e+06	1.6644e+07	1.27497e+06	180164	1.79555e+06	643839	557873	1.92777e+06	564974	1.82844e+06	886019	4.08463e+06	0	2459.68	11818.9	7783.1	0	2.30577e+06	5.81335e+06	4.59888e+06	1.09412e+07	5.55792e+06
POS_3882	[M+H]+	Octadecanamide	4.62736	0.81108	9.51404e-06	284.296	11.958	C13846	Organic acids and derivatives	Carboximidic acids and derivatives	Carboximidic acids	C18H37NO	LYRFLYHAGKPMFH-UHFFFAOYSA-N	CCCCCCCCCCCCCCCCCC(N)=O	2.03244e+08	1.68939e+08	1.80106e+08	1.80266e+08	1.69605e+08	3.6063e+07	4.25743e+07	8.0413e+07	1.25175e+08	1.39688e+08	1.37578e+08	1.45713e+08	1.50415e+08	1.31718e+08	1.48281e+08	1.64862e+08	1.51768e+08	1.65683e+08	1.36702e+08	1.80608e+08	9.94451e+07	1.93869e+08	1.79927e+08	1.60264e+08	1.57554e+08	1.86453e+08	1.62505e+08	1.58089e+08	1.70975e+08	1.73038e+08	7.98217e+07	3.76031e+07	5.27313e+07	1.20512e+08	1.31523e+08
POS_4605	[M+H]+	Cimifugin	1.24037	82.5359	1.073e-05	307.114	4.723		Organoheterocyclic compounds	Benzopyrans	1-benzopyrans	C16H18O6	ATDBDSBKYKMRGZ-ZDUSSCGKSA-N	COC1=C2CC(OC2=CC3=C1C(=O)C=C(CO)O3)C(C)(C)O	85771.1	54555.1	114675	32791	89645.7	4.44697e+06	3.07321e+06	3.32959e+06	1.26694e+06	1.78372e+06	8.8025e+06	9.54669e+06	8.48589e+06	6.48195e+06	1.27823e+06	393.41	1438.98	0	344.116	510.683	1948.79	663.869	2107.22	0	0	51787.3	111342	71026.7	59396.8	29204	2.19796e+06	2.42667e+06	2.25459e+06	874109	1.15792e+06
POS_9278	[M+H-H2O]+	13'-Hydroxy-alpha-tocopherol	2.16827	171.536	7.20212e-05	429.371	12.824					C29H50O3	URYLCCKXLNXSRS-XIRVVSDESA-N	OC=1C(=C(C=2OC(C)(CCC2C1C)CCCC(C)CCCC(C)CCCC(C)CO)C)C	71122.2	39074.7	299777	68294.4	59896.6	5.68261e+06	1.75864e+06	4.20131e+06	4.09768e+06	5.1321e+06	3.21997e+07	3.71597e+07	1.55633e+07	1.46718e+07	1.23286e+07	3.60313e+06	8.96752e+06	2.84618e+06	3.42656e+06	599377	1.75055e+06	2.21708e+06	3.47207e+06	621026	344211	47646.6	127915	137736	134700	38995.9	6.98225e+06	6.88208e+06	4.94461e+06	9.30403e+06	8.36528e+06
POS_15014	[M+H]+	L-Glutathione (oxidized form)	1.74765	64.4282	0.000163452	613.482	12.432		Organic acids and derivatives	Carboxylic acids and derivatives	Amino acids, peptides, and analogues	C20H32N6O12S2	YPZRWBKMTBYPTK-BJDJZHNGSA-N	NC(CCC(O)=NC(CSSCC(N=C(O)CCC(N)C(O)=O)C(O)=NCC(O)=O)C(O)=NCC(O)=O)C(O)=O	267035	807744	184913	57954.9	213370	361319	2.79401e+06	5.42089e+06	6.30411e+06	6.4551e+06	8.16866e+06	7.76048e+06	2.83157e+07	3.80776e+07	6.63074e+06	1.92658e+06	1.47203e+06	664427	1.57566e+06	4.51006e+06	1.36461e+06	2.22664e+06	1.57066e+06	3.21214e+06	2.1494e+06	56518	69367.6	199371	237657	294771	5.79614e+06	3.41937e+06	5.07312e+06	1.25698e+07	1.27084e+07
POS_2478	[M+H]+	1-(2-Ammonio-4-methylpentanoyl)pyrrolidine-2-carboxylate	1.16134	2062.05	0.000733086	229.154	3.014		Organic acids and derivatives	Carboxylic acids and derivatives	Amino acids, peptides, and analogues	C11H20N2O3	VTJUNIYRYIAIHF-UHFFFAOYSA-N	CC(C)CC(N)C(=O)N1CCCC1C(O)=O	994.992	2098.72	3648.65	1404	2913.98	375429	308036	862522	2.33874e+06	1.12204e+06	9.43408e+06	8.71402e+06	8.04272e+06	8.77882e+06	1.88298e+06	7438.03	28965.5	41630.7	28468.8	96227.4	22001.1	12133	31645.1	42384.4	18856	950.092	2498.56	3241.03	2307.73	3282.06	2.60545e+06	2.12167e+06	1.53113e+06	1.29877e+07	2.44465e+07
POS_5678	[M+NH4]+	Docosa-4,15-dien-1-yn-3-ol	1.17563	0.638267	0.00110853	336.326	12.118					C22H38O	HEXQBSKJVUFXNG-RGGHYAJCNA-N	C#CC(O)C=CCCCCCCCCCC=CCCCCCC	8.47293e+06	7.27233e+06	8.90312e+06	7.42172e+06	8.43592e+06	1.19402e+06	1.64055e+06	3.67723e+06	2.64292e+06	3.54306e+06	4.43178e+06	5.26653e+06	3.29371e+06	4.77732e+06	8.38541e+06	9.04477e+06	6.55731e+06	5.59201e+06	4.17464e+06	4.26269e+06	4.33976e+06	6.04571e+06	4.16598e+06	6.8842e+06	3.82796e+06	1.32926e+07	7.67087e+06	1.10345e+07	8.95609e+06	7.32088e+06	2.87903e+06	1.67487e+06	1.93409e+06	4.86763e+06	2.79171e+06
POS_4625	[M+H]+	Linolenic acid ethyl ester	1.57297	73.317	0.00187813	307.263	12.026					C20H34O2	JYYFMIOPGOFNPK-XSHSMGBESA-N	CC/C=C/C/C=C/C/C=C/CCCCCCCC(=O)OCC	264119	21482.4	14332.8	3676.68	24422.2	1.20089e+07	3.45456e+07	1.70841e+07	1.2429e+07	1.2042e+07	1.36663e+07	1.08445e+07	1.10081e+07	1.39669e+07	4.14555e+06	1.78032e+06	33936.7	4.76153e+08	1.53659e+06	5.70624e+06	3.07451e+06	2.76735e+06	1.24761e+06	5.05312e+06	3.28696e+06	316095	276819	241144	242615	202283	2.60867e+07	7.90063e+07	1.67574e+07	1.6776e+07	1.45289e+07
POS_1861	[M+H]+	Diphenylphosphinyl radical	2.90049	0.0191423	0.00940047	203.06	1.171		Benzenoids	Benzene and substituted derivatives	Phenylphosphines and derivatives	C12H11OP	ASUOLLHGALPRFK-UHFFFAOYSA-N	O=[PH](C1=CC=CC=C1)C2=CC=CC=C2	2.1309e+07	1.44117e+08	7.37744e+07	3.0073e+06	2.36295e+07	804222	60083.7	370699	477716	293368	796564	735824	816565	776697	1.32081e+06	3.74814e+06	2.46851e+06	1.95664e+06	1.51194e+06	2.46203e+06	1.47161e+06	3.60773e+06	6.30968e+06	2.03268e+06	3.84603e+06	5.34479e+06	6.20294e+07	1.40901e+07	8.0549e+07	4.33751e+06	373384	72898.9	988292	817731	934223
POS_7730	[M+H]+	8-(2,3-Dihydroxy-3-methylbutyl)-5,7-dimethoxy-2-phenyl-2,3-dihydrochromen-4-one	2.30765	0.842249	0.0120621	387.181	7.677		Phenylpropanoids and polyketides	Flavonoids	Flavans	C22H26O6	SDEUJZQQWGXEEM-UHFFFAOYSA-N	COC1=CC(=C2C(=O)CC(OC2=C1CC(O)C(C)(C)O)C3=CC=CC=C3)OC	5.5545e+07	4.54729e+07	5.35718e+07	4.04402e+07	5.83009e+07	1.05415e+07	9.33471e+06	2.18181e+07	3.8524e+07	3.63225e+07	3.04053e+07	4.68571e+07	4.44373e+07	3.97721e+07	4.1864e+07	4.47723e+07	5.34738e+07	3.27289e+07	4.62706e+07	3.95962e+07	2.48543e+07	5.31376e+07	5.35408e+07	3.71553e+07	4.57008e+07	3.96857e+07	4.56925e+07	5.21178e+07	4.88846e+07	4.98857e+07	2.08429e+07	9.96986e+06	1.29507e+07	3.74712e+07	3.54279e+07
POS_12336	[M+H]+	(2-Hydroxy-3-octadeca-6,9,12-trienoyloxypropyl) 2-(trimethylazaniumyl)ethyl phosphate	5.07933	20.1078	0.0172221	518.321	10.591		Lipids and lipid-like molecules	Glycerophospholipids	Glycerophosphocholines	C26H48NO7P	MRTUWVDDQVMUCR-UHFFFAOYSA-N	CCCCCC=CCC=CCC=CCCCCC(=O)OCC(O)CO[P]([O-])(=O)OCC[N+](C)(C)C	4.46219e+06	5.71147e+06	1.00608e+06	9.36125e+06	1.84472e+06	1.57237e+08	1.69486e+08	3.71596e+08	8.08633e+08	6.96723e+08	3.30867e+07	2.36546e+07	4.15668e+07	3.42544e+07	4.59044e+07	7.84403e+08	5.37116e+08	8.48775e+08	5.35796e+08	1.0792e+09	6.09141e+08	4.49344e+08	5.35407e+08	1.36883e+09	1.47394e+09	1.19681e+07	5.59642e+06	1.39774e+06	2.58894e+06	1.22602e+07	2.22492e+08	1.03334e+08	1.31829e+08	5.03715e+08	4.1756e+08
[truncated: 10 more columns]

## Sheet: FD-M vs FM-M
ID	adduct	Name	VIP	Fold change	p-value	m/z	rt(min)	KEGG	Superclass	Class	Subclass	Formula	INCHIKEY	SMILES	DDFM-M-1	DDFM-M-2	DDFM-M-3	DDFM-M-4	DDFM-M-5	DD-M-1	DD-M-2	DD-M-3	DD-M-4	DD-M-5	DDY-M-1	DDY-M-2	DDY-M-3	DDY-M-4	DDY-M-5	FDD-M-1	FDD-M-2	FDD-M-3	FDD-M-4	FDD-M-5	FLD-M-1	FLD-M-2	FLD-M-3	FLD-M-4	FLD-M-5	LDFM-M-1	LDFM-M-2	LDFM-M-3	LDFM-M-4	LDFM-M-5	LD-M-1	LD-M-2	LD-M-3	LD-M-4	LD-M-5
POS_351	[M+H]+	4-Hydroxy-6-methyl-2-pyrone	3.01831	0.368311	1.04333e-20	127.037	0.868		Organoheterocyclic compounds	Pyrans	Pyranones and derivatives	C6H6O3	NSYSSMYQPLSPOD-UHFFFAOYSA-N	CC1=CC(=CC(=O)O1)O	3.70595e+07	3.57489e+07	3.91465e+07	3.5406e+07	3.68462e+07	2.53159e+06	2.62264e+06	4.4128e+06	5.58395e+06	5.19697e+06	2.95982e+06	2.69944e+06	2.62225e+06	2.94567e+06	3.2011e+06	1.45211e+07	1.41144e+07	1.17907e+07	1.39807e+07	1.32325e+07	1.1816e+07	1.43454e+07	1.31241e+07	1.48417e+07	1.41972e+07	3.7019e+07	3.71464e+07	3.71716e+07	3.62765e+07	3.73345e+07	3.40232e+06	2.3043e+06	2.53575e+06	4.683e+06	4.51082e+06
POS_1360	[M+H]+	D-Glucosamine	5.31445	0.335895	5.99474e-18	180.087	0.863	C00329	Organic oxygen compounds	Organooxygen compounds	Carbohydrates and carbohydrate conjugates	C6H13NO5	MSWZFWKMSRAUBD-IVMDWMLBSA-N	N[C@H]1C(O)O[C@H](CO)[C@@H](O)[C@@H]1O	1.19701e+08	1.15658e+08	1.25084e+08	1.13458e+08	1.15713e+08	5.91895e+06	5.33226e+06	9.27571e+06	1.17927e+07	1.10414e+07	9.05481e+06	8.08222e+06	8.31303e+06	8.99699e+06	1.01534e+07	4.29503e+07	3.97287e+07	3.30896e+07	3.64505e+07	3.84403e+07	3.27549e+07	4.16548e+07	3.4756e+07	4.2439e+07	3.85684e+07	1.08162e+08	1.08175e+08	1.08178e+08	1.11102e+08	1.08554e+08	8.65757e+06	6.12445e+06	6.4336e+06	1.13758e+07	1.178e+07
POS_3153	[M]+	2-(((R)-2,3-Dihydroxypropyl)phosphoryloxy)-N,N,N-trimethylethanaminium	2.23837	8.54819	4.47049e-15	258.11	0.806		Lipids and lipid-like molecules	Glycerophospholipids	Glycerophosphocholines	[C8H21NO6P]+	SUHOQUVVVLNYQR-MRVPVSSYSA-O	C[N+](C)(C)CCO[P](O)(=O)OCC(O)CO	9.8339e+06	9.50781e+06	1.11102e+07	8.92569e+06	1.08671e+07	1.20523e+07	1.1719e+07	1.47269e+07	1.94335e+07	1.71065e+07	144053	152999	147426	144015	119260	9.85972e+07	8.2689e+07	1.14223e+08	8.84319e+07	1.14616e+08	9.02562e+07	1.03417e+08	8.77725e+07	1.02571e+08	8.97425e+07	1.36032e+07	1.21811e+07	1.26157e+07	1.24306e+07	1.26697e+07	4.46762e+06	3.49115e+06	3.8649e+06	4.73873e+06	3.72688e+06
POS_14	[M+H-H2O]+	Furan	1.40257	0.413079	4.18301e-14	69.0335	0.863					C4H4O	YLQBMQCUIZJEEH-UHFFFAOYSA-N	C1=COC=C1	8.9564e+06	8.32025e+06	9.28376e+06	8.43407e+06	8.77834e+06	455276	440866	678919	849743	865850	928219	806178	877276	899101	891452	3.41545e+06	3.51137e+06	2.95576e+06	3.27693e+06	3.66932e+06	3.04987e+06	3.47599e+06	3.30391e+06	3.57956e+06	3.48803e+06	7.56229e+06	7.51476e+06	7.83867e+06	7.33948e+06	7.61797e+06	785458	561937	593031	988348	1.02376e+06
POS_10299	[M+H]+	1-Hexadecanoyl-sn-glycero-3-phosphoethanolamine	3.52771	445.846	5.41214e-11	454.291	11.264		Lipids and lipid-like molecules	Glycerophospholipids	Glycerophosphoethanolamines	C21H44NO7P	YVYMBNSKXOXSKW-HXUWFJFHSA-N	CCCCCCCCCCCCCCCC(=O)OC[C@@H](O)CO[P](O)(=O)OCCN	180991	352335	112901	557693	221323	1.88248e+07	2.37741e+07	4.64527e+07	6.62901e+07	6.50953e+07	6.99749e+07	4.79833e+07	5.60457e+07	6.1295e+07	7.83118e+07	1.74684e+08	1.41533e+08	1.79703e+08	1.93113e+08	1.54979e+08	1.06533e+08	8.70273e+07	1.39353e+08	1.73347e+08	1.29066e+08	760855	510158	119980	105956	395856	2.91565e+07	1.1298e+07	1.73345e+07	5.85911e+07	4.50013e+07
POS_14863	[M+H]+	Cepharanthine	1.47412	43.0663	1.16543e-08	607.278	6.258		Lignans, neolignans and related compounds			C37H38N2O6	YVPXVXANRNDGTA-WDYNHAJCSA-N	COC1=C2OC3=CC=C(C[C@@H]4N(C)CCC5=CC6=C(OCO6)C(=C45)OC7=CC8=C(CCN(C)[C@@H]8CC(=C2)C=C1)C=C7OC)C=C3	285731	635229	159406	392911	51034.4	11699	8682.5	55371.5	86156.9	146149	1.72537e+06	22050.3	695772	28032.3	41124.3	5.08529e+07	2.91472e+07	2.78452e+07	2.30439e+07	3.01977e+07	3.28355e+07	2.49357e+07	3.41022e+07	2.12876e+07	1.79267e+07	2.34845e+06	1.30335e+06	608980	352407	646801	360361	31970.8	503610	23049.6	260874
POS_11257	[M+H]+	1-Pentadecanoyl-sn-glycero-3-phosphocholine	1.10145	817.877	4.19857e-08	482.322	10.932	C04230	Lipids and lipid-like molecules	Glycerophospholipids	Glycerophosphocholines	C23H48NO7P	RJZVWDTYEWCUAR-JOCHJYFZSA-N	CCCCCCCCCCCCCCC(=O)OC[C@@H](O)CO[P]([O-])(=O)OCC[N+](C)(C)C	15529	24686	4072.28	29491.2	10919.1	2.40498e+06	2.14349e+06	5.20289e+06	1.06537e+07	9.53874e+06	1.6688e+06	1.35569e+06	1.27323e+06	1.56123e+06	2.29607e+06	2.19049e+07	1.0059e+07	1.73066e+07	2.17112e+07	1.29695e+07	1.13858e+07	5.29969e+06	1.42445e+07	1.74816e+07	1.78139e+07	27458.5	19757.7	6101.05	9368.75	36234.1	2.66078e+06	1.25222e+06	1.42298e+06	5.90405e+06	4.96361e+06
POS_18905	[M+H]+	Unguisin E	1.32263	2070.72	4.48333e-08	773.443	9.747		Organic acids and derivatives	Peptidomimetics	Hybrid peptides	C41H56N8O7	NZNSTOHSZZLSNP-UHFFFAOYSA-N	CC(C)C1N=C(O)C(N=C(O)C(N=C(O)C(C)N=C(O)CCCN=C(O)C(CC2=C[NH]C3=C2C=CC=C3)N=C(O)C(C)N=C1O)C(C)C)C(C)C4=CC=CC=C4	5451.95	3433.84	2344.72	3657.53	1255.29	279.019	356.661	7521.34	6850.63	7715.78	25274.9	2377.3	8765.63	3169.67	1628.34	3.47121e+07	2.58885e+07	2.32522e+07	2.94667e+07	1.49243e+07	2.32976e+07	1.51326e+07	2.11164e+07	2.04493e+07	8.32828e+06	32108.3	18305.2	23156.7	8127.98	6744.12	7115.3	1562.96	6317.93	3592.12	9843.42
POS_12091	[M+H]+	1-Heptadecanoyl-sn-glycero-3-phosphocholine	1.17302	1868.7	5.33372e-08	510.353	11.548	C04230	Lipids and lipid-like molecules	Glycerophospholipids	Glycerophosphocholines	C25H52NO7P	SRRQPVVYXBTRQK-XMMPIXPASA-N	CCCCCCCCCCCCCCCCC(=O)OC[C@@H](O)CO[P]([O-])(=O)OCC[N+](C)(C)C	3940.06	13061.2	8111.36	20315.4	2726.92	1.99379e+06	2.27128e+06	3.67205e+06	7.5698e+06	8.18087e+06	1.57721e+06	1.16827e+06	767657	1.91739e+06	2.86846e+06	2.2173e+07	1.34768e+07	2.41443e+07	2.66005e+07	1.77948e+07	1.26487e+07	5.59964e+06	1.69904e+07	1.5973e+07	1.58704e+07	17437.9	3703.76	215.46	4584.85	17555.9	1.77392e+06	877308	1.21171e+06	3.78906e+06	3.83711e+06
POS_6702	[M+NH4]+	beta-Gentiobiose	7.15464	0.461036	2.04367e-07	360.151	0.879		Organic oxygen compounds	Organooxygen compounds	Carbohydrates and carbohydrate conjugates	C12H22O11	DLRVVLDZNNYCBX-CQUJWQHSSA-N	OCC1OC(OCC2OC(O)C(O)C(O)C2O)C(O)C(O)C1O	1.90184e+08	1.80076e+08	1.92666e+08	1.62677e+08	1.87206e+08	1.84864e+07	2.05587e+07	3.38317e+07	4.74978e+07	4.0709e+07	2.45099e+06	1.9922e+06	2.44073e+06	2.37433e+06	3.5341e+06	1.10787e+08	1.12398e+08	9.5152e+07	1.20166e+08	8.47502e+07	7.76465e+07	1.24435e+08	1.03995e+08	1.10006e+08	9.35765e+07	2.56752e+08	2.71937e+08	2.65291e+08	2.666e+08	2.67026e+08	1.62483e+07	9.12094e+06	1.05418e+07	2.17882e+07	1.88986e+07
POS_11950	[M+H]+	Melezitose	1.58674	0.123596	6.37379e-07	505.174	0.895	C08243	Organic oxygen compounds	Organooxygen compounds	Carbohydrates and carbohydrate conjugates	C18H32O16	QWIZNVHXZXRPDR-WSCXOGSTSA-N	OCC1OC(OC2C(O)C(CO)OC2(CO)OC3OC(CO)C(O)C(O)C3O)C(O)C(O)C1O	7.69197e+06	7.07737e+06	7.05114e+06	5.93689e+06	6.81309e+06	10283.4	6641.44	22749.7	28163.1	30335.2	10495.1	4269.31	3056.17	10450.4	28509.2	1.67043e+06	2.32836e+06	794066	1.79142e+06	681823	952323	1.38987e+06	1.6073e+06	946410	859041	1.42107e+07	1.40741e+07	1.30861e+07	1.43451e+07	1.50654e+07	10681.2	3461.58	6021.31	20324.2	18131.4
POS_16045	[M+Na]+	3-[(2S,3R,4S,5S,6R)-4,5-Dihydroxy-6-(hydroxymethyl)-3-[(2S,3R,4S,5R,6R)-3,4,5-trihydroxy-6-(hydroxymethyl)oxan-2-yl]oxyoxan-2-yl]oxy-5-hydroxy-2-(4-hydroxyphenyl)-7-methoxychromen-4-one	1.55116	817.552	1.17837e-06	647.158	4.945		Phenylpropanoids and polyketides	Flavonoids	Flavonoid glycosides	C28H32O16	PNBMEXOTFKNHLQ-PVZBESAUSA-N	COC1=CC(=C2C(=O)C(=C(OC2=C1)C3=CC=C(O)C=C3)OC4OC(CO)C(O)C(O)C4OC5OC(CO)C(O)C(O)C5O)O	6457.47	17002.8	6283.58	4165.68	4739.42	12065.4	15070.8	58903.8	54480.4	40639.7	147172	11349	28725.8	8123.18	5141.5	3.61965e+07	4.68837e+07	1.73921e+07	3.1893e+07	1.50685e+07	2.46238e+07	3.90046e+07	3.73484e+07	1.84146e+07	1.01297e+07	93894.9	67611.5	73689.7	45635.7	19280.8	146677	18358.9	55673.2	74636.1	43570.8
POS_11114	[M+NH4]+	4-[5-[[4-[5-[Acetyl(hydroxy)amino]pentylamino]-4-oxobutanoyl]-hydroxyamino]pentylamino]-4-oxobutanoic acid	1.41305	2170.56	1.50862e-06	478.292	10.835		Lipids and lipid-like molecules	Fatty Acyls	Fatty amides	C20H36N4O8	VJQANBSDAGCDJE-UHFFFAOYSA-N	CC(=O)N(O)CCCCCN=C(O)CCC(=O)N(O)CCCCCN=C(O)CCC(O)=O	5128.04	10371.4	3150.51	7973.86	4251.44	512932	420115	1.27542e+06	3.01299e+06	2.69646e+06	388671	221138	362475	330627	415018	2.43307e+07	3.52229e+07	1.63163e+07	2.43807e+07	1.76638e+07	8.40111e+06	3.66099e+07	3.79596e+07	1.89629e+07	1.21053e+07	48768.5	12229.3	3824.36	3450.86	7714.91	477456	163990	207326	855811	865852
POS_12336	[M+H]+	(2-Hydroxy-3-octadeca-6,9,12-trienoyloxypropyl) 2-(trimethylazaniumyl)ethyl phosphate	8.15636	146.305	1.52946e-06	518.321	10.591		Lipids and lipid-like molecules	Glycerophospholipids	Glycerophosphocholines	C26H48NO7P	MRTUWVDDQVMUCR-UHFFFAOYSA-N	CCCCCC=CCC=CCC=CCCCCC(=O)OCC(O)CO[P]([O-])(=O)OCC[N+](C)(C)C	4.46219e+06	5.71147e+06	1.00608e+06	9.36125e+06	1.84472e+06	1.57237e+08	1.69486e+08	3.71596e+08	8.08633e+08	6.96723e+08	3.30867e+07	2.36546e+07	4.15668e+07	3.42544e+07	4.59044e+07	7.84403e+08	5.37116e+08	8.48775e+08	5.35796e+08	1.0792e+09	6.09141e+08	4.49344e+08	5.35407e+08	1.36883e+09	1.47394e+09	1.19681e+07	5.59642e+06	1.39774e+06	2.58894e+06	1.22602e+07	2.22492e+08	1.03334e+08	1.31829e+08	5.03715e+08	4.1756e+08
POS_11036	[M+H]+	[1-[2-Aminoethoxy(hydroxy)phosphoryl]oxy-3-hydroxypropan-2-yl] octadeca-6,9,12-trienoate	1.11236	619.44	2.06536e-06	476.272	10.446		Lipids and lipid-like molecules	Glycerophospholipids	Glycerophosphoethanolamines	C23H42NO7P	QYXNIRQICOBIAE-UHFFFAOYSA-N	CCCCCC=CCC=CCC=CCCCCC(=O)OC(CO)CO[P](O)(=O)OCCN	20660.4	31627.8	15194.5	43700.1	17103.8	1.23853e+06	1.27944e+06	3.14235e+06	7.11508e+06	6.26029e+06	838622	587742	827209	994690	1.14667e+06	1.2778e+07	1.19655e+07	2.4749e+07	5.76956e+06	2.31039e+07	8.60148e+06	2.10004e+07	8.9004e+06	2.47369e+07	2.38031e+07	84849.9	15517.4	5029.83	7037.99	26306.9	1.21357e+06	511308	722656	3.00229e+06	2.95364e+06
POS_7848	[M+Na]+	Cnidioside A	1.61078	0.0136776	3.08118e-06	391.103	1.151		Organic oxygen compounds	Organooxygen compounds	Carbohydrates and carbohydrate conjugates	C17H20O9	OHMWGMHIZWOKHV-USACIQFYSA-N	OC[C@H]1O[C@@H](OC2=C(CCC(O)=O)C=C3C=COC3=C2)[C@H](O)[C@@H](O)[C@@H]1O	1.17233e+07	1.75169e+07	7.59707e+06	2.22921e+07	8.57696e+06	34080.6	9644.44	30993.7	25374.2	26674.3	9177.53	9244.41	6739.83	12510.6	18315.6	163715	131483	64991.5	124634	177602	191227	221247	97706.4	221296	135063	1.0896e+07	4.04407e+06	1.17792e+07	9.01869e+06	8.34187e+06	16566.9	6712.02	4098.51	21470.7	19373.3
POS_1851	[M+Na]+	Fructose (Generic Ketohexose)	3.00707	0.0682456	6.60507e-06	203.053	0.841		Organic oxygen compounds	Organooxygen compounds	Carbohydrates and carbohydrate conjugates	C6H12O6	LKDRXBCSQODPBY-UHFFFAOYSA-N	OCC1(O)OCC(O)C(O)C1O	5.34374e+07	6.0284e+07	5.43756e+07	6.44122e+07	5.06231e+07	1.13984e+06	796547	1.10957e+06	1.42963e+06	1.54354e+06	1.92716e+06	1.69822e+06	1.88763e+06	1.88754e+06	2.42125e+06	3.14812e+06	2.44795e+06	1.87021e+06	2.10858e+06	2.9587e+06	2.36464e+06	3.25624e+06	2.22783e+06	2.84394e+06	3.67367e+06	2.29167e+07	2.05466e+07	2.20987e+07	2.21289e+07	2.33399e+07	1.29027e+06	1.36804e+06	1.19403e+06	1.89844e+06	1.98472e+06
POS_5768	[M+H]+	Erucamide	10.6977	0.415167	9.47779e-06	338.342	12.402		Lipids and lipid-like molecules	Fatty Acyls	Fatty amides	C22H43NO	UAUDZVJPLUQNMU-KTKRTIGZSA-N	CCCCCCCCC=CCCCCCCCCCCCC(O)=N	4.45484e+08	4.11206e+08	4.87428e+08	4.19414e+08	4.97559e+08	3.63015e+07	4.89485e+07	6.26631e+07	2.86989e+07	3.95072e+07	9.38031e+07	1.24296e+08	7.89529e+07	9.53699e+07	1.22002e+08	4.55053e+08	3.39603e+08	1.03984e+08	2.6408e+08	7.4004e+07	1.16499e+08	2.07522e+08	2.64071e+08	1.0696e+08	5.08973e+07	6.02966e+08	4.6108e+08	5.55425e+08	4.66298e+08	4.28744e+08	6.95632e+07	5.93209e+07	6.44177e+07	6.55006e+07	4.68718e+07
POS_15110	[M+H]+	N-[3-[3-(3,4-Dihydroxyphenyl)prop-2-enoyl-[4-[3-(3,4-dihydroxyphenyl)prop-2-enoylamino]butyl]amino]propyl]-3-(4-hydroxyphenyl)prop-2-enamide	4.22951	57.6258	1.47149e-05	616.262	5.805		Phenylpropanoids and polyketides	Cinnamic acids and derivatives	Hydroxycinnamic acids and derivatives	C34H37N3O8	XYBWBOHZMFLRBQ-UHFFFAOYSA-N	OC1=CC=C(C=CC(=O)NCCCN(CCCCNC(=O)C=CC2=CC(=C(O)C=C2)O)C(=O)C=CC3=CC(=C(O)C=C3)O)C=C1	4.92478e+06	5.18542e+06	1.67277e+06	4.13754e+06	1.72631e+06	1.1033e+06	1.39389e+06	6.32342e+06	5.49485e+06	9.26103e+06	1.98225e+07	2.80285e+06	1.4564e+07	4.8597e+06	3.60324e+06	3.35016e+08	2.6422e+08	2.64669e+08	5.64081e+08	1.19346e+08	2.53652e+08	1.46189e+08	2.83844e+08	2.24968e+08	8.54399e+07	9.16753e+06	6.22972e+06	5.45941e+06	2.07601e+06	3.52269e+06	1.24773e+07	1.3381e+06	8.32326e+06	2.27758e+06	8.69901e+06
POS_13063	[M+H]+	Rugulosin	3.22805	0.498716	2.14326e-05	543.136	0.888		Benzenoids	Naphthalenes	Naphthols and derivatives	C30H22O10	QFDPVUTXKUGISP-NVWQCAADSA-N	CC1=CC(=C2C(=C3C(=O)[C@H]4C(O)C5C6C(O)[C@H](C(=O)C7=C(O)C8=C(O)C=C(C)C=C8C(=O)[C@]467)[C@]35C(=O)C2=C1)O)O	3.49617e+07	3.58036e+07	3.65205e+07	3.74781e+07	3.74503e+07	5.01201e+06	4.73395e+06	7.68698e+06	9.40434e+06	8.71055e+06	3.98899e+06	4.03613e+06	4.44051e+06	5.05656e+06	1.15558e+07	2.92178e+07	2.97722e+07	1.74041e+07	3.03699e+07	1.76848e+07	2.29521e+07	2.33635e+07	2.56551e+07	2.21135e+07	1.97146e+07	6.44627e+07	5.53869e+07	6.28004e+07	6.00022e+07	5.28554e+07	4.44963e+06	3.12636e+06	3.49997e+06	5.71782e+06	6.08473e+06
POS_5474	[M+H]+	Glyceryl palmitate	2.88789	1.37197	3.81227e-05	331.287	11.608		Lipids and lipid-like molecules	Glycerolipids	Monoradylglycerols	C19H38O4	QHZLMUACJMDIAE-UHFFFAOYSA-N	CCCCCCCCCCCCCCCC(=O)OCC(O)CO	5.19527e+07	6.41935e+07	4.00557e+07	6.34809e+07	5.46327e+07	2.65812e+07	2.17746e+07	5.59016e+07	6.48819e+07	6.17206e+07	6.35504e+07	5.25439e+07	5.38157e+07	5.90334e+07	5.282e+07	8.64046e+07	8.43028e+07	8.86498e+07	6.69766e+07	8.07078e+07	6.43997e+07	7.04468e+07	8.17717e+07	7.80299e+07	7.38158e+07	5.57878e+07	6.4312e+07	4.79336e+07	5.29082e+07	6.99912e+07	5.24788e+07	2.39106e+07	3.786e+07	5.38486e+07	4.74895e+07
POS_6100	[M+H]+	Batyl alcohol	1.79731	14.9921	6.05471e-05	345.337	12.363		Lipids and lipid-like molecules	Glycerolipids	Monoradylglycerols	C21H44O3	OGBUMNBNEWYMNJ-UHFFFAOYSA-N	CCCCCCCCCCCCCCCCCCOCC(O)CO	4.42442e+06	4.63444e+06	4.43827e+06	4.01309e+06	5.20173e+06	11414.8	3849.79	26388.2	10587.6	17565.1	4403.44	14644.3	0	12599.1	0	5.09098e+07	1.34887e+07	8.45145e+07	3.64667e+07	6.72557e+07	3.48259e+07	4.60774e+07	1.20839e+07	9.25621e+07	9.13412e+07	2.02306e+06	2.4069e+06	2.86702e+06	2.71022e+06	2.60122e+06	53921.1	33293.2	21244	67384.6	61884.5
POS_6535	[M+H]+	[4,6-diethyl-6-(4-ethyl-2-methyloctyl)-3H-1,2-dioxin-3-yl]acetic acid	1.02039	660.478	0.000213697	355.282	11.341					C21H38O4	PGURXSLSPSOJSS-ZHOBMISMNA-N	O=C(O)CC1OOC(C=C1CC)(CC)CC(C)CC(CC)CCCC	0	4258.72	25691	17188.9	38446.7	3.84637e+06	1.71287e+06	5.28912e+06	9.54183e+06	1.35176e+07	182690	353441	69642.1	445579	334914	1.60559e+07	2.85741e+07	5.31613e+06	1.50426e+07	6.78132e+06	5.45054e+06	1.83084e+07	1.69141e+07	3.88023e+06	3.99617e+06	3304.32	4013.4	46990.3	34708.3	7568.87	5.12189e+06	3.0086e+06	4.38033e+06	1.25636e+07	1.30759e+07
POS_543	[M+H]+	Trigonelline HCl	3.15519	0.367716	0.000287903	138.055	0.887					C7H7NO2.HCl	TZSYLWAXZMNUJB-UHFFFAOYSA-N	C[N+]1=CC=CC(=C1)C(=O)O.[Cl-]	6.218e+07	6.13579e+07	6.64136e+07	6.2014e+07	6.37831e+07	2.89165e+07	3.81938e+07	3.54906e+07	2.43307e+07	2.5171e+07	2.57034e+07	5.02557e+07	5.47225e+07	5.47648e+07	2.55002e+07	1.14025e+07	4.11909e+06	2.93251e+07	8.76771e+06	2.37108e+07	2.24782e+07	1.11486e+07	6.29137e+06	2.68034e+07	2.7554e+07	3.41074e+07	3.49756e+07	3.26768e+07	3.48472e+07	1.43112e+07	6.59052e+07	6.75229e+07	7.55588e+07	2.97016e+07	2.81937e+07
POS_5678	[M+NH4]+	Docosa-4,15-dien-1-yn-3-ol	1.37859	0.618319	0.00052191	336.326	12.118					C22H38O	HEXQBSKJVUFXNG-RGGHYAJCNA-N	C#CC(O)C=CCCCCCCCCCC=CCCCCCC	8.47293e+06	7.27233e+06	8.90312e+06	7.42172e+06	8.43592e+06	1.19402e+06	1.64055e+06	3.67723e+06	2.64292e+06	3.54306e+06	4.43178e+06	5.26653e+06	3.29371e+06	4.77732e+06	8.38541e+06	9.04477e+06	6.55731e+06	5.59201e+06	4.17464e+06	4.26269e+06	4.33976e+06	6.04571e+06	4.16598e+06	6.8842e+06	3.82796e+06	1.32926e+07	7.67087e+06	1.10345e+07	8.95609e+06	7.32088e+06	2.87903e+06	1.67487e+06	1.93409e+06	4.86763e+06	2.79171e+06
POS_6333	[M+H]+	{5-[2-(5-ethoxyoxolan-3-yl)ethyl]-5,6,8a-trimethyl-3,4,4a,6,7,8-hexahydronaphthalen-1-yl}methanol	2.17146	678.264	0.000641442	351.288	12.055					C22H38O3	FBKNZLADDYQBKT-IBVAOTLFNA-N	OCC1=CCCC2C1(C)CCC(C)C2(C)CCC3COC(OCC)C3	113351	170962	91068.7	79683.3	47950.4	841289	2.19503e+06	3.47464e+06	1.17621e+07	9.75017e+06	3.36531e+06	3.10443e+06	3.85196e+06	4.19066e+06	6.31046e+06	1.3205e+08	5.57424e+07	4.83654e+07	1.73565e+08	2.82539e+07	4.74162e+07	2.78587e+07	1.18518e+08	4.22687e+07	1.68214e+07	102125	111101	144212	53147.5	104969	5.32663e+06	3.39257e+06	6.34254e+06	2.32211e+07	2.19545e+07
POS_4976	[M+H]+	Cafestol	1.13617	85.3178	0.00116497	317.207	10.027		Organoheterocyclic compounds	Naphthofurans		C20H28O3	DNJVYWXIDISQRD-HWUKTEKMSA-N	C[C@@]12CCC3=C(C=CO3)[C@H]1CC[C@@]45C[C@@H](CC[C@@H]24)[C@@](O)(CO)C5	241928	310654	453646	547818	235944	5.02347e+06	4.052e+06	9.81437e+06	1.60739e+07	1.53542e+07	5.8303e+06	5.07347e+06	5.07222e+06	4.50813e+06	2.49674e+06	1.06481e+07	8.56992e+06	5.83555e+07	6.39562e+06	3.70576e+07	1.28648e+07	1.69587e+07	7.60481e+06	2.47218e+07	1.83322e+07	141111	112323	103348	109999	105093	1.1065e+07	6.01252e+06	6.19154e+06	1.97539e+07	2.106e+07
POS_5116	[M+H]+	alpha-Linolenoyl ethanolamide	1.87261	48.5292	0.00478686	322.274	10.755	C13828	Organic nitrogen compounds	Organonitrogen compounds	Amines	C20H35NO2	HBJXRRXWHSHZPU-PDBXOOCHSA-N	CC\\C=C/C/C=C\\C\\C=C/CCCCCCCC(=O)NCCO	1.07503e+06	1.05909e+06	1.08839e+06	1.13691e+06	1.05915e+06	4.30715e+07	4.84207e+07	1.03866e+08	1.6949e+08	1.55676e+08	9.09634e+07	7.71362e+07	6.79633e+07	8.77773e+07	1.43463e+08	1.1646e+07	1.62474e+06	7.47766e+07	3.01581e+06	1.02943e+08	3.92133e+07	2.25577e+07	1.54248e+06	8.65787e+07	1.06304e+08	721894	1.02609e+06	671208	633689	805487	6.80051e+07	3.92901e+07	4.39369e+07	1.26992e+08	1.25457e+08
POS_1861	[M+H]+	Diphenylphosphinyl radical	2.5796	0.0680607	0.0128743	203.06	1.171		Benzenoids	Benzene and substituted derivatives	Phenylphosphines and derivatives	C12H11OP	ASUOLLHGALPRFK-UHFFFAOYSA-N	O=[PH](C1=CC=CC=C1)C2=CC=CC=C2	2.1309e+07	1.44117e+08	7.37744e+07	3.0073e+06	2.36295e+07	804222	60083.7	370699	477716	293368	796564	735824	816565	776697	1.32081e+06	3.74814e+06	2.46851e+06	1.95664e+06	1.51194e+06	2.46203e+06	1.47161e+06	3.60773e+06	6.30968e+06	2.03268e+06	3.84603e+06	5.34479e+06	6.20294e+07	1.40901e+07	8.0549e+07	4.33751e+06	373384	72898.9	988292	817731	934223
POS_5014	[M+H]+	2-Aminooctadecane-1,3,4-triol	1.01603	0.866862	0.017794	318.298	8.855		Organic nitrogen compounds	Organonitrogen compounds	Amines	C18H39NO3	AERBNCYCJBRYDG-UHFFFAOYSA-N	CCCCCCCCCCCCCCC(O)C(O)C(N)CO	5.92781e+06	4.99406e+06	6.77356e+06	4.22796e+06	6.01468e+06	1.17525e+06	1.14461e+06	2.64221e+06	2.9378e+06	2.54561e+06	4.4246e+06	4.73814e+06	4.6373e+06	4.32814e+06	4.30101e+06	4.53817e+06	4.7287e+06	4.61117e+06	4.5059e+06	4.50117e+06	3.61157e+06	4.68621e+06	4.45099e+06	4.73185e+06	4.96708e+06	5.03496e+06	4.76687e+06	4.78975e+06	5.00169e+06	4.764e+06	2.55859e+06	1.12145e+06	1.42134e+06	3.04631e+06	2.98178e+06
POS_10461	[M-2H2O+H]+	Threonine conjugated chenodeoxycholic acid	1.91059	0.439033	0.0312475	458.327	12.876		Lipids and lipid-like molecules	Steroids and steroid derivatives	Bile acids, alcohols and derivatives	C28H47NO6	FDLBWFQZCBIUPV-JPWRXKRQSA-N	C[C@@H](O)[C@H](NC(=O)CC[C@@H](C)[C@H]1CC[C@H]2[C@@H]3[C@H](O)C[C@@H]4C[C@H](O)CC[C@]4(C)[C@H]3CC[C@]12C)C(O)=O	2.59376e+07	2.83006e+07	2.09329e+06	3.51986e+07	2.72098e+07	8.95224e+06	2.04058e+07	9.98547e+06	1.46367e+07	1.37852e+07	522314	2.00643e+06	2.1996e+07	2.26486e+07	1.19874e+06	2.44567e+07	7.99198e+06	1.45394e+07	2.33193e+07	1.15844e+07	177895	3.55984e+06	387996	6.48766e+06	1.01924e+06	2.64695e+07	2.23882e+07	3.11737e+06	3.89061e+06	3.8418e+07	1.24887e+07	437413	1.74974e+07	807057	1.32736e+07
POS_6692	[M+H]+	Glyceryl monostearate	3.75823	0.887206	0.0365693	359.314	12.069		Lipids and lipid-like molecules	Glycerolipids	Monoradylglycerols	C21H42O4	VBICKXHEKHSIBG-UHFFFAOYSA-N	CCCCCCCCCCCCCCCCCC(=O)OCC(O)CO	7.96639e+07	6.41794e+07	6.91585e+07	7.01385e+07	8.61722e+07	1.86493e+07	1.31741e+07	4.62975e+07	4.50886e+07	3.97283e+07	7.12373e+07	7.24256e+07	8.17413e+07	6.94156e+07	6.15477e+07	7.26318e+07	6.21753e+07	5.81958e+07	7.34097e+07	5.75985e+07	4.84335e+07	5.71747e+07	6.01542e+07	7.33243e+07	6.75151e+07	7.15065e+07	6.87204e+07	6.19031e+07	6.46045e+07	7.47383e+07	3.82486e+07	1.58088e+07	2.36222e+07	3.73225e+07	2.70361e+07
POS_4453	[M+H]+	Sphinganine	1.55991	0.90904	0.0393773	302.305	9.921	C00836	Organic nitrogen compounds	Organonitrogen compounds	Amines	C18H39NO2	OTKJDMGTUTTYMP-ZWKOTPCHSA-N	CCCCCCCCCCCCCCC[C@@H](O)[C@@H](N)CO	1.32446e+07	1.2822e+07	1.42908e+07	1.06103e+07	1.42056e+07	3.08909e+06	3.17442e+06	7.77477e+06	7.49696e+06	6.94202e+06	1.19997e+07	1.28769e+07	1.14641e+07	1.26293e+07	1.05591e+07	1.14054e+07	1.12832e+07	1.12613e+07	1.12209e+07	1.14831e+07	8.74115e+06	1.16062e+07	1.1532e+07	1.24135e+07	1.14565e+07	1.22433e+07	1.18082e+07	1.22872e+07	1.07191e+07	1.14194e+07	6.91958e+06	3.04643e+06	3.77612e+06	7.70285e+06	8.84625e+06
[truncated: 10 more columns]

## Sheet: LDY-M vs DDY-M
ID	adduct	Name	VIP	Fold change	p-value	m/z	rt(min)	KEGG	Superclass	Class	Subclass	Formula	INCHIKEY	SMILES	DDFM-M-1	DDFM-M-2	DDFM-M-3	DDFM-M-4	DDFM-M-5	DD-M-1	DD-M-2	DD-M-3	DD-M-4	DD-M-5	DDY-M-1	DDY-M-2	DDY-M-3	DDY-M-4	DDY-M-5	FDD-M-1	FDD-M-2	FDD-M-3	FDD-M-4	FDD-M-5	FLD-M-1	FLD-M-2	FLD-M-3	FLD-M-4	FLD-M-5	LDFM-M-1	LDFM-M-2	LDFM-M-3	LDFM-M-4	LDFM-M-5	LD-M-1	LD-M-2	LD-M-3	LD-M-4	LD-M-5
POS_6248	[M+H]+	Chlorpyrifos	1.94091	0.0198524	3.80695e-07	349.934	10.273	C14322	Benzenoids	Benzene and substituted derivatives	Aniline and substituted anilines	C9H11Cl3NO3PS	SBPBAQFWLVIOKP-UHFFFAOYSA-N	CCO[P](=S)(OCC)OC1=NC(=C(Cl)C=C1Cl)Cl	193773	188078	234256	141166	183606	7.79704e+06	6.29549e+06	1.28443e+07	2.73552e+07	2.85232e+07	3.68594e+06	3.09537e+06	3.42262e+06	4.19515e+06	2.91778e+06	2732.29	2131.35	1357.06	1482.56	3.29889e+06	11373.7	1438.64	2000.43	879760	222732	42057.2	80761.9	59738.6	61251.8	44004.4	177578	103074	221148	435863	434465
POS_13283	[M+H-H2O]+	Lutein	1.59086	2.22084	7.94852e-05	551.425	12.018		Lipids and lipid-like molecules	Prenol lipids	Tetraterpenoids	C40H56O2	KBPHJBAIARWVSC-UHFFFAOYSA-N	CC(=CC=CC=C(C)C=CC=C(C)C=CC1=C(C)CC(O)CC1(C)C)C=CC=C(C)C=CC2C(=CC(O)CC2(C)C)C	8808.83	12692.2	1149.06	12379.6	28911.9	2.54197e+06	1.83303e+06	4.22762e+06	7.05959e+06	7.73696e+06	2.68896e+06	2.60023e+06	2.98719e+06	3.71402e+06	3.29277e+06	171722	110551	31375.9	97367.2	88857.7	28711.5	64962.7	178362	171823	86434.3	1069.13	8861.41	1858.77	1119.9	8663.82	2.75687e+06	1.35568e+06	2.37882e+06	5.8398e+06	7.74572e+06
POS_13682	[M+H]+	4-Oxogazaniaxanthin	2.37261	2.29721	0.000653645	567.418	11.727		Lipids and lipid-like molecules	Prenol lipids	Tetraterpenoids	C40H54O2	BHDQEDUHXBQKIH-APUCIYKZSA-N	CC(C)=CCCC(/C)=C/C=C/C(C)=C/C=C/C(C)=C/C=C/C=C(C)/C=C/C=C(C)/C=C/C1=C(C)C(=O)C(O)CC1(C)C	623.431	6611.93	998.658	4638.47	7198.66	3.87324e+06	4.15787e+06	8.7283e+06	1.46027e+07	1.50856e+07	6.88819e+06	4.98563e+06	5.79779e+06	7.79464e+06	6.87712e+06	25613	551.688	1593.86	5072.94	3973.77	8187.69	2371.74	11124.3	4196.68	6681.92	0	4125.47	2814.51	3938.9	2704.87	8.25353e+06	4.17107e+06	5.47504e+06	1.6694e+07	2.06513e+07
POS_3371	[M+H]+	Mirtazapine	1.36924	2.16484	0.000818269	266.162	0.841	C07570	Organoheterocyclic compounds	Piperazinoazepines		C17H19N3	RONZAEMNMFQXRA-UHFFFAOYSA-N	CN1CCN2C(C1)C3=C(CC4=CC=CN=C24)C=CC=C3	54666.6	153254	114145	128053	76399.8	3.59847e+06	3.54959e+06	2.00511e+06	1.67263e+06	1.66479e+06	2.01559e+06	2.04855e+06	2.37588e+06	2.64854e+06	3.57827e+06	2.08465e+06	3.85346e+06	3.18689e+06	4.23669e+06	2.69575e+06	2.17389e+06	4.20494e+06	3.21446e+06	2.03145e+06	1.13753e+06	140952	74007.1	93623.6	84369.3	163755	1.01589e+06	2.69105e+06	2.80848e+06	1.76491e+06	2.01205e+06
POS_15889	[M+H]+	Isorhamnetin 3,7-O-diglucoside	4.3335	2.16362	0.000949921	641.172	3.937		Phenylpropanoids and polyketides	Flavonoids	Flavonoid glycosides	C28H32O17	ZYYJHXKSQKLEBL-QDYVESOYSA-N	COC1=CC(=CC=C1O)C2=C(O[C@@H]3O[C@H](CO)[C@@H](O)[C@H](O)[C@H]3O)C(=O)C4=C(O)C=C(O[C@@H]5O[C@H](CO)[C@@H](O)[C@H](O)[C@H]5O)C=C4O2	209661	163887	77188.6	283710	265358	1.44448e+07	1.41098e+07	3.0326e+07	4.55623e+07	4.53078e+07	2.29889e+07	2.03601e+07	2.204e+07	2.75278e+07	3.37118e+07	158311	28976.1	96024.8	137891	171792	41340.4	84881.1	29742.1	242074	89600.8	65308.3	268757	52547.6	63909.4	268130	2.23838e+07	1.16089e+07	1.3051e+07	3.84664e+07	4.31315e+07
POS_13063	[M+H]+	Rugulosin	2.64004	2.80397	0.00126302	543.136	0.888		Benzenoids	Naphthalenes	Naphthols and derivatives	C30H22O10	QFDPVUTXKUGISP-NVWQCAADSA-N	CC1=CC(=C2C(=C3C(=O)[C@H]4C(O)C5C6C(O)[C@H](C(=O)C7=C(O)C8=C(O)C=C(C)C=C8C(=O)[C@]467)[C@]35C(=O)C2=C1)O)O	3.49617e+07	3.58036e+07	3.65205e+07	3.74781e+07	3.74503e+07	5.01201e+06	4.73395e+06	7.68698e+06	9.40434e+06	8.71055e+06	3.98899e+06	4.03613e+06	4.44051e+06	5.05656e+06	1.15558e+07	2.92178e+07	2.97722e+07	1.74041e+07	3.03699e+07	1.76848e+07	2.29521e+07	2.33635e+07	2.56551e+07	2.21135e+07	1.97146e+07	6.44627e+07	5.53869e+07	6.28004e+07	6.00022e+07	5.28554e+07	4.44963e+06	3.12636e+06	3.49997e+06	5.71782e+06	6.08473e+06
POS_14164	[M+H]+	Antheraxanthin	1.99915	2.1729	0.00127162	585.43	11.737		Lipids and lipid-like molecules	Prenol lipids	Tetraterpenoids	C40H56O3	OFNSUWBAQRCHAV-OYQUVCAXSA-N	CC1=C(\\C=C\\C(C)=C\\C=C\\C(C)=C\\C=C\\C=C(C)\\C=C\\C=C(C)\\C=C\\[C@@]23O[C@]2(C)C[C@@H](O)CC3(C)C)C(C)(C)C[C@H](O)C1	236592	205578	1090.77	62351.3	722212	3.00974e+06	3.01973e+06	6.27073e+06	1.03676e+07	1.21477e+07	5.69861e+06	3.46889e+06	5.70449e+06	7.23578e+06	5.30252e+06	779282	23279.4	99673.4	336114	24125	30766.3	4962.6	4632.73	42501.3	14043.1	172488	372716	1761.01	3257.29	70418.8	5.85903e+06	2.52742e+06	5.48813e+06	1.12847e+07	1.55967e+07
POS_10674	[M]+	Delphinidin 3-glucoside	1.00463	2.86284	0.00133445	465.105	3.514		Phenylpropanoids and polyketides	Flavonoids	Flavonoid glycosides	[C21H21O12]+	XENHPQQLDPAYIJ-PEVLUNPASA-O	OCC1OC(OC2=CC3=C(C=C(O)C=C3O)[O+]=C2C4=CC(=C(O)C(=C4)O)O)C(O)C(O)C1O	5444.69	3537.5	1428.29	8776.67	3347.55	890503	793923	1.72539e+06	2.91809e+06	2.66427e+06	537616	429522	791119	947401	1.23889e+06	6445.13	1092.94	1616.52	3189.44	5532.46	1087.39	4010.96	3819.47	8704.42	3162	1417.27	6293.33	776.778	1792.7	7208.02	1.19151e+06	606710	577297	2.15146e+06	2.52063e+06
POS_8126	[M+H]+	6-{9a,11a-dimethyl-1H,2H,3H,3aH,3bH,4H,8H,9H,9bH,10H,11H-cyclopenta[a]phenanthren-1-yl}-3-ethyl-2-methylheptane	1.30743	1.33365	0.0016745	397.383	13.18					C29H48	ICCTZARHLGPHMT-AVTHQIONNA-N	C1=CCCC2(C1=CCC3C2CCC4(C)C(CCC34)C(C)CCC(CC)C(C)C)C	306332	211334	675502	114474	326243	1.31811e+07	8.19312e+06	1.5852e+07	1.68869e+07	1.94961e+07	2.26151e+07	2.73266e+07	2.01635e+07	2.44111e+07	2.63124e+07	1.12892e+07	1.29158e+07	2.71616e+06	9.39751e+06	6.68414e+06	6.47637e+06	1.15418e+07	1.63915e+07	4.01934e+06	3.77264e+06	149743	385059	554706	445982	142659	1.72813e+07	1.57238e+07	1.55283e+07	2.89877e+07	2.79064e+07
POS_6359	[M+H]+	Retrorsine	1.52721	2.15294	0.00278746	352.164	3.815		Phenylpropanoids and polyketides	Macrolides and analogues		C18H25NO6	BCJMNZRQJAVDLD-CQRYIUNCSA-N	C\\C=C1\\C[C@@H](C)[C@](O)(CO)C(=O)OCC2=CCN3CC[C@@H](OC1=O)[C@@H]23	16645.1	12244.3	19061.1	14084.2	15017.3	1.31771e+06	1.28008e+06	3.45151e+06	6.32292e+06	6.0951e+06	3.27216e+06	3.18214e+06	2.71708e+06	3.43295e+06	3.72927e+06	8009.85	6525.75	427659	105348	276740	1134.75	13258.8	112262	36543.1	16381.5	17804.4	18459.9	17586.2	17476.4	18166.8	4.01661e+06	1.87129e+06	2.08611e+06	8.42152e+06	9.76846e+06
POS_1319	[M+H]+	Sulforaphane	1.53766	0.351646	0.00282016	178.033	4.409		Organosulfur compounds	Sulfoxides		C6H11NOS2	SUVMJBTUFCVSAD-UHFFFAOYSA-N	C[S](=O)CCCCN=C=S	2461.03	2595.4	4905.09	1873.11	1757.21	311656	300353	553665	810838	846680	3.38437e+06	4.04843e+06	2.44866e+06	3.51671e+06	3.01503e+06	0	115.18	103.516	185.778	624.781	0	0	268.398	71.1465	88.0769	1355.02	1208.03	1476.1	1491.54	731.092	457336	252277	243910	781612	938107
POS_18693	[M+H]+	1,2-Heptadecanoylphosphatidylcholine	1.50362	1.5749	0.00387369	762.579	13.145		Lipids and lipid-like molecules	Glycerophospholipids	Glycerophosphocholines	C42H84NO8P	RTWAYAIMWLNAJW-UHFFFAOYSA-N	CCCCCCCCCCCCCCCCC(=O)OCC(CO[P]([O-])(=O)OCC[N+](C)(C)C)OC(=O)CCCCCCCCCCCCCCCC	177017	193208	61270.1	230983	135671	5.30971e+06	6.16439e+06	1.63387e+07	2.01596e+07	1.87814e+07	8.49525e+06	8.46328e+06	7.64262e+06	9.38175e+06	1.21784e+07	174579	119088	4.60385e+06	60200.7	4.21293e+06	2.54888e+06	682356	456917	4.55039e+06	4.96617e+06	173377	109361	70143.3	73029.1	443426	1.36176e+07	5.61575e+06	8.66054e+06	2.70871e+07	2.67458e+07
POS_4720	[M+NH4]+	14-(Hydroxymethyl)-5,9-dimethyltetracyclo[11.2.1.0~1,10~.0~4,9~]hexadecan-5-ol	1.08789	1.51924	0.00520323	310.275	11.862		Lipids and lipid-like molecules	Prenol lipids	Diterpenoids	C19H32O2	LZAZGDZVFQSCFO-UHFFFAOYSA-N	CC1(O)CCCC2(C)C1CCC34CC(CO)C(CCC23)C4	225118	181740	385503	97915.4	185919	5.30896e+06	5.61315e+06	1.27806e+07	2.04246e+07	1.77336e+07	6.81865e+06	5.05481e+06	4.40311e+06	4.45038e+06	7.14704e+06	6.58123e+06	5.90047e+06	1.38784e+07	5.59143e+06	9.75277e+06	5.38221e+06	8.46342e+06	3.08784e+06	9.87428e+06	1.3173e+07	265082	293966	311536	299537	135370	7.53016e+06	4.81015e+06	7.44636e+06	1.74624e+07	1.73935e+07
POS_5826	[M-2H2O+H]+	Dehydrolithocholic acid	1.17781	0.4028	0.0054857	339.27	10.169		Lipids and lipid-like molecules	Steroids and steroid derivatives	Bile acids, alcohols and derivatives	C24H38O3	KIQFUORWRVZTHT-OPTMKGCMSA-N	C[C@H](CCC(O)=O)[C@H]1CC[C@H]2[C@@H]3CC[C@@H]4CC(=O)CC[C@]4(C)[C@H]3CC[C@]12C	10968.2	10693.8	14332.7	12327.9	6107.16	2.28631e+06	2.31214e+06	5.67654e+06	1.06964e+07	9.65195e+06	2.43419e+06	2.55511e+06	1.9709e+06	1.67141e+06	1.54884e+06	121446	1.06914e+06	306956	534573	20390.8	54163	116275	921404	21323.4	9618.93	9729.92	20347.4	14317.4	14004.6	7400.72	714004	1.46285e+06	785793	667842	738123
POS_9976	[M+Na]+	3-[(7S,8R)-5-Hydroxy-2,2,7,8-tetramethyl-6-oxo-7,8-dihydropyrano[3,2-g]chromen-10-yl]-3-phenylpropanoic acid	1.00574	1.5512	0.00606158	445.16	3.834		Organoheterocyclic compounds	Benzopyrans	1-benzopyrans	C25H26O6	CEJSYHIZUAMEQV-RFOFMGPBSA-N	C[C@H]1OC2=C(C(=C3C=CC(C)(C)OC3=C2C(CC(O)=O)C4=CC=CC=C4)O)C(=O)[C@H]1C	470.257	432.017	502.9	370.902	651.607	1.52542e+06	1.3378e+06	4.00892e+06	7.87939e+06	7.42275e+06	4.69874e+06	4.71286e+06	3.95023e+06	5.07341e+06	6.11288e+06	1281.95	1518.42	1061.87	1538.97	2356.36	792.336	1871.32	1815.54	3371.62	3961.96	425.321	1027.9	604.247	203.988	1062.34	4.63295e+06	1.85414e+06	2.11723e+06	8.56902e+06	1.03263e+07
POS_11036	[M+H]+	[1-[2-Aminoethoxy(hydroxy)phosphoryl]oxy-3-hydroxypropan-2-yl] octadeca-6,9,12-trienoate	1.02801	2.81622	0.0136663	476.272	10.446		Lipids and lipid-like molecules	Glycerophospholipids	Glycerophosphoethanolamines	C23H42NO7P	QYXNIRQICOBIAE-UHFFFAOYSA-N	CCCCCC=CCC=CCC=CCCCCC(=O)OC(CO)CO[P](O)(=O)OCCN	20660.4	31627.8	15194.5	43700.1	17103.8	1.23853e+06	1.27944e+06	3.14235e+06	7.11508e+06	6.26029e+06	838622	587742	827209	994690	1.14667e+06	1.2778e+07	1.19655e+07	2.4749e+07	5.76956e+06	2.31039e+07	8.60148e+06	2.10004e+07	8.9004e+06	2.47369e+07	2.38031e+07	84849.9	15517.4	5029.83	7037.99	26306.9	1.21357e+06	511308	722656	3.00229e+06	2.95364e+06
POS_2478	[M+H]+	1-(2-Ammonio-4-methylpentanoyl)pyrrolidine-2-carboxylate	2.26242	0.305958	0.0189278	229.154	3.014		Organic acids and derivatives	Carboxylic acids and derivatives	Amino acids, peptides, and analogues	C11H20N2O3	VTJUNIYRYIAIHF-UHFFFAOYSA-N	CC(C)CC(N)C(=O)N1CCCC1C(O)=O	994.992	2098.72	3648.65	1404	2913.98	375429	308036	862522	2.33874e+06	1.12204e+06	9.43408e+06	8.71402e+06	8.04272e+06	8.77882e+06	1.88298e+06	7438.03	28965.5	41630.7	28468.8	96227.4	22001.1	12133	31645.1	42384.4	18856	950.092	2498.56	3241.03	2307.73	3282.06	2.60545e+06	2.12167e+06	1.53113e+06	1.29877e+07	2.44465e+07
POS_11257	[M+H]+	1-Pentadecanoyl-sn-glycero-3-phosphocholine	1.40752	2.84667	0.0220821	482.322	10.932	C04230	Lipids and lipid-like molecules	Glycerophospholipids	Glycerophosphocholines	C23H48NO7P	RJZVWDTYEWCUAR-JOCHJYFZSA-N	CCCCCCCCCCCCCCC(=O)OC[C@@H](O)CO[P]([O-])(=O)OCC[N+](C)(C)C	15529	24686	4072.28	29491.2	10919.1	2.40498e+06	2.14349e+06	5.20289e+06	1.06537e+07	9.53874e+06	1.6688e+06	1.35569e+06	1.27323e+06	1.56123e+06	2.29607e+06	2.19049e+07	1.0059e+07	1.73066e+07	2.17112e+07	1.29695e+07	1.13858e+07	5.29969e+06	1.42445e+07	1.74816e+07	1.78139e+07	27458.5	19757.7	6101.05	9368.75	36234.1	2.66078e+06	1.25222e+06	1.42298e+06	5.90405e+06	4.96361e+06
POS_6702	[M+NH4]+	beta-Gentiobiose	3.66968	8.31368	0.0229427	360.151	0.879		Organic oxygen compounds	Organooxygen compounds	Carbohydrates and carbohydrate conjugates	C12H22O11	DLRVVLDZNNYCBX-CQUJWQHSSA-N	OCC1OC(OCC2OC(O)C(O)C(O)C2O)C(O)C(O)C1O	1.90184e+08	1.80076e+08	1.92666e+08	1.62677e+08	1.87206e+08	1.84864e+07	2.05587e+07	3.38317e+07	4.74978e+07	4.0709e+07	2.45099e+06	1.9922e+06	2.44073e+06	2.37433e+06	3.5341e+06	1.10787e+08	1.12398e+08	9.5152e+07	1.20166e+08	8.47502e+07	7.76465e+07	1.24435e+08	1.03995e+08	1.10006e+08	9.35765e+07	2.56752e+08	2.71937e+08	2.65291e+08	2.666e+08	2.67026e+08	1.62483e+07	9.12094e+06	1.05418e+07	2.17882e+07	1.88986e+07
POS_1179	[M+H]+	Pyridoxine	1.11442	2.11125	0.0256145	170.08	1.734	C00314	Organoheterocyclic compounds	Pyridines and derivatives	Pyridoxines	C8H11NO3	LXNHXLLTXMVWPM-UHFFFAOYSA-N	CC1=NC=C(CO)C(=C1O)CO	334250	304987	222618	188501	319852	1.5789e+06	2.43302e+06	6.2837e+06	3.10088e+06	8.99322e+06	2.78321e+06	4.80596e+06	1.72989e+06	1.93185e+06	2.66237e+06	280526	609860	188047	554661	420863	175062	116981	394072	459900	140227	250852	163784	65428.4	206190	88744.9	9.53217e+06	2.41616e+06	5.71766e+06	1.39186e+07	1.58518e+07
POS_3803	[M+H]+	2-O-Methyladenosine	1.14544	0.653038	0.0289383	282.119	2.887	C04779	Nucleosides, nucleotides, and analogues	Purine nucleosides		C11H15N5O4	FPUGCISOLXNPPC-UHFFFAOYSA-N	COC1C(O)C(CO)OC1[N]2C=NC3=C(N)N=CN=C23	8040.51	9647.6	6324.19	17444	7018.23	913635	802453	1.28999e+06	2.53194e+06	2.75409e+06	3.75166e+06	2.72941e+06	3.11427e+06	3.59088e+06	2.07086e+06	110885	135198	132040	155074	99066.4	45055.4	118938	111405	168771	80539.6	14371.8	18223.6	15093.3	21258.1	21516.2	4.38441e+06	3.17606e+06	3.49391e+06	8.69436e+06	8.54294e+06
POS_543	[M+H]+	Trigonelline HCl	4.67322	0.598674	0.041454	138.055	0.887					C7H7NO2.HCl	TZSYLWAXZMNUJB-UHFFFAOYSA-N	C[N+]1=CC=CC(=C1)C(=O)O.[Cl-]	6.218e+07	6.13579e+07	6.64136e+07	6.2014e+07	6.37831e+07	2.89165e+07	3.81938e+07	3.54906e+07	2.43307e+07	2.5171e+07	2.57034e+07	5.02557e+07	5.47225e+07	5.47648e+07	2.55002e+07	1.14025e+07	4.11909e+06	2.93251e+07	8.76771e+06	2.37108e+07	2.24782e+07	1.11486e+07	6.29137e+06	2.68034e+07	2.7554e+07	3.41074e+07	3.49756e+07	3.26768e+07	3.48472e+07	1.43112e+07	6.59052e+07	6.75229e+07	7.55588e+07	2.97016e+07	2.81937e+07
[truncated: 10 more columns]

## Sheet: LD-M vs DD-M
ID	adduct	Name	VIP	Fold change	p-value	m/z	rt(min)	KEGG	Superclass	Class	Subclass	Formula	INCHIKEY	SMILES	DDFM-M-1	DDFM-M-2	DDFM-M-3	DDFM-M-4	DDFM-M-5	DD-M-1	DD-M-2	DD-M-3	DD-M-4	DD-M-5	DDY-M-1	DDY-M-2	DDY-M-3	DDY-M-4	DDY-M-5	FDD-M-1	FDD-M-2	FDD-M-3	FDD-M-4	FDD-M-5	FLD-M-1	FLD-M-2	FLD-M-3	FLD-M-4	FLD-M-5	LDFM-M-1	LDFM-M-2	LDFM-M-3	LDFM-M-4	LDFM-M-5	LD-M-1	LD-M-2	LD-M-3	LD-M-4	LD-M-5
POS_3005	[M+H]+	Cordycepin	2.47345	18.7487	8.02263e-05	252.108	2.548		Nucleosides, nucleotides, and analogues	Purine nucleosides	Purine 3'-deoxyribonucleosides	C10H13N5O3	OFEZSBMBBKLLBJ-BAJZRUMYSA-N	NC1=NC=NC2=C1N=C[N]2C3OC(CO)CC3O	5966.18	10268.7	5544.72	18647.2	8200.05	234683	193267	324503	538440	618253	894500	445806	388824	488126	177175	168274	181431	164596	258578	75066.3	76370.5	215408	229644	81228.9	59573.6	22962.8	13084.8	20762.8	24650.7	22828.5	6.43664e+06	5.1181e+06	5.55854e+06	9.57962e+06	9.101e+06
POS_3153	[M]+	2-(((R)-2,3-Dihydroxypropyl)phosphoryloxy)-N,N,N-trimethylethanaminium	2.75713	0.270386	8.20743e-05	258.11	0.806		Lipids and lipid-like molecules	Glycerophospholipids	Glycerophosphocholines	[C8H21NO6P]+	SUHOQUVVVLNYQR-MRVPVSSYSA-O	C[N+](C)(C)CCO[P](O)(=O)OCC(O)CO	9.8339e+06	9.50781e+06	1.11102e+07	8.92569e+06	1.08671e+07	1.20523e+07	1.1719e+07	1.47269e+07	1.94335e+07	1.71065e+07	144053	152999	147426	144015	119260	9.85972e+07	8.2689e+07	1.14223e+08	8.84319e+07	1.14616e+08	9.02562e+07	1.03417e+08	8.77725e+07	1.02571e+08	8.97425e+07	1.36032e+07	1.21811e+07	1.26157e+07	1.24306e+07	1.26697e+07	4.46762e+06	3.49115e+06	3.8649e+06	4.73873e+06	3.72688e+06
POS_11719	[M+Na]+	Bryodulcosigenin	3.35483	0.0250669	0.000192043	497.359	10.275		Lipids and lipid-like molecules	Steroids and steroid derivatives	Cucurbitacins		FPMQKXQOBKDVHF-ZGUWQJCPSA-N	C[C@H](CCC(O)C(C)(C)O)[C@H]1CC[C@@]2(C)[C@@H]3CC=C4[C@@H](CC[C@H](O)C4(C)C)[C@]3(C)C(=O)C[C@]12C	15735.3	1723.65	1021.01	24086.8	950.953	1.06595e+07	9.37592e+06	1.79942e+07	2.04757e+07	1.98874e+07	51792.4	42563.8	33699.7	33078.1	28482.4	2022.69	10039.7	5170.47	5540.29	8660.05	5589.01	4683.31	2846.27	9688.45	20420.8	3865.01	18718.8	597.766	5171.25	23476.4	294808	254071	140894	809212	466075
POS_9585	[M-H2O+H]+	3-Hydroxy-11-ursen-28,13-olide	6.90942	0.0252407	0.00303046	437.341	12.1		Lipids and lipid-like molecules	Prenol lipids	Triterpenoids	C30H46O3	UVBLDLGZDSGCSN-MWOWFCOASA-N	CC1CCC23CCC4(C)C5(C)CCC6C(C)(C)C(O)CCC6(C)C5C=CC4(OC2=O)C3C1C	273652	78531.5	61635.7	683090	28146.8	3.37512e+07	3.36454e+07	7.7647e+07	1.12695e+08	1.04342e+08	97017	65778.3	26871.5	275377	49284.4	66353.2	98153	91443	302159	233515	57481.1	297132	51375.1	357500	144724	80289.1	246715	98724.5	394239	458298	1.11479e+06	1.23426e+06	850291	2.93006e+06	3.00975e+06
POS_10341	[M+H]+	Liquidambaric acid	4.63329	0.0189106	0.00428127	455.351	11.872					C30H46O3	SLJTWDNVZKIDAU-SVAFSPIFSA-N	CC(=C)[C@@H]1CC[C@]2([C@H]1[C@H]3CC[C@@H]4[C@]5(CCC(=O)C([C@@H]5CC[C@]4([C@@]3(CC2)C)C)(C)C)C)C(=O)O	81681	30321.8	17540.3	113058	13454	1.41218e+07	1.49246e+07	3.35015e+07	5.3654e+07	4.80287e+07	36842.7	56825.4	51406.3	31030.1	46865.1	113343	305363	125293	132496	196412	167189	173725	469753	195131	140610	15548.4	43972.5	14257.5	33596.4	148575	440724	436928	200472	963089	1.06448e+06
POS_10246	[M-H2O+H]+	(E,6S)-7-Hydroxy-2-methyl-6-[(10S,13S,14S,17S)-4,4,10,13,14-pentamethyl-3-oxo-1,2,5,6,7,11,12,15,16,17-decahydrocyclopenta[a]phenanthren-17-yl]hept-2-enoic acid	1.52918	0.0200001	0.00480502	453.335	10.926		Lipids and lipid-like molecules	Prenol lipids	Triterpenoids	C30H46O4	RLTDMRMWVUCOAI-BOVQQMIFSA-N	CC(=CCCC(CO)C1CCC2(C)C3=C(CCC12C)C4(C)CCC(=O)C(C)(C)C4CC3)C(O)=O	8032.55	74930.5	77770.1	32241.9	30417.6	1.88206e+06	1.30174e+06	3.72293e+06	5.87131e+06	5.61412e+06	18328.5	16507.3	45764.3	16710.7	39849.5	38989.3	96200.7	53559.7	33456.6	31932.8	64281.3	147453	47843.9	49385.5	78693.4	45268.9	78758	85626.7	35135	82075	39263.3	94782.2	50174.2	125495	58130.5
POS_9843	[M+H-H2O]+	Soyasapogenol B	2.00023	0.00868571	0.00521617	441.376	10.725		Lipids and lipid-like molecules	Prenol lipids	Triterpenoids		YOQAQNKGFOLRGT-UXXABWCISA-N	CC1(C)C[C@@H](O)[C@]2(C)CC[C@]3(C)C(=CC[C@@H]4[C@@]5(C)CC[C@H](O)[C@](C)(CO)[C@@H]5CC[C@@]34C)[C@@H]2C1	2864.78	4185.3	1834.93	12299	2522.05	2.31537e+06	2.68744e+06	6.67746e+06	1.01371e+07	9.25301e+06	4856	7033.68	3144.06	4955.83	3527.18	1268.38	2718.69	606.916	11177	11798.7	3478.69	8492.64	4582.2	11085.7	5972.38	5889.28	8629.34	5867.64	6224.08	18248	37107.4	25253.5	24209.1	80701.9	102596
POS_6687	[M-H2O+H]+	Isoallolithocholic acid	1.41032	0.0188179	0.00556682	359.293	10.515		Lipids and lipid-like molecules	Steroids and steroid derivatives	Bile acids, alcohols and derivatives	C24H40O3	SMEROWZSTRWXGI-XBESLWPFSA-N	C[C@H](CCC(O)=O)[C@H]1CC[C@H]2[C@@H]3CC[C@H]4C[C@@H](O)CC[C@]4(C)[C@H]3CC[C@]12C	1001.88	348.234	930.105	1201.72	323.86	1.24097e+06	1.32414e+06	3.16086e+06	5.05273e+06	4.75056e+06	657.814	252.557	616.498	329.203	1589.12	1015.69	1268.91	631.409	311.619	1077.2	423.532	245.629	528.328	326.463	819.661	414.944	1299.87	432.619	113.425	393.365	55294.5	17420.6	19443.1	102781	97289.3
POS_11792	[M+H]+	2a-Acetoxy-3,22-stictandione	1.16802	0.0103941	0.00785974	499.373	11.142		Lipids and lipid-like molecules	Prenol lipids	Sesquiterpenoids	C32H50O4	GSRPBBFLBACVKY-AJWNXJQWSA-N	CC(=O)OC1CC2(C)C(CC[C@@]3(C)C2CCC4C5(C)CCC(C)(C)C(=O)C5CCC34C)C(C)(C)C1=O	0	1482.38	987.292	0	1355.63	1.1694e+06	520716	2.68976e+06	3.10101e+06	4.10407e+06	5593.83	1508.26	6538.88	3004.4	6975.07	38831.4	186385	69414.4	139555	12560.4	56335.2	16122.9	103368	27664.9	45208.4	5439.49	1772.05	1368.54	1647.47	0	8925.87	19773.8	13361.1	53467	24887.3
POS_9130	[M+H]+	17(21)-Hopen-6-one	1.78852	0.00453033	0.00806428	425.375	10.629		Lipids and lipid-like molecules	Prenol lipids	Hopanoids	C30H48O	OZFAGHUNGAZEMO-VKNUIDEPSA-N	CC(C)C1=C2CC[C@]3(C)[C@H](CC[C@@H]4[C@@]5(C)CCCC(C)(C)C5C(=O)C[C@@]34C)[C@@]2(C)CC1	6645.51	8677.48	16294.2	5376.03	4319.67	1.80368e+06	2.0334e+06	4.81844e+06	8.7332e+06	7.8887e+06	3434.4	5032.12	6424.08	9945.26	1437.76	83291.3	67910.4	5954.17	44114.1	3449.09	60195.1	45467.5	70077.2	3175.53	2552.5	5998.61	4807.7	6046.12	4782.84	7884.58	10578.6	6728.77	5872.44	81312.3	10022.9
POS_6690	[M-H2O+H]+	Allolithocholic acid	2.07785	0.00676395	0.00812475	359.295	10.876		Lipids and lipid-like molecules	Steroids and steroid derivatives	Bile acids, alcohols and derivatives	C24H40O3	SMEROWZSTRWXGI-NWFSOSCSSA-N	C[C@H](CCC(O)=O)[C@H]1CC[C@H]2[C@@H]3CC[C@H]4C[C@H](O)CC[C@]4(C)[C@H]3CC[C@]12C	1030.75	203.886	195.562	1436.28	690.848	2.54061e+06	2.61285e+06	6.63709e+06	1.16263e+07	1.09668e+07	736.161	400.893	826.926	373.069	1056.23	1677.89	2245.77	987.087	0	2362.42	1024.54	0	1166.54	2409.74	925.861	464.459	2479.5	1134.91	1600.81	795.714	21654.6	20718.4	9710.2	78154.1	102332
POS_11395	[M+Na]+	Hyperoside	2.1363	2.61656	0.00823254	487.084	5.066	C10073	Phenylpropanoids and polyketides	Flavonoids	Flavonoid glycosides		OVSQVDMCBVZWGM-DTGCRPNFSA-N	OCC1OC(OC2=C(OC3=C(C(=CC(=C3)O)O)C2=O)C4=CC(=C(O)C=C4)O)C(O)C(O)C1O	350548	626286	121283	304224	186742	1.91372e+06	1.81669e+06	3.52352e+06	3.62578e+06	4.28962e+06	3.25548e+06	2.35958e+06	3.55641e+06	4.00458e+06	2.96049e+06	2.5407e+06	8.67622e+06	1.30187e+06	1.3651e+06	4.76677e+06	1.10157e+06	1.48455e+07	6.12343e+06	1.53697e+06	1.7582e+06	302388	283471	273488	169994	310013	8.39765e+06	4.38606e+06	5.48365e+06	1.02566e+07	1.11675e+07
POS_6248	[M+H]+	Chlorpyrifos	3.21426	0.0165686	0.00919077	349.934	10.273	C14322	Benzenoids	Benzene and substituted derivatives	Aniline and substituted anilines	C9H11Cl3NO3PS	SBPBAQFWLVIOKP-UHFFFAOYSA-N	CCO[P](=S)(OCC)OC1=NC(=C(Cl)C=C1Cl)Cl	193773	188078	234256	141166	183606	7.79704e+06	6.29549e+06	1.28443e+07	2.73552e+07	2.85232e+07	3.68594e+06	3.09537e+06	3.42262e+06	4.19515e+06	2.91778e+06	2732.29	2131.35	1357.06	1482.56	3.29889e+06	11373.7	1438.64	2000.43	879760	222732	42057.2	80761.9	59738.6	61251.8	44004.4	177578	103074	221148	435863	434465
POS_7246	[M+Na]+	3,4-Dihydro-6,8-dihydroxy-3-(10-hydroxyundecyl)isocoumarin	1.25004	4.43698	0.00922223	373.197	7.275		Benzenoids	Benzene and substituted derivatives	Benzoic acids and derivatives	C20H30O5	YLEKEQNOOIMZQM-UHFFFAOYSA-N	CC(O)CCCCCCCCCC1CC2=C(C(=CC(=C2)O)O)C(=O)O1	856.041	2021.13	3859.64	1010.35	3600.54	315422	4994.77	537259	782595	913537	3.98413e+06	3.77392e+06	3.7964e+06	4.19213e+06	1.99342e+06	25621.7	34368.6	1467.11	9612.77	11374.5	834.283	11650.6	21881.3	3289.39	3212.43	108581	8937.76	174334	22021.2	87665.4	1.87128e+06	1.36671e+06	1.25352e+06	3.17787e+06	3.66182e+06
POS_8767	[M-2H2O+H]+	(2R,3S,6R)-6-((3R,5S,7R,8R,9S,10S,13R,14S,17R)-3,7-Dihydroxy-10,13-dimethylhexadecahydro-1H-cyclopenta[a]phenanthren-17-yl)-3-hydroxy-2-methylheptanoic acid	1.79442	0.0394316	0.0092458	415.321	10.512		Lipids and lipid-like molecules	Steroids and steroid derivatives	Bile acids, alcohols and derivatives	C27H46O5	MCVJTZAENNGXTM-QEJMFMBHSA-N	C[C@H](CC[C@H](O)[C@@H](C)C(O)=O)[C@H]1CC[C@H]2[C@@H]3[C@H](O)C[C@@H]4C[C@H](O)CC[C@]4(C)[C@H]3CC[C@]12C	1717.15	1253.56	759.695	3619.28	596.248	1.95455e+06	2.21642e+06	4.79e+06	8.97866e+06	8.35913e+06	948.288	300.097	302.389	981.713	986.055	1214.18	1516.27	401.628	299.022	1814.27	2635.21	2007.01	5835.94	866.489	372.102	237.333	3860.01	1067.49	482.9	1393.93	154789	54848.6	70326.7	394537	362500
POS_8106	[M+H-H2O]+	Diosgenin	1.60605	0.0253658	0.00926723	397.308	10.304	C08898	Lipids and lipid-like molecules	Prenol lipids	Triterpenoids	C27H42O3	WQLVFSAGQJTQCK-VKROHFNGSA-N	C[C@@H]1CC[C@@]2(OC1)O[C@H]3C[C@H]4[C@@H]5CC=C6C[C@@H](O)CC[C@]6(C)[C@H]5CC[C@]4(C)[C@H]3[C@@H]2C	15134.6	7724.97	20929.5	16092.9	8143.76	1.48805e+06	1.59324e+06	4.20399e+06	7.03138e+06	6.8998e+06	5343.24	8344.73	1527.81	5975.45	5936.26	28812.1	4993.59	5912.89	26517.1	7518.19	11805.5	11172.6	76548.8	19408.1	13779.2	6534.97	9866.9	15487	19221.2	12882.3	66319.8	39076.1	37916.1	199055	195805
POS_8648	[M+Na]+	6,7,8,3',4'-Pentamethoxyisoflavanquinone	3.30049	2.22158	0.0101335	413.119	4.355		Phenylpropanoids and polyketides	Isoflavonoids	Isoflavanquinones	C20H22O8	TZOHVRDKXUMVIU-UHFFFAOYSA-N	COC1=C(OC)C(=C2OCC(CC2=C1)C3=CC(=O)C(=C(OC)C3=O)OC)OC	49890.5	65975.4	48914.9	35058.9	53014.9	7.4266e+06	7.12382e+06	7.36121e+06	9.65106e+06	1.52378e+07	1.4052e+07	1.21228e+07	1.20629e+07	1.39577e+07	1.5405e+07	26669.9	7505.99	210718	6378.01	131060	166888	31943.4	7803.25	375752	124385	13527.3	83588	23778.7	9267.42	29778.7	2.01284e+07	1.37649e+07	1.47161e+07	2.61852e+07	2.91763e+07
POS_9834	[M+H]+	22-Hydoxy-2-hopen-1-one	1.85051	0.00980978	0.0122911	441.37	10.902		Lipids and lipid-like molecules	Prenol lipids	Hopanoids	C30H48O2	YLKHZBZGHNOEES-LISTXKHRSA-N	CC(C)(O)[C@H]1CC[C@@]2(C)[C@H]1CC[C@]3(C)[C@@H]2CC[C@H]4[C@@]3(C)CCC5C(C)(C)C=CC(=O)[C@]45C	3674.65	8380.87	7456.01	19809.1	6368.99	2.23295e+06	1.7084e+06	5.04118e+06	9.82701e+06	9.74664e+06	12150.3	12454.4	16492.7	15758.7	34644	5952.47	5573.04	10948.8	34216.5	9687	8961.79	13047.4	7543.29	32728.3	24311	1502.27	11257.1	4912.14	5234.23	33656.6	39214.8	26406.3	34085.1	99956.1	80467.5
POS_10420	[M+H]+	alpha-Boswellic acid	1.44591	0.0748981	0.0129162	457.365	10.873		Lipids and lipid-like molecules	Prenol lipids	Triterpenoids	C30H48O3	BZXULBWGROURAF-IKNLXHIFSA-N	CC1(C)CC[C@]2(C)CC[C@]3(C)C(=CC[C@@H]4[C@@]5(C)CC[C@@H](O)[C@@](C)([C@@H]5CC[C@@]34C)C(O)=O)[C@@H]2C1	223.638	207.857	183.906	2106.64	731.684	1.27851e+06	1.2645e+06	3.89649e+06	6.1288e+06	6.01386e+06	97339.8	46476.5	73607	99949.2	198182	1033.65	6991.77	2085.06	8382.73	1933.08	1870.02	404.746	3869.83	1796.4	2956.24	542.974	1819.81	110.564	1025.94	3214.06	164561	48549.5	102994	527946	547718
POS_9738	[M+H-H2O]+	Oleanolic acid	2.63101	0.192549	0.0129323	439.353	12.113	C17148	Lipids and lipid-like molecules	Prenol lipids	Triterpenoids		MIJYXULNPSFWEK-GTOFXWBISA-N	CC1(C)CCC2(CCC3(C)C(=CCC4C5(C)CCC(O)C(C)(C)C5CCC34C)C2C1)C(O)=O	522395	53527.9	27293.3	867928	120096	5.68288e+06	6.11712e+06	1.47657e+07	2.12369e+07	2.10535e+07	4.7598e+06	780493	4.00918e+06	2.55503e+06	605966	90766.7	4.49314e+06	347669	867807	1.32654e+06	173124	8.55774e+06	64252.4	422613	318283	1.23259e+06	1.47114e+06	41714.8	195938	1.17929e+06	3.20627e+06	893789	1.05532e+06	3.60406e+06	4.49872e+06
POS_412	[M+H]+	DL-Isoleucine	2.03715	1.89274	0.0134458	132.101	1.446	C16434	Organic acids and derivatives	Carboxylic acids and derivatives	Amino acids, peptides, and analogues	C6H13NO2	AGPKZVBTJJNPAG-UHFFFAOYSA-N	CCC(C)C(N)C(O)=O	256864	219404	232004	206370	251865	3.9555e+06	3.22045e+06	6.83846e+06	6.25399e+06	6.01791e+06	5.39431e+06	4.74726e+06	4.51314e+06	5.67416e+06	5.44144e+06	190270	271620	328240	203928	311969	228622	273075	449206	340331	203973	45611.1	29753.2	37842.7	41517.6	56582.8	1.04027e+07	5.67761e+06	1.3858e+07	9.38822e+06	1.04266e+07
POS_9278	[M+H-H2O]+	13'-Hydroxy-alpha-tocopherol	1.61752	1.74768	0.014218	429.371	12.824					C29H50O3	URYLCCKXLNXSRS-XIRVVSDESA-N	OC=1C(=C(C=2OC(C)(CCC2C1C)CCCC(C)CCCC(C)CCCC(C)CO)C)C	71122.2	39074.7	299777	68294.4	59896.6	5.68261e+06	1.75864e+06	4.20131e+06	4.09768e+06	5.1321e+06	3.21997e+07	3.71597e+07	1.55633e+07	1.46718e+07	1.23286e+07	3.60313e+06	8.96752e+06	2.84618e+06	3.42656e+06	599377	1.75055e+06	2.21708e+06	3.47207e+06	621026	344211	47646.6	127915	137736	134700	38995.9	6.98225e+06	6.88208e+06	4.94461e+06	9.30403e+06	8.36528e+06
POS_3803	[M+H]+	2-O-Methyladenosine	1.89058	3.41188	0.0147664	282.119	2.887	C04779	Nucleosides, nucleotides, and analogues	Purine nucleosides		C11H15N5O4	FPUGCISOLXNPPC-UHFFFAOYSA-N	COC1C(O)C(CO)OC1[N]2C=NC3=C(N)N=CN=C23	8040.51	9647.6	6324.19	17444	7018.23	913635	802453	1.28999e+06	2.53194e+06	2.75409e+06	3.75166e+06	2.72941e+06	3.11427e+06	3.59088e+06	2.07086e+06	110885	135198	132040	155074	99066.4	45055.4	118938	111405	168771	80539.6	14371.8	18223.6	15093.3	21258.1	21516.2	4.38441e+06	3.17606e+06	3.49391e+06	8.69436e+06	8.54294e+06
POS_9275	[M+H]+	Ergosterol peroxide	1.16483	0.00866352	0.0152599	429.338	10.298		Lipids and lipid-like molecules	Steroids and steroid derivatives	Ergostane steroids	C28H44O3	VXOZCESVZIRHCJ-KGHQQZOUSA-N	CC(C)[C@@H](C)/C=C/[C@@H](C)[C@H]1CC[C@@H]2[C@]1(C)CC[C@@H]3[C@@]4(C)CC[C@H](O)C[C@@]45OO[C@@]23C=C5	668.395	245.96	318.243	719.699	571.407	766326	723331	1.94041e+06	4.18818e+06	3.85676e+06	544.974	253.253	0	990.332	348.971	7688.23	12319.7	633403	12452.7	13270.1	2550.03	50776.2	140685	29502.8	1204.8	117.098	1195.92	162.912	224.022	2133.59	10023.7	7935.71	7174.86	36543.3	37736.3
POS_5826	[M-2H2O+H]+	Dehydrolithocholic acid	1.66854	0.142656	0.0183512	339.27	10.169		Lipids and lipid-like molecules	Steroids and steroid derivatives	Bile acids, alcohols and derivatives	C24H38O3	KIQFUORWRVZTHT-OPTMKGCMSA-N	C[C@H](CCC(O)=O)[C@H]1CC[C@H]2[C@@H]3CC[C@@H]4CC(=O)CC[C@]4(C)[C@H]3CC[C@]12C	10968.2	10693.8	14332.7	12327.9	6107.16	2.28631e+06	2.31214e+06	5.67654e+06	1.06964e+07	9.65195e+06	2.43419e+06	2.55511e+06	1.9709e+06	1.67141e+06	1.54884e+06	121446	1.06914e+06	306956	534573	20390.8	54163	116275	921404	21323.4	9618.93	9729.92	20347.4	14317.4	14004.6	7400.72	714004	1.46285e+06	785793	667842	738123
POS_6702	[M+NH4]+	beta-Gentiobiose	3.15797	0.475516	0.024662	360.151	0.879		Organic oxygen compounds	Organooxygen compounds	Carbohydrates and carbohydrate conjugates	C12H22O11	DLRVVLDZNNYCBX-CQUJWQHSSA-N	OCC1OC(OCC2OC(O)C(O)C(O)C2O)C(O)C(O)C1O	1.90184e+08	1.80076e+08	1.92666e+08	1.62677e+08	1.87206e+08	1.84864e+07	2.05587e+07	3.38317e+07	4.74978e+07	4.0709e+07	2.45099e+06	1.9922e+06	2.44073e+06	2.37433e+06	3.5341e+06	1.10787e+08	1.12398e+08	9.5152e+07	1.20166e+08	8.47502e+07	7.76465e+07	1.24435e+08	1.03995e+08	1.10006e+08	9.35765e+07	2.56752e+08	2.71937e+08	2.65291e+08	2.666e+08	2.67026e+08	1.62483e+07	9.12094e+06	1.05418e+07	2.17882e+07	1.88986e+07
POS_5768	[M+H]+	Erucamide	4.59321	1.41438	0.034467	338.342	12.402		Lipids and lipid-like molecules	Fatty Acyls	Fatty amides	C22H43NO	UAUDZVJPLUQNMU-KTKRTIGZSA-N	CCCCCCCCC=CCCCCCCCCCCCC(O)=N	4.45484e+08	4.11206e+08	4.87428e+08	4.19414e+08	4.97559e+08	3.63015e+07	4.89485e+07	6.26631e+07	2.86989e+07	3.95072e+07	9.38031e+07	1.24296e+08	7.89529e+07	9.53699e+07	1.22002e+08	4.55053e+08	3.39603e+08	1.03984e+08	2.6408e+08	7.4004e+07	1.16499e+08	2.07522e+08	2.64071e+08	1.0696e+08	5.08973e+07	6.02966e+08	4.6108e+08	5.55425e+08	4.66298e+08	4.28744e+08	6.95632e+07	5.93209e+07	6.44177e+07	6.55006e+07	4.68718e+07
POS_5308	[M+H]+	N-Fructosyl phenylalanine	1.04386	3.38864	0.0382132	328.138	2.433		Organic acids and derivatives	Carboxylic acids and derivatives	Amino acids, peptides, and analogues	C15H21NO7	FAVRCIXPIVJIPN-UHFFFAOYSA-N	OCC1OC(O)(CNC(CC2=CC=CC=C2)C(O)=O)C(O)C1O	5.75029e+06	5.58209e+06	5.87291e+06	6.0096e+06	5.75652e+06	239664	206707	462322	922204	890607	9785.06	9283.55	7640.44	13096.1	8301.76	1.45311e+07	3.935e+07	8.40914e+06	1.52423e+07	6.48759e+06	5.21476e+06	3.24948e+07	2.01359e+07	6.82564e+06	4.65342e+06	3.23046e+06	2.83491e+06	2.98981e+06	3.44718e+06	3.53839e+06	1.46409e+06	828590	867410	2.83007e+06	3.23203e+06
POS_10338	[M+H]+	Oleanonic acid	1.01282	0.00593894	0.0418895	455.348	10.39					C30H46O3	FMIMFCRXYXVFTA-FUAOEXFOSA-N	C[C@]12CCC(=O)C([C@@H]1CC[C@@]3([C@@H]2CC=C4[C@]3(CC[C@@]5([C@H]4CC(CC5)(C)C)C(=O)O)C)C)(C)C	291.941	1254.43	1316.19	6144.64	1065.48	554609	713229	888819	3.22957e+06	4.68438e+06	3817.13	9745.71	1306.07	1158.02	4743.41	356839	500137	75410.5	528831	149792	267436	200794	967742	208889	59122.7	309.754	1821.07	894.468	1550.31	4039.1	9372.36	9730.24	3264.75	15012.7	22428.6
POS_13292	[M+H]+	Methyl 18-(hexadecanoyloxy)octadec-9-enoate	1.53523	3.20792	0.0449389	551.5	12.64					C35H66O4	RIJDLOIIODLITF-KHPPLWFESA-N	O=C(OC)CCCCCCCC=CCCCCCCCCOC(=O)CCCCCCCCCCCCCCC	2.8274e+06	4.01036e+06	2.50578e+06	193320	2.0545e+06	4.55548e+06	2.71344e+06	2.10025e+06	184962	278931	4.53152e+06	3.24058e+06	2.80171e+06	3.84905e+06	3.68072e+06	728383	4.99963e+06	3.88459e+06	2.78415e+06	294403	3.82225e+06	1.28729e+07	1.22038e+07	5.27173e+06	1.3222e+06	1.09235e+06	7.95859e+06	4.42936e+06	3.78252e+06	6.10601e+06	6.94675e+06	2.42367e+06	8.89343e+06	1.05887e+07	2.69117e+06
POS_7712	[M+Na]+	Methyl 2-(9,10a-dihydroxy-4a-methoxy-1-methyl-5,10-dioxo-3,4-dihydro-1H-benzo[g]isochromen-3-yl)acetate	1.40499	1.56874	0.049059	387.104	3.694		Organoheterocyclic compounds	Naphthopyrans	Naphthopyranones	C18H20O8	QYARGOCFMSDSQR-UHFFFAOYSA-N	COC(=O)CC1CC2(OC)C(=O)C3=CC=CC(=C3C(=O)C2(O)C(C)O1)O	479785	350265	526590	276222	435911	2.11123e+06	2.00364e+06	3.44284e+06	4.17105e+06	3.95865e+06	3.44164e+06	2.99719e+06	3.11447e+06	3.97577e+06	5.09349e+06	29430.3	18678.1	42440.5	7485.71	55774.3	55890.9	29660.6	16428.3	98099.5	80821	171169	192796	183987	157551	154333	5.22649e+06	3.41459e+06	3.61669e+06	5.69496e+06	6.65677e+06
[truncated: 10 more columns]

## Sheet: FLD-M vs FDD-M
ID	adduct	Name	VIP	Fold change	p-value	m/z	rt(min)	KEGG	Superclass	Class	Subclass	Formula	INCHIKEY	SMILES	DDFM-M-1	DDFM-M-2	DDFM-M-3	DDFM-M-4	DDFM-M-5	DD-M-1	DD-M-2	DD-M-3	DD-M-4	DD-M-5	DDY-M-1	DDY-M-2	DDY-M-3	DDY-M-4	DDY-M-5	FDD-M-1	FDD-M-2	FDD-M-3	FDD-M-4	FDD-M-5	FLD-M-1	FLD-M-2	FLD-M-3	FLD-M-4	FLD-M-5	LDFM-M-1	LDFM-M-2	LDFM-M-3	LDFM-M-4	LDFM-M-5	LD-M-1	LD-M-2	LD-M-3	LD-M-4	LD-M-5
POS_7522	[M+H]+	6-{5a,11-dimethyl-1H,2H,3H,4H,5H,6H,7H,8H,9H,9aH-cyclopenta[a]phenanthren-1-yl}-2,3-dimethylheptane	2.12403	0.126672	0.00156713	381.349	11.348					C28H44	RZLBBMDTYXMEEP-BBCOKDAQNA-N	C=1C(=C2C(=C3C1C4CCCCC4(C)CC3)CCC2C(C)CCC(C)C(C)C)C	6.85244e+06	1.75757e+07	607568	1.4973e+07	1.72911e+07	5.03923e+06	1.81183e+07	9.4253e+06	8.05472e+06	8.67673e+06	519221	253484	1.58186e+07	1.89226e+07	125371	1.71205e+07	5.29528e+06	1.61256e+07	1.38986e+07	1.07091e+07	250299	2.55214e+06	76542.6	5.04772e+06	72525.1	1.93044e+07	1.89215e+07	595663	434134	2.29992e+07	1.33231e+07	106360	1.88044e+07	62357.7	1.21366e+07
POS_10461	[M-2H2O+H]+	Threonine conjugated chenodeoxycholic acid	2.27853	0.142049	0.0036111	458.327	12.876		Lipids and lipid-like molecules	Steroids and steroid derivatives	Bile acids, alcohols and derivatives	C28H47NO6	FDLBWFQZCBIUPV-JPWRXKRQSA-N	C[C@@H](O)[C@H](NC(=O)CC[C@@H](C)[C@H]1CC[C@H]2[C@@H]3[C@H](O)C[C@@H]4C[C@H](O)CC[C@]4(C)[C@H]3CC[C@]12C)C(O)=O	2.59376e+07	2.83006e+07	2.09329e+06	3.51986e+07	2.72098e+07	8.95224e+06	2.04058e+07	9.98547e+06	1.46367e+07	1.37852e+07	522314	2.00643e+06	2.1996e+07	2.26486e+07	1.19874e+06	2.44567e+07	7.99198e+06	1.45394e+07	2.33193e+07	1.15844e+07	177895	3.55984e+06	387996	6.48766e+06	1.01924e+06	2.64695e+07	2.23882e+07	3.11737e+06	3.89061e+06	3.8418e+07	1.24887e+07	437413	1.74974e+07	807057	1.32736e+07
POS_14980	[M+H]+	(S)-7-(((2-O-6-Deoxy-alpha-L-mannopyranosyl)-beta-D-glucopyranosyl)oxy)-2,3-dihydro-5-hydroxy-2-(3-hydroxy-4-methoxyphenyl)-4H-1-benzopyran-4-one	1.07161	0.0844997	0.00926771	611.46	11.906		Phenylpropanoids and polyketides	Flavonoids	Flavonoid glycosides	C28H34O15	ARGKVCXINMKCAZ-UZRWAPQLSA-N	COC1=CC=C(C=C1O)[C@@H]2CC(=O)C3=C(O)C=C(O[C@@H]4O[C@H](CO)[C@@H](O)[C@H](O)[C@H]4O[C@@H]5O[C@@H](C)[C@H](O)[C@@H](O)[C@H]5O)C=C3O2	2.03817e+06	3.58204e+06	58631.7	1.80201e+06	6.08798e+06	864267	3.85122e+06	1.94247e+06	2.70443e+06	2.11006e+06	3.48541e+06	1.60317e+06	2.119e+06	3.05265e+06	416823	5.93231e+06	676673	2.84584e+06	4.16564e+06	2.74033e+06	90413	237701	71958.5	821784	160625	1.41545e+06	2.69731e+06	12682.9	16489.9	2.59389e+06	2.41881e+06	121716	4.20954e+06	1.56002e+06	3.77173e+06
POS_9372	[M+H]+	Vitamin E	3.23968	0.0724793	0.00977195	431.389	11.375	C02477	Lipids and lipid-like molecules	Prenol lipids	Quinone and hydroquinone lipids	C29H50O2	GVJHHUAWPYXKBD-IEOSBIPESA-N	CC(C)CCC[C@@H](C)CCC[C@@H](C)CCC[C@]1(C)CCC2=C(O1)C(=C(C)C(=C2C)O)C	2.41502e+07	7.14713e+07	153747	5.30433e+07	6.58503e+07	1.50944e+07	5.2432e+07	2.79005e+07	5.05564e+06	2.40372e+07	1.46294e+06	39887.8	5.79138e+06	4.03903e+07	13653.5	4.62913e+07	816987	3.12153e+07	3.41992e+07	2.65586e+07	48187.9	1.98116e+06	18730.5	7.98823e+06	44210.6	3.97358e+06	3.11628e+07	123881	54944.1	4.87076e+07	2.46108e+07	13020	5.9798e+07	22104.8	2.67991e+07
POS_10299	[M+H]+	1-Hexadecanoyl-sn-glycero-3-phosphoethanolamine	3.86416	0.752746	0.0425386	454.291	11.264		Lipids and lipid-like molecules	Glycerophospholipids	Glycerophosphoethanolamines	C21H44NO7P	YVYMBNSKXOXSKW-HXUWFJFHSA-N	CCCCCCCCCCCCCCCC(=O)OC[C@@H](O)CO[P](O)(=O)OCCN	180991	352335	112901	557693	221323	1.88248e+07	2.37741e+07	4.64527e+07	6.62901e+07	6.50953e+07	6.99749e+07	4.79833e+07	5.60457e+07	6.1295e+07	7.83118e+07	1.74684e+08	1.41533e+08	1.79703e+08	1.93113e+08	1.54979e+08	1.06533e+08	8.70273e+07	1.39353e+08	1.73347e+08	1.29066e+08	760855	510158	119980	105956	395856	2.91565e+07	1.1298e+07	1.73345e+07	5.85911e+07	4.50013e+07
POS_12091	[M+H]+	1-Heptadecanoyl-sn-glycero-3-phosphocholine	2.02005	0.643849	0.0453653	510.353	11.548	C04230	Lipids and lipid-like molecules	Glycerophospholipids	Glycerophosphocholines	C25H52NO7P	SRRQPVVYXBTRQK-XMMPIXPASA-N	CCCCCCCCCCCCCCCCC(=O)OC[C@@H](O)CO[P]([O-])(=O)OCC[N+](C)(C)C	3940.06	13061.2	8111.36	20315.4	2726.92	1.99379e+06	2.27128e+06	3.67205e+06	7.5698e+06	8.18087e+06	1.57721e+06	1.16827e+06	767657	1.91739e+06	2.86846e+06	2.2173e+07	1.34768e+07	2.41443e+07	2.66005e+07	1.77948e+07	1.26487e+07	5.59964e+06	1.69904e+07	1.5973e+07	1.58704e+07	17437.9	3703.76	215.46	4584.85	17555.9	1.77392e+06	877308	1.21171e+06	3.78906e+06	3.83711e+06
[truncated: 10 more columns]

## Sheet: LDFM-M vs DDFM-M 
ID	adduct	Name	VIP	Fold change	p-value	m/z	rt(min)	KEGG	Superclass	Class	Subclass	Formula	INCHIKEY	SMILES	DDFM-M-1	DDFM-M-2	DDFM-M-3	DDFM-M-4	DDFM-M-5	DD-M-1	DD-M-2	DD-M-3	DD-M-4	DD-M-5	DDY-M-1	DDY-M-2	DDY-M-3	DDY-M-4	DDY-M-5	FDD-M-1	FDD-M-2	FDD-M-3	FDD-M-4	FDD-M-5	FLD-M-1	FLD-M-2	FLD-M-3	FLD-M-4	FLD-M-5	LDFM-M-1	LDFM-M-2	LDFM-M-3	LDFM-M-4	LDFM-M-5	LD-M-1	LD-M-2	LD-M-3	LD-M-4	LD-M-5
POS_4930	[M+H]+	Intermedine N-oxide	1.59289	9143.43	9.9359e-12	316.174	3.421		Alkaloids and derivatives			C15H25NO6	DNAWGBOKUFFVMB-JXSDSIQZSA-N	CC(C)[C@](O)([C@@H](C)O)C(=O)OCC1=CC[N+]2([O-])CC[C@@H](O)[C@@H]12	348.411	68.1242	77.3256	114.301	74.791	124.852	347.848	0	1809.16	503.864	21684.6	722.341	297.988	19297.6	1837.6	4301.25	7.26742e+06	5183.29	12458.7	6419.04	1772.97	44843.9	13467.9	6610.96	13170.1	1.21771e+06	1.20106e+06	1.26233e+06	1.23701e+06	1.32642e+06	1778.14	1056.3	541.494	2240.02	944.472
POS_1689	[M+H]+	Caffeine	1.60306	211.427	5.2514e-10	195.088	3.668	C07481	Organoheterocyclic compounds	Imidazopyrimidines	Purines and purine derivatives	C8H10N4O2	RYYVLZVUVIJVGH-UHFFFAOYSA-N	C[N]1C=NC2=C1C(=O)N(C)C(=O)N2C	1953.49	11663.1	2774.64	2599.09	11317.5	3174.75	2302.39	4366.39	5203.79	5579	62902.8	42333.7	1524.06	1599.69	3602.7	5.71939e+06	889682	384987	1.56251e+06	447802	524985	457685	1.30167e+06	304516	159461	1.14662e+06	1.27494e+06	1.36478e+06	1.31789e+06	1.30366e+06	2677.28	38461.9	1954.33	3628.25	8211.59
POS_159	[M+H]+	3-Cyanopyridine	1.42554	21.9221	8.50589e-10	105.069	3.092		Organoheterocyclic compounds	Pyridines and derivatives	3-pyridinecarbonitriles	C6H4N2	GZPHSAQLYPIAIN-UHFFFAOYSA-N	N#CC1=CN=CC=C1	44225.7	48912	49435.6	56206.7	41930.5	391279	278899	615598	979268	903688	1.17906e+06	884531	1.27396e+06	1.24172e+06	348788	1.05248e+06	9.44483e+06	882433	1.63306e+06	1.16864e+06	1.65344e+06	1.60712e+06	2.01278e+06	2.16964e+06	1.03248e+06	1.09672e+06	957695	1.02099e+06	1.13538e+06	1.0661e+06	40203.5	35553.7	19753.4	72806.4	57434.5
POS_5308	[M+H]+	N-Fructosyl phenylalanine	2.31957	0.553675	1.35667e-07	328.138	2.433		Organic acids and derivatives	Carboxylic acids and derivatives	Amino acids, peptides, and analogues	C15H21NO7	FAVRCIXPIVJIPN-UHFFFAOYSA-N	OCC1OC(O)(CNC(CC2=CC=CC=C2)C(O)=O)C(O)C1O	5.75029e+06	5.58209e+06	5.87291e+06	6.0096e+06	5.75652e+06	239664	206707	462322	922204	890607	9785.06	9283.55	7640.44	13096.1	8301.76	1.45311e+07	3.935e+07	8.40914e+06	1.52423e+07	6.48759e+06	5.21476e+06	3.24948e+07	2.01359e+07	6.82564e+06	4.65342e+06	3.23046e+06	2.83491e+06	2.98981e+06	3.44718e+06	3.53839e+06	1.46409e+06	828590	867410	2.83007e+06	3.23203e+06
POS_11950	[M+H]+	Melezitose	3.79137	2.04745	1.4599e-07	505.174	0.895	C08243	Organic oxygen compounds	Organooxygen compounds	Carbohydrates and carbohydrate conjugates	C18H32O16	QWIZNVHXZXRPDR-WSCXOGSTSA-N	OCC1OC(OC2C(O)C(CO)OC2(CO)OC3OC(CO)C(O)C(O)C3O)C(O)C(O)C1O	7.69197e+06	7.07737e+06	7.05114e+06	5.93689e+06	6.81309e+06	10283.4	6641.44	22749.7	28163.1	30335.2	10495.1	4269.31	3056.17	10450.4	28509.2	1.67043e+06	2.32836e+06	794066	1.79142e+06	681823	952323	1.38987e+06	1.6073e+06	946410	859041	1.42107e+07	1.40741e+07	1.30861e+07	1.43451e+07	1.50654e+07	10681.2	3461.58	6021.31	20324.2	18131.4
POS_361	[M+H]+	5-Hydroxymethylfurfural	1.05827	4.29573	4.00313e-07	127.05	2.283					C6H6O3	NOEGNKMFWQHSLB-UHFFFAOYSA-N	C1=C(OC(=C1)C=O)CO	189684	66932.8	239761	148347	221274	16727.1	17785.2	27723	12927.8	22035.6	23116	22517.8	11693.6	13222.7	9775.3	28532.2	127851	65095.7	158204	15961.4	55800.7	54760.6	92176.3	12259.4	6768.73	723157	671390	750201	807242	768103	466341	320213	286105	545154	487588
POS_6702	[M+NH4]+	beta-Gentiobiose	12.5917	1.45442	6.66579e-07	360.151	0.879		Organic oxygen compounds	Organooxygen compounds	Carbohydrates and carbohydrate conjugates	C12H22O11	DLRVVLDZNNYCBX-CQUJWQHSSA-N	OCC1OC(OCC2OC(O)C(O)C(O)C2O)C(O)C(O)C1O	1.90184e+08	1.80076e+08	1.92666e+08	1.62677e+08	1.87206e+08	1.84864e+07	2.05587e+07	3.38317e+07	4.74978e+07	4.0709e+07	2.45099e+06	1.9922e+06	2.44073e+06	2.37433e+06	3.5341e+06	1.10787e+08	1.12398e+08	9.5152e+07	1.20166e+08	8.47502e+07	7.76465e+07	1.24435e+08	1.03995e+08	1.10006e+08	9.35765e+07	2.56752e+08	2.71937e+08	2.65291e+08	2.666e+08	2.67026e+08	1.62483e+07	9.12094e+06	1.05418e+07	2.17882e+07	1.88986e+07
POS_1851	[M+Na]+	Fructose (Generic Ketohexose)	8.36156	0.392152	8.65059e-07	203.053	0.841		Organic oxygen compounds	Organooxygen compounds	Carbohydrates and carbohydrate conjugates	C6H12O6	LKDRXBCSQODPBY-UHFFFAOYSA-N	OCC1(O)OCC(O)C(O)C1O	5.34374e+07	6.0284e+07	5.43756e+07	6.44122e+07	5.06231e+07	1.13984e+06	796547	1.10957e+06	1.42963e+06	1.54354e+06	1.92716e+06	1.69822e+06	1.88763e+06	1.88754e+06	2.42125e+06	3.14812e+06	2.44795e+06	1.87021e+06	2.10858e+06	2.9587e+06	2.36464e+06	3.25624e+06	2.22783e+06	2.84394e+06	3.67367e+06	2.29167e+07	2.05466e+07	2.20987e+07	2.21289e+07	2.33399e+07	1.29027e+06	1.36804e+06	1.19403e+06	1.89844e+06	1.98472e+06
POS_660	[M]+	Acetylcholine	2.76387	2.07896	6.21923e-06	146.118	1.043		Organic nitrogen compounds	Organonitrogen compounds	Quaternary ammonium salts	[C7H16NO2]+	OIPILFWXSMYKGL-UHFFFAOYSA-N	CC(=O)OCC[N+](C)(C)C	3.88827e+06	3.37633e+06	4.14937e+06	3.39136e+06	3.75326e+06	171343	131143	219846	200805	176119	123421	132021	90080.1	83558.5	111242	5.43199e+06	2.36728e+06	1.40798e+06	355111	8.83955e+06	3.75393e+06	4.27221e+06	2.83885e+06	2.94196e+06	1.61943e+07	7.97471e+06	6.70441e+06	7.0641e+06	8.47792e+06	8.36147e+06	287704	229074	189808	259582	235915
POS_13063	[M+H]+	Rugulosin	6.65673	1.62176	7.90437e-06	543.136	0.888		Benzenoids	Naphthalenes	Naphthols and derivatives	C30H22O10	QFDPVUTXKUGISP-NVWQCAADSA-N	CC1=CC(=C2C(=C3C(=O)[C@H]4C(O)C5C6C(O)[C@H](C(=O)C7=C(O)C8=C(O)C=C(C)C=C8C(=O)[C@]467)[C@]35C(=O)C2=C1)O)O	3.49617e+07	3.58036e+07	3.65205e+07	3.74781e+07	3.74503e+07	5.01201e+06	4.73395e+06	7.68698e+06	9.40434e+06	8.71055e+06	3.98899e+06	4.03613e+06	4.44051e+06	5.05656e+06	1.15558e+07	2.92178e+07	2.97722e+07	1.74041e+07	3.03699e+07	1.76848e+07	2.29521e+07	2.33635e+07	2.56551e+07	2.21135e+07	1.97146e+07	6.44627e+07	5.53869e+07	6.28004e+07	6.00022e+07	5.28554e+07	4.44963e+06	3.12636e+06	3.49997e+06	5.71782e+06	6.08473e+06
POS_1250	[M+H]+	(2S)-2-Azaniumyl-5-(ethylamino)-5-oxopentanoate	1.96929	7.69063	9.88038e-06	175.106	1.079		Organic acids and derivatives	Carboxylic acids and derivatives	Amino acids, peptides, and analogues	C7H14N2O3	DATAGRPVKZEWHA-YFKPBYRVSA-N	CCN=C(O)CCC(N)C(O)=O	326587	71753.7	399646	490900	204191	212713	127107	182959	937502	1.83145e+06	3.64648e+06	1.37088e+06	519155	617170	2.98888e+06	1.15575e+06	4.75991e+06	1.08311e+06	3.959e+06	831985	637023	1.53109e+06	1.09203e+06	6.0062e+06	5.42773e+06	2.71678e+06	1.6489e+06	2.22458e+06	2.64265e+06	2.2498e+06	445929	686178	536534	863221	2.30816e+06
POS_6100	[M+H]+	Batyl alcohol	2.01004	0.555144	3.20201e-05	345.337	12.363		Lipids and lipid-like molecules	Glycerolipids	Monoradylglycerols	C21H44O3	OGBUMNBNEWYMNJ-UHFFFAOYSA-N	CCCCCCCCCCCCCCCCCCOCC(O)CO	4.42442e+06	4.63444e+06	4.43827e+06	4.01309e+06	5.20173e+06	11414.8	3849.79	26388.2	10587.6	17565.1	4403.44	14644.3	0	12599.1	0	5.09098e+07	1.34887e+07	8.45145e+07	3.64667e+07	6.72557e+07	3.48259e+07	4.60774e+07	1.20839e+07	9.25621e+07	9.13412e+07	2.02306e+06	2.4069e+06	2.86702e+06	2.71022e+06	2.60122e+06	53921.1	33293.2	21244	67384.6	61884.5
POS_6134	[M+H]+	Raclopride	1.06935	2.52191	3.38345e-05	347.098	1.084		Benzenoids	Benzene and substituted derivatives	Benzoic acids and derivatives	C15H20Cl2N2O3	WAOQONBSWFLFPE-VIFPVBQESA-N	CCN1CCCC1CN=C(O)C2=C(OC)C(=CC(=C2O)Cl)Cl	464037	400017	413223	212727	427736	3586.57	472.345	5603.73	6940.99	10578.1	11204.4	8952.4	7630.59	10923.9	17259.3	60922.7	47766.5	25762.3	58233.6	32623.6	83802.8	42011	32838	20971.1	17198	929104	1.044e+06	1.13916e+06	835358	888756	4127.78	1908.47	906.779	12748	13715.4
POS_17438	[M+H]+	[4,5-Diacetyloxy-6-[7-hydroxy-5-methoxy-4-oxo-2-[4-[3,4,5-trihydroxy-6-(hydroxymethyl)oxan-2-yl]oxyphenyl]chromen-6-yl]oxan-3-yl] acetate	2.20126	7.64063	3.70821e-05	705.205	0.853		Phenylpropanoids and polyketides	Flavonoids	Flavonoid glycosides	C33H36O17	UPTPSJJNEWBOBD-UHFFFAOYSA-N	COC1=C2C(=O)C=C(OC2=CC(=C1C3OCC(OC(C)=O)C(OC(C)=O)C3OC(C)=O)O)C4=CC=C(OC5OC(CO)C(O)C(O)C5O)C=C4	247155	270927	308843	592895	414911	5421.76	2342.62	8573.49	19738.1	7538.79	7807.96	5495.72	4225.36	4132.92	18980.9	2.24097e+06	1.45145e+06	209058	864798	990689	1.197e+06	550625	1.43867e+06	582568	174139	3.74656e+06	2.15503e+06	3.04626e+06	2.83564e+06	2.235e+06	3738.53	5536.23	5436.98	21596.4	12301
POS_543	[M+H]+	Trigonelline HCl	8.16453	0.47797	4.146e-05	138.055	0.887					C7H7NO2.HCl	TZSYLWAXZMNUJB-UHFFFAOYSA-N	C[N+]1=CC=CC(=C1)C(=O)O.[Cl-]	6.218e+07	6.13579e+07	6.64136e+07	6.2014e+07	6.37831e+07	2.89165e+07	3.81938e+07	3.54906e+07	2.43307e+07	2.5171e+07	2.57034e+07	5.02557e+07	5.47225e+07	5.47648e+07	2.55002e+07	1.14025e+07	4.11909e+06	2.93251e+07	8.76771e+06	2.37108e+07	2.24782e+07	1.11486e+07	6.29137e+06	2.68034e+07	2.7554e+07	3.41074e+07	3.49756e+07	3.26768e+07	3.48472e+07	1.43112e+07	6.59052e+07	6.75229e+07	7.55588e+07	2.97016e+07	2.81937e+07
POS_9803	[M+Na]+	Barbaloin	1.01782	0.0005685	0.000238666	441.118	4.744		Benzenoids	Anthracenes			AFHJQYHRLPMKHU-OSYMLPPYSA-N	OCC1OC(C(O)C(O)C1O)C2C3=C(C(=CC=C3)O)C(=O)C4=C2C=C(CO)C=C4O	625316	381869	740139	288765	639033	1322.47	6460.57	13025.3	29241.7	27381.5	10440	12121	22667.9	12829.4	27135	1253.38	0	23785.8	378.886	20659.7	563.368	3862.52	242.731	16147.1	21274.6	337.255	53.4217	378.674	261.186	490.27	7681.88	5810.03	4962.43	9887.82	21496.3
POS_14	[M+H-H2O]+	Furan	1.54255	0.865221	0.00028304	69.0335	0.863					C4H4O	YLQBMQCUIZJEEH-UHFFFAOYSA-N	C1=COC=C1	8.9564e+06	8.32025e+06	9.28376e+06	8.43407e+06	8.77834e+06	455276	440866	678919	849743	865850	928219	806178	877276	899101	891452	3.41545e+06	3.51137e+06	2.95576e+06	3.27693e+06	3.66932e+06	3.04987e+06	3.47599e+06	3.30391e+06	3.57956e+06	3.48803e+06	7.56229e+06	7.51476e+06	7.83867e+06	7.33948e+06	7.61797e+06	785458	561937	593031	988348	1.02376e+06
POS_8072	[M+Na]+	Geniposidic acid	2.32752	0.430121	0.000434688	397.111	4.445		Lipids and lipid-like molecules	Prenol lipids	Terpene glycosides	C16H22O10	ZJDOESGVOWAULF-OGJQONSISA-N	OCC1OC(OC2OC=C(C3CC=C(CO)C23)C(O)=O)C(O)C(O)C1O	5.42216e+06	5.1633e+06	6.09611e+06	3.25407e+06	5.4738e+06	753307	695418	924738	848686	879880	2.07293e+06	2.82995e+06	1.80034e+06	1.56718e+06	1.15209e+06	448385	64199.5	555049	43554.4	347420	339973	147720	23826.4	431011	796099	2.11969e+06	2.5854e+06	2.47e+06	1.79709e+06	1.95695e+06	991639	738644	956136	1.02395e+06	1.14368e+06
POS_3153	[M]+	2-(((R)-2,3-Dihydroxypropyl)phosphoryloxy)-N,N,N-trimethylethanaminium	2.23165	1.26382	0.000540459	258.11	0.806		Lipids and lipid-like molecules	Glycerophospholipids	Glycerophosphocholines	[C8H21NO6P]+	SUHOQUVVVLNYQR-MRVPVSSYSA-O	C[N+](C)(C)CCO[P](O)(=O)OCC(O)CO	9.8339e+06	9.50781e+06	1.11102e+07	8.92569e+06	1.08671e+07	1.20523e+07	1.1719e+07	1.47269e+07	1.94335e+07	1.71065e+07	144053	152999	147426	144015	119260	9.85972e+07	8.2689e+07	1.14223e+08	8.84319e+07	1.14616e+08	9.02562e+07	1.03417e+08	8.77725e+07	1.02571e+08	8.97425e+07	1.36032e+07	1.21811e+07	1.26157e+07	1.24306e+07	1.26697e+07	4.46762e+06	3.49115e+06	3.8649e+06	4.73873e+06	3.72688e+06
POS_8160	[M+Na]+	Ailanthone	1.10146	0.506526	0.000700417	399.141	4.542		Lipids and lipid-like molecules	Prenol lipids	Terpene lactones		WBBVXGHSWZIJST-RLQYZCPESA-N	CC1=CC(=O)[C@@H](O)[C@@]2(C)[C@H]1C[C@H]3OC(=O)C[C@H]4C(=C)[C@@H](O)[C@]5(O)OC[C@]34[C@@H]25	1.43847e+06	1.21459e+06	1.55562e+06	883779	1.42983e+06	185312	138391	190506	173561	249689	254055	231852	281002	281583	405772	557283	810998	236322	313157	290882	206780	311518	846266	54969.8	147540	659703	708127	708148	594485	633243	735130	613692	685712	672258	765114
POS_149	[M]+	Choline	2.88143	0.574988	0.000913401	104.107	0.889	C00114	Organic nitrogen compounds	Organonitrogen compounds	Quaternary ammonium salts	C5H14NO	OEYIOHPDSNJKLS-UHFFFAOYSA-N	C[N+](C)(C)CCO	8.85143e+06	7.85224e+06	1.20273e+07	1.10307e+07	1.00779e+07	1.32168e+08	7.56752e+07	4.60949e+07	7.34702e+07	7.91791e+07	1.30262e+08	1.33707e+08	1.08054e+08	1.16804e+08	1.66562e+08	2.73588e+07	6.10034e+07	3.37943e+07	3.21722e+07	4.25962e+07	2.42175e+07	1.77792e+07	1.76411e+07	2.1234e+07	5.99671e+07	5.25737e+06	5.24035e+06	5.96858e+06	7.05209e+06	5.13877e+06	1.09515e+08	1.43852e+08	8.74358e+07	1.00408e+08	5.94865e+07
POS_1360	[M+H]+	D-Glucosamine	4.15952	0.922926	0.00275167	180.087	0.863	C00329	Organic oxygen compounds	Organooxygen compounds	Carbohydrates and carbohydrate conjugates	C6H13NO5	MSWZFWKMSRAUBD-IVMDWMLBSA-N	N[C@H]1C(O)O[C@H](CO)[C@@H](O)[C@@H]1O	1.19701e+08	1.15658e+08	1.25084e+08	1.13458e+08	1.15713e+08	5.91895e+06	5.33226e+06	9.27571e+06	1.17927e+07	1.10414e+07	9.05481e+06	8.08222e+06	8.31303e+06	8.99699e+06	1.01534e+07	4.29503e+07	3.97287e+07	3.30896e+07	3.64505e+07	3.84403e+07	3.27549e+07	4.16548e+07	3.4756e+07	4.2439e+07	3.85684e+07	1.08162e+08	1.08175e+08	1.08178e+08	1.11102e+08	1.08554e+08	8.65757e+06	6.12445e+06	6.4336e+06	1.13758e+07	1.178e+07
POS_562	[M+H]+	Urocanic acid	2.15954	0.337361	0.00318402	139.054	0.935	C00785	Organoheterocyclic compounds	Azoles	Imidazoles	C6H6N2O2	LOIYMIARKYCTBW-OWOJBTEDSA-N	OC(=O)C=CC1=CN=C[NH]1	4.27234e+06	1.42821e+06	4.23545e+06	4.1645e+06	4.52072e+06	7.0055e+06	5.31729e+06	5.17635e+06	3.30857e+06	3.68942e+06	2.17893e+06	4.34716e+06	2.03187e+06	2.57287e+06	2.30325e+06	2.00802e+06	626736	3.92538e+06	1.23634e+06	3.83558e+06	3.24936e+06	1.68708e+06	746176	3.56907e+06	5.68305e+06	1.78656e+06	964679	1.19211e+06	1.2235e+06	1.11521e+06	5.3875e+06	5.39336e+06	5.31834e+06	776166	1.8248e+06
POS_7999	[M+Na]+	Alantrypinone	1.09033	0.609779	0.0331015	395.117	1.029		Organoheterocyclic compounds	Pyridopyrimidines		C21H16N4O3	COXWNIZQNAMTQL-NQERJWCQSA-N	C[C@@]12NC(=O)[C@@H](C[C@]13C(=O)NC4=CC=CC=C34)N5C(=O)C6=CC=CC=C6N=C25	2.91332e+06	2.83991e+06	2.24026e+06	1.14017e+06	2.28696e+06	8797.38	3872.13	16643	7698.38	6117.42	5135.14	7212.82	4119.75	194.93	4817.31	206768	229287	225674	259985	132040	522202	353233	205708	138414	350882	1.29875e+06	1.69367e+06	1.75052e+06	1.14701e+06	1.0741e+06	9261.49	2705.63	2675.92	3511.82	2768.33
[truncated: 10 more columns]
