# Supplementary material for: Metabolomic Evidence for Bee-Driven Detoxification, Nutritional Remodeling, and Geographic Homogenization in Rapeseed Floral Products
Source: Metabolites. 2026 Jun 10;16(6):403. doi: 10.3390/metabo16060403 (PMC13303756; doi:10.3390/metabo16060403)
Supplement: Supplementary file 1 [file metabolites-16-00403-s001.zip › Table S5. Summary table of cluster membership for metabolites annotated in Mufzz analysis under positive and negative ion modes..xlsx]

## Sheet: NEG
ID	Y-M_Mean	D-M_Mean	FD-M_Mean	FM-M_Mean	Cluster	Membership
NEG_1000	109233	144040	115394	78541.7	3	0.207233
NEG_10038	26655.7	36076.1	205314	5102.12	7	0.422955
NEG_10052	81257.8	50487.6	19997.2	4935.06	8	0.387732
NEG_10089	1480.25	16410	811.179	183.598	3	0.881935
NEG_10092	37963.1	266887	4616.32	226.369	3	0.75598
NEG_10097	6321.22	16326.3	159878	413.759	1	0.65598
NEG_10176	19272.6	107135	6848.8	350.83	3	0.751843
NEG_10182	215.143	8976.5	424.108	105.062	3	0.750464
NEG_10276	31901.5	26063.2	2915.46	259.093	2	0.663388
NEG_10288	19058.4	89731.8	5765.22	417.688	3	0.662321
NEG_10351	56468.9	28375.3	67959.6	1518.3	4	0.212401
NEG_10356	46564.9	99252.7	1790.53	440.962	6	0.30419
NEG_10357	35085.2	62272.4	8495.86	574.755	6	0.36802
NEG_10365	24781.7	18512.3	494.991	60.6826	2	0.882165
NEG_10366	107124	67553	364.361	123.653	2	0.518534
NEG_10367	19182.4	19331.4	3293.44	1813.24	6	0.416004
NEG_10457	64495.7	30250.7	1394.8	278.046	8	0.764853
NEG_10458	84804.3	29704	6562.97	21849.3	8	0.361723
NEG_10460	5515.43	31466	1492.55	468.848	3	0.741339
NEG_10473	179.997	160.194	1002.69	8525.69	5	0.840389
NEG_10482	170680	215805	455799	29749.3	7	0.469285
NEG_10506	2866.71	3118.68	45056.3	1522.6	1	0.91517
NEG_10563	36281.2	31979.2	8582.25	8734.02	2	0.57736
NEG_10567	34580.8	22580.3	579.06	2020.4	2	0.512056
NEG_10572	13406.9	23273.8	17839.9	18860.4	3	0.230525
NEG_10580	4485.41	2616.69	49562.7	4270.43	1	0.816609
NEG_10591	2.29213e+07	4.55311e+07	4.5606e+07	9.75415e+07	5	0.386093
NEG_10592	10170.6	21855.3	38427.3	145742	5	0.597339
NEG_10620	9796.08	10511.2	8285.3	576.348	4	0.489366
NEG_10695	7635.63	37777.9	63475.3	3300.61	7	0.298016
NEG_10701	446.892	192388	2276.84	5587.37	3	0.675177
NEG_10708	454834	933301	2.84827e+06	1.6707e+06	1	0.270393
NEG_10722	20766.7	14795.8	7031.6	306.854	2	0.2838
NEG_10809	103309	37798.7	1.4812e+06	46553.7	1	0.830618
NEG_10900	11574.7	13432.6	78153.9	14059.2	1	0.828607
NEG_10902	7312.08	8466.73	77165.9	20055.4	1	0.507979
NEG_1098	280347	112600	25144.8	35658.1	8	0.560574
NEG_10998	448.947	700.492	19191.3	3564.51	1	0.529552
NEG_11090	343.611	2231.8	7560.47	3443.83	1	0.301708
NEG_111	604661	468196	578484	375223	4	0.232915
NEG_1119	122606	75693.9	11630	5864	2	0.394848
NEG_11196	5300.78	9284.66	333.559	34.7922	6	0.409606
NEG_1125	2.08304e+06	1.4945e+06	149044	321945	2	0.524235
NEG_11261	14953.5	5600.59	11460.1	1996.36	4	0.200622
NEG_11274	43568.3	128878	35979.8	46318.4	3	0.581923
NEG_11277	4546.12	16686.9	2059.77	628.542	3	0.600255
NEG_11301	12462.9	24836.2	56975.2	1392.73	7	0.48079
NEG_11389	1.11101e+06	842332	22406.3	722.24	2	0.869132
NEG_11393	433590	506373	3170.19	575.232	6	0.636424
NEG_1141	590222	627255	590251	99221.4	4	0.58115
NEG_11421	117608	98251.7	30261.6	516.682	2	0.371261
NEG_11436	1.03703e+06	599194	1.30886e+06	327839	7	0.224456
NEG_11513	29205.6	44026.8	450.571	200.101	6	0.539611
NEG_11518	12008.8	8035.4	345.954	212.635	2	0.62765
NEG_11542	21158.8	24804.8	2204.08	676.316	6	0.760008
NEG_11552	47506.7	114329	2529.52	897.915	3	0.286567
NEG_11606	46323.9	46641.2	3164.05	1627.36	6	0.401198
NEG_11654	122.977	2117.83	1480.51	60.4602	3	0.208091
NEG_11745	19736.3	11404.1	5361.99	1528.47	8	0.459336
NEG_11866	3970.16	4658.29	234.141	98.7243	6	0.697711
NEG_12029	420.988	902.914	23984.8	289.483	1	0.935933
NEG_12030	397750	817930	785741	50511.2	4	0.213175
NEG_1209	54785.5	93582.8	4051.3	22271.6	6	0.293672
NEG_12102	123035	109839	13556.6	83595.8	2	0.202846
NEG_12103	252386	213358	17757.1	95917.9	2	0.299263
NEG_12104	1.19959e+06	718638	30658.7	207160	8	0.344949
NEG_12105	364856	308571	36030.3	173746	2	0.261887
NEG_12106	33093.1	31752.5	79271.1	112101	9	0.773925
NEG_12136	791.851	667.031	632.072	24931.2	5	0.852752
NEG_12187	244294	320765	1.73841e+06	629774	1	0.430348
NEG_1220	155546	165030	31850.9	5876.87	6	0.501364
NEG_12227	59499.2	20682.6	49165.3	117782	5	0.34821
NEG_12287	728130	645632	60607.5	3805.72	2	0.489241
NEG_12291	275792	182960	165475	122109	8	0.37862
NEG_12347	829588	787798	86912.6	1416.53	2	0.36177
NEG_12349	57970.6	40463.5	12046.9	1922.31	2	0.433473
NEG_12409	525928	366673	47277	3439.5	2	0.663011
NEG_1242	6.15027e+06	5.26258e+06	1.16041e+06	2.41589e+06	2	0.350675
NEG_12525	986.313	806.607	16001.5	7056.65	1	0.308985
NEG_12625	16938.8	14601.5	3528.04	427.577	2	0.434905
NEG_12666	59.0323	22963	127.975	38.0417	3	0.726288
NEG_1283	9873.54	81068	891.999	2807.04	3	0.734416
NEG_12883	29892.5	24622.4	119296	7704.57	7	0.504884
NEG_1293	347911	269428	12028.1	56822.5	2	0.486984
NEG_1294	26473.4	35378.3	9023.7	13173.2	6	0.378912
NEG_1296	6189.95	7810.19	7668.4	7192.22	3	0.152563
NEG_13028	11018.3	8084.53	9173.73	9947.84	8	0.157577
NEG_13110	70496.7	55340.7	45705.6	1868.92	4	0.351649
NEG_13149	5544.62	5387.57	3783.84	5590.64	2	0.150894
NEG_13174	727750	635504	562406	709891	8	0.159068
NEG_13257	112549	100661	1149.78	1395.47	2	0.472167
NEG_13263	232908	283741	1285.68	3560.29	6	0.657818
NEG_13392	8.94322e+06	1.74217e+07	1.76744e+07	3.69023e+07	5	0.380091
NEG_13416	115143	80068.1	1644.58	596.552	2	0.73851
NEG_13462	834407	1.48734e+06	54946.5	15777	6	0.39431
NEG_13515	7422	11510.3	37543.1	31877.3	9	0.266443
NEG_1353	7209.7	14047	84192.2	14473.2	1	0.651787
NEG_1354	4966.03	5558.86	82038.6	39981	1	0.285863
NEG_13666	21487.2	53916	4789.27	3420.42	3	0.353887
NEG_1370	1.07492e+06	831071	787363	221729	4	0.352842
NEG_13752	25089.6	26816.5	6494.68	2150.94	6	0.510429
NEG_13785	16548.8	10571.9	44409	15900.5	1	0.502463
NEG_13818	18624.5	39760.4	11237.8	141.003	3	0.274032
NEG_13846	2387.74	1764.4	11980.7	2283.37	1	0.75463
NEG_13957	31333.5	17346.7	450.915	816.637	8	0.459669
NEG_14061	26428.3	18007.1	887.813	126.676	2	0.689452
NEG_14175	282802	267326	13200.7	481.094	2	0.380883
NEG_14236	28977.1	19193.9	1716.05	180.245	2	0.593078
NEG_14286	59591	35441.1	188864	443.751	7	0.479485
NEG_14530	173765	89849.8	16529.9	4237.6	8	0.713364
NEG_14543	175701	122255	4989.53	240.308	2	0.753927
NEG_14603	7147.29	6644.04	1235.61	384.693	2	0.392223
NEG_14770	477.922	550.328	4133.46	7576.56	9	0.804023
NEG_14841	17087.1	11799.8	211420	57498.9	1	0.455197
NEG_1485	18424.4	25930.4	21217.5	6632.66	4	0.283649
NEG_14855	20603.2	13803.7	223.3	387.163	2	0.621812
NEG_14882	32362.9	42533.4	1494.78	331.31	6	0.728162
NEG_1504	71107.9	56472	779.831	489.754	2	0.729775
NEG_1506	107945	84253.2	3237.54	1908.76	2	0.79735
NEG_15108	22265.1	25444.6	36123.1	407.101	4	0.250097
NEG_15120	5600.57	1783.13	367.051	126431	5	0.788339
NEG_15289	140460	263564	32548.9	54.7789	6	0.340453
NEG_15321	28864.6	10579.4	372526	99520.9	1	0.444066
NEG_15386	22785.3	12303.3	51787.4	12124.8	1	0.360618
NEG_1546	281139	271260	451008	221840	7	0.631415
NEG_15464	28726	15130.3	1065.79	47.9796	8	0.583141
NEG_1579	249.861	135.07	170.129	1947.92	5	0.77743
NEG_15946	477.385	779.914	3814.6	5390.98	9	0.656741
NEG_15948	8683.77	7379.13	21763.4	2174.23	7	0.551511
NEG_1608	871351	835831	88056.7	2251.26	2	0.347684
NEG_1609	50119.4	44979.6	9588.76	11667.7	2	0.490132
NEG_16107	15015.4	10850.8	524551	4864.07	1	0.96198
NEG_16108	1568.58	1403.12	33137	2921.76	1	0.77851
NEG_16117	102737	224165	19728.6	4826.58	6	0.274155
NEG_1612	133812	54519.5	4593.98	1671.24	8	0.770766
NEG_16121	95286	62629.2	4.25916e+06	7943.02	1	0.962187
NEG_16122	41092.9	26392.5	177735	934.858	7	0.479927
NEG_16125	4046.17	3345.56	46874.2	249.743	1	0.709462
NEG_16200	532002	718393	152976	343.334	6	0.524293
NEG_16227	21095.1	20651.6	3977.08	2969.11	6	0.353394
NEG_16354	635015	405722	19366.3	5217.76	2	0.531089
NEG_16378	9.96308e+06	5.86634e+06	3.15611e+06	883667	8	0.406664
NEG_1639	2.94625e+06	3.37981e+06	1.08312e+06	1.35936e+06	6	0.468155
NEG_16557	36479.6	27031.1	2007.78	358.197	2	0.906494
NEG_1686	53833	54466.1	51561.5	50827.1	6	0.597361
NEG_1694	57941	66647.1	3826.84	633.242	6	0.685668
NEG_1698	33127.4	24753.7	5265.1	1787	2	0.671063
NEG_17064	2934.78	1529.91	744.512	7459.11	5	0.417225
NEG_17226	511429	553992	3725.01	447.543	6	0.511783
NEG_17234	43070.5	25116.3	4863.79	3013.66	8	0.499519
NEG_17236	19267.9	3927.48	11293.8	152.795	8	0.184913
NEG_17241	15753.7	8398.17	1581.89	268.405	8	0.631717
NEG_17243	208080	299451	1.50421e+06	37487.9	7	0.497944
NEG_17246	4.33942e+06	3.61289e+06	3.65427e+06	253173	4	0.550557
NEG_17257	119014	115392	61073.2	7477.1	6	0.221479
NEG_17345	2783.34	4473.34	1782.05	118.849	6	0.25537
NEG_17389	9700.6	3325.91	78507.8	155.07	1	0.59666
NEG_17397	26801.8	32754.4	3435.4	365.644	6	0.861803
NEG_17414	21985.1	12205.3	53134.5	120.809	7	0.40414
NEG_17478	2.89927e+06	1.0683e+06	32805.4	6859.14	8	0.680759
NEG_17552	17511.2	14390.5	63824.4	5064.64	7	0.523113
NEG_17662	1.44874e+07	1.15457e+07	5.16163e+07	146046	7	0.602566
NEG_17736	1321.96	999053	41640.2	6660.22	3	0.714555
NEG_17872	904823	590927	13198.3	394.927	2	0.591555
NEG_17878	205.231	805.231	416419	92.6563	1	0.945634
NEG_17963	376335	190115	901.871	203.751	8	0.597409
NEG_17981	3452.62	6675.26	21059.4	38.9527	7	0.626843
NEG_18260	313.269	3575.34	1523.93	12459.4	5	0.484425
NEG_18261	30167.9	24266.4	8509.03	673.215	2	0.365264
NEG_18272	11090.9	11324	5357.26	23391	5	0.367894
NEG_18394	4.4446e+06	3.57696e+06	1112.5	405.992	2	0.687582
NEG_18400	37687.5	94458	37660.9	21199.8	3	0.572044
NEG_18409	56962.6	82994	24896.9	3746.22	6	0.381848
NEG_18415	303128	255791	137670	4342.18	2	0.225327
NEG_18539	12849	18238.4	59794.8	654.012	7	0.765063
NEG_18540	5856.11	6559.82	38195.1	453.263	7	0.496798
NEG_18714	122.734	18552.9	11498	72.3424	3	0.229424
NEG_1878	36590	40420.3	1524.75	126.504	6	0.57799
NEG_1880	1.16221e+06	723397	6682.06	1527.01	2	0.492994
NEG_18828	1004.38	48183.6	5367.26	606.399	3	0.681551
NEG_18839	112.513	13335.7	9712.57	71.4734	3	0.197637
NEG_18922	255236	118752	1220.64	928.719	8	0.722099
NEG_18926	395302	142217	351.096	253.843	8	0.659581
NEG_18970	2271.02	112014	61573.8	730.863	3	0.257408
NEG_18978	58644.8	84014.1	18532.5	446.398	6	0.46732
NEG_18980	558.77	32185.2	28729	913.993	3	0.163761
NEG_18985	1110.24	178605	9800.72	1054.27	3	0.71899
NEG_1922	219170	157416	75207.8	69359.9	8	0.374717
NEG_1925	106221	65761.7	112962	121075	9	0.21642
NEG_1926	314984	166102	955374	13264.5	7	0.440458
NEG_19458	193813	188517	8.04866e+06	6791.99	1	0.962244
NEG_19459	642581	581084	1.6075e+07	18587.8	1	0.898435
NEG_19478	175808	65286.6	1982.42	161.446	8	0.690194
NEG_19502	110293	64639.6	6160.19	1145.93	8	0.398922
NEG_19513	1.16371e+06	1.48036e+06	118039	65234.6	6	0.770516
NEG_19514	4.23357e+07	8.00658e+07	2.67885e+07	1.38907e+06	6	0.238905
NEG_19636	678045	478699	763167	7977.5	4	0.310384
NEG_19650	1691.06	1066.74	44591.5	515.564	1	0.937628
NEG_19753	61606	82189.4	401185	12406.7	7	0.519465
NEG_19781	1013.63	3004.59	52375.8	165.155	1	0.834289
NEG_19785	44919	38092.5	217.409	96.3568	2	0.574592
NEG_19849	2493.08	5099.25	1895.2	1114.76	3	0.420763
NEG_20012	94296.4	76340.1	78.1843	75.9916	2	0.674098
NEG_20027	1574.34	6629.4	1136.91	24.3318	3	0.622701
NEG_20037	6285.58	46729.8	2703.45	318.935	3	0.87241
NEG_20041	65.5296	1992.58	2192.43	9.43511	7	0.192179
NEG_20124	65568.2	26716.3	5915.44	940.243	8	0.736483
NEG_20160	3401.07	4128.39	1919.32	9591.01	5	0.437328
NEG_20162	37.1598	545.231	13411.8	30.0704	1	0.867936
NEG_20169	520.843	1803.53	393123	266.194	1	0.950435
NEG_20177	28.6103	286.847	11359.8	17.5474	1	0.927376
NEG_2023	16451.6	33587.7	105713	48393.2	1	0.350192
NEG_2025	41084.3	26929.7	3.36794e+06	27952.2	1	0.944194
NEG_2035	185654	100450	2.28216e+06	656682	1	0.431584
NEG_2036	475865	173480	5.17437e+06	1.49446e+06	1	0.42749
NEG_2038	132536	54147.2	2811.03	1338.73	8	0.762697
NEG_20438	8177.56	10450.8	29511.1	435.395	7	0.651195
NEG_20439	6283.76	4824.6	3416.64	33.4564	4	0.260143
NEG_20495	9638.99	8588.37	24231.6	711.398	7	0.490621
NEG_20563	31515.4	22823.8	216.025	39.2319	2	0.825174
NEG_20596	7121.31	6740.45	479303	1243.15	1	0.978023
NEG_20616	35961	8798.37	8726.46	160.544	8	0.335125
NEG_20812	717.103	135.169	4039.66	25.4049	1	0.479352
NEG_20937	45969.6	35759.4	842.983	228.992	2	0.798667
NEG_20987	260.377	1332.44	4851.88	188.352	7	0.405819
NEG_2101	6765.69	19762	94106	110043	9	0.455526
NEG_2107	2.95371e+07	2.32509e+07	3.00552e+07	8.63694e+07	5	0.744102
NEG_2108	85041.7	69431.5	114834	496544	5	0.835561
NEG_21281	74.0939	1063.78	5411.25	11.9064	1	0.397295
NEG_21338	61494.2	141762	832623	3599.48	1	0.42922
NEG_21382	44428.7	30802.6	2159.19	402.375	2	0.727172
NEG_21394	927120	462314	3.49357e+06	2.52993e+07	5	0.792852
NEG_21432	149.153	248.009	47586.5	13.3891	1	0.95642
NEG_21436	130.962	351.413	231591	195.08	1	0.942549
NEG_21552	21315.3	33043.1	1.58141e+06	2185.96	1	0.976377
NEG_21579	43643.1	6550.42	573.868	128.446	8	0.379447
NEG_21585	10795.2	7505.28	3.69948e+06	2864.34	1	0.947236
NEG_2165	762777	704815	201021	495134	2	0.228487
NEG_21724	8130.73	8234.07	117370	1409.71	1	0.792688
NEG_21746	15805.8	23068	457727	1290.14	1	0.874818
NEG_21958	4528.05	5537.44	104185	21084	1	0.527966
NEG_22123	258619	293420	4820.88	7473.43	6	0.574576
NEG_222	1.27954e+06	728595	3.02731e+06	7.78074e+06	5	0.367733
NEG_22220	1150.5	5783.01	1189.81	21.5281	3	0.63206
NEG_22255	12745.1	9734.13	8121.54	11398.7	8	0.183683
NEG_22285	1163.22	779.575	51205.1	142.734	1	0.963099
NEG_223	169185	472450	1.5322e+06	608844	1	0.365419
NEG_2232	270549	535995	8.31258e+06	612889	1	0.811474
NEG_22347	47753.8	46726.2	162.897	223.227	6	0.345423
NEG_22350	40292.4	28016.2	1011.46	1939.17	2	0.652534
NEG_22364	22363.5	23774.7	19268.9	16800.3	6	0.347083
NEG_22407	54.3863	14589.2	180.016	22.8578	3	0.730553
NEG_22503	42998	72824	566.585	346.361	6	0.434357
NEG_2255	27774.8	22207.7	4433.58	8106.32	2	0.45073
NEG_22790	16760.3	18412.8	121.293	898.205	6	0.488833
NEG_23213	1940.79	6140.04	24747.7	174.329	7	0.484291
NEG_23323	9444.8	33481.9	20526.5	178.446	3	0.230355
NEG_23331	1420.14	36047.5	56425.7	5347.56	7	0.255063
NEG_23386	3314.62	3172.8	88306.1	278.82	1	0.915495
NEG_23404	486353	377611	22431	995.959	2	0.838802
NEG_23443	13215	8783.68	454467	739.471	1	0.944939
NEG_23452	67.9406	1417.14	31891	13.9423	1	0.847875
NEG_23581	2335.78	3896.74	126172	763.149	1	0.959219
NEG_23620	2952.41	2803.77	25779.4	9222.16	1	0.399116
NEG_23677	350.862	33747.6	7014.65	1795.7	3	0.522959
NEG_23698	38489.5	35653.3	659.697	210.054	2	0.414335
NEG_23751	88687.9	32819.7	50781.5	16060.1	8	0.218404
NEG_23818	19000.3	14102.9	1396.63	607.886	2	0.899593
NEG_23898	4.62418e+06	2.87927e+06	2.64353e+07	98491	1	0.430059
NEG_2407	269877	256199	901568	44154.2	7	0.697327
NEG_2420	4310.23	9626.69	17942.9	30398.3	9	0.539339
NEG_24246	25125.2	29445.8	187.583	404.463	6	0.620584
NEG_24252	144301	205631	287.367	1053.76	6	0.593061
NEG_2426	36516.6	32662.9	42682	12822.8	4	0.313306
NEG_2427	259690	201360	358666	5727.91	4	0.242579
NEG_24401	877.958	648.2	253657	262.859	1	0.948221
NEG_24551	67.0639	3877.66	525.361	138.616	3	0.62795
NEG_24552	210.354	17324.8	1765.91	731.516	3	0.648467
NEG_24554	25568.9	14793.8	140.888	119.224	8	0.37504
NEG_2459	194986	165079	66949.7	176.699	2	0.288384
NEG_2470	123440	98805.4	852.585	579.23	2	0.706326
NEG_2471	995499	742463	396701	732.493	2	0.246579
NEG_2484	461515	237524	881609	299910	1	0.337601
NEG_24862	8814.48	8427.96	90647.2	370.857	1	0.628215
NEG_2491	158399	110811	1502.43	767.391	2	0.748438
NEG_2496	421334	355341	181918	121416	2	0.459704
NEG_25107	11671.3	40684.1	40763.1	303.144	7	0.174293
NEG_25275	259892	440534	3.77627e+06	14615.1	1	0.59775
NEG_25315	993.666	1814.78	7761.47	218.078	7	0.529027
NEG_2535	20031.6	15911.2	186781	610015	5	0.393856
NEG_2537	81939.8	151047	12598	14525.3	6	0.332438
NEG_25376	3165.47	6399.29	21745	1967.62	7	0.45715
NEG_2539	40356.9	19343	1717.13	771.088	8	0.777889
NEG_25396	369296	427363	1.95369e+07	31748.6	1	0.977054
NEG_25421	1935.64	4995.8	36509.2	58863.9	9	0.775214
NEG_2550	36104.8	30772.7	32192.1	30293	8	0.240401
NEG_25520	28161.9	27370.2	396828	2415.82	1	0.762582
NEG_2581	1.61185e+07	2.48743e+06	1.58722e+08	9.05963e+07	1	0.245091
NEG_25966	43927.5	44547.8	717184	1228.97	1	0.784174
NEG_26038	54984.9	79246.8	731.768	164.947	6	0.59172
NEG_26145	3555.9	3241.47	1944.83	3789.68	5	0.156545
NEG_26152	13149.1	10965.3	136621	534.376	1	0.657808
NEG_26154	7948.66	7101.23	516465	1305.35	1	0.976952
NEG_26155	29777.9	23639.3	323639	1373.82	1	0.684553
NEG_26158	3857.94	6606.06	2588.03	132.189	6	0.240787
NEG_26165	57530.4	50591.3	546.693	190.385	2	0.504217
NEG_26331	6653.2	3320.81	1.39199e+06	26030.3	1	0.8829
NEG_26419	106140	93950.8	1728.15	151.789	2	0.494256
NEG_26680	3804.97	2951.35	3391.7	6453.89	5	0.512847
NEG_2690	1423.99	4411.19	1826.36	21106.2	5	0.615001
NEG_26902	2187.04	412.081	141625	1381.99	1	0.921088
NEG_26903	4467.64	3861.5	190923	1743.25	1	0.974707
NEG_26905	2859.85	1366.12	89908	711.62	1	0.932509
NEG_26909	3306.61	2319.68	1368.05	1529	8	0.526563
NEG_26910	14593.1	11030.7	158676	448.035	1	0.684194
NEG_26911	8910.51	4302.25	1.78607e+06	8749.71	1	0.935237
NEG_26914	12445.3	7458.57	405.135	69.9905	2	0.408178
NEG_26916	2492.88	5316.52	42019.7	980.202	1	0.633191
NEG_26920	31480.1	20092.8	43054.2	8938	7	0.249715
NEG_26921	8771.36	8470.37	42568.8	1215.16	7	0.578067
NEG_27019	20314.9	17216	2.70522e+06	4819.4	1	0.959263
NEG_27022	3844.06	4972.52	96304.5	434.564	1	0.872826
NEG_27729	57.2623	112.623	7082.01	51.558	1	0.955537
NEG_27730	36473.9	24532.9	84.5319	55.0029	2	0.655291
NEG_27847	18499.5	12143.2	2104.23	294.523	2	0.494784
NEG_27848	502952	183830	2587.55	1079.84	8	0.671231
NEG_27855	3.55426e+07	3.05673e+07	2.02986e+07	336153	4	0.279044
NEG_27858	161639	213802	1.79123e+07	39966.2	1	0.971186
NEG_27875	1.85106e+07	1.45566e+07	1.05536e+07	381408	4	0.277496
NEG_27878	414680	352661	6043.91	5199.42	2	0.572044
NEG_27882	2.15405e+06	3.53664e+06	2.18592e+06	83097.9	4	0.24153
NEG_27895	10346.5	40818.3	578094	3341.69	1	0.778205
NEG_27915	36734.2	27477.6	55900.8	7282.03	7	0.274412
NEG_28304	14292.3	44066.1	5.21484e+06	8325.37	1	0.955413
NEG_2847	67353.4	76105.5	619415	465972	9	0.237576
NEG_28774	11728.9	5244.37	119.005	19.9978	8	0.779953
NEG_28776	3480.83	11768.5	100750	1906.4	1	0.642087
NEG_28778	694.991	1548.98	19126.7	531.496	1	0.818361
NEG_28785	9706.69	6094.46	5534.22	4120.43	8	0.38856
NEG_28862	9662.74	10046.6	6595.36	3938.3	6	0.270233
NEG_28869	273436	693782	180327	13807.5	3	0.365288
NEG_2910	2.66419e+06	2.78326e+06	799820	25594.6	6	0.377984
NEG_29391	6187.63	46145.1	50.5223	22.6153	3	0.734212
NEG_29437	20388.8	53089.6	568.082	163.371	3	0.315399
NEG_29440	350721	941462	610.129	1121.89	3	0.323731
NEG_29627	717.549	3461.65	260642	313.496	1	0.957041
NEG_29716	6878.3	37470.3	1037.86	438.42	3	0.680613
NEG_29743	1899.58	2232.42	737246	664.009	1	0.94873
NEG_29769	4.96064e+06	6.87224e+06	2.41472e+06	66775.4	6	0.331825
NEG_29773	3.23213e+06	1.69266e+06	4405.46	4743.33	8	0.534477
NEG_29786	784131	2.25652e+06	525618	23182.6	3	0.422337
NEG_29936	5296.32	5321.76	266521	1054.3	1	0.980917
NEG_30126	7756.73	6437.92	408289	778.979	1	0.975272
NEG_30630	16289.9	6425.52	7.12425e+06	3171.93	1	0.944863
NEG_30963	22648.8	55699.5	534.205	962.238	3	0.293999
NEG_31183	425.722	1168.5	7370.71	22.2424	1	0.466828
NEG_31238	17626.1	10230.3	568243	1.51703e+06	9	0.498412
NEG_31251	1835.03	1241.5	74237.4	62.93	1	0.956378
NEG_31372	126217	79410.9	40222.4	32712.5	8	0.73771
NEG_31421	2981.56	1565.33	86455.6	523.017	1	0.928604
NEG_31767	112734	62077.7	27962.3	98.9682	8	0.408552
NEG_32023	29049.8	20398.3	13192.4	159.795	2	0.211081
NEG_32141	25715	9616.65	11403.8	7534.26	8	0.289134
NEG_32200	99719.8	59252.8	759.31	879.462	2	0.405989
NEG_32538	1822.7	4470.55	20123.7	4382.11	1	0.538794
NEG_3271	2743.21	10170.6	6475.09	6836.32	3	0.222717
NEG_32718	202015	170164	312750	276217	9	0.226179
NEG_33634	9622.4	3134.57	370675	897599	9	0.581092
NEG_33697	3.57381e+06	2.64166e+06	671328	44220.4	2	0.492905
NEG_33789	375201	193744	1.90085e+06	1.23153e+06	1	0.229497
NEG_33869	36084.2	41516.3	36375.5	10968	4	0.45525
NEG_33935	15180.4	15516.7	26175.9	38238.8	9	0.731126
NEG_34175	234805	205747	352002	262118	1	0.336602
NEG_34221	53910.8	35788.5	172.852	225.504	2	0.621741
NEG_34312	6055.61	3899.78	7672.5	64.279	4	0.239504
NEG_34317	5943.92	4481.13	65528.4	48.9208	1	0.68103
NEG_3433	75478.6	54467.9	71054.9	52037.4	4	0.172596
NEG_34417	89961.2	59943.3	208.27	134.371	2	0.633916
NEG_34471	7501.67	5802.86	6241.87	5676.45	8	0.242379
NEG_3456	327.066	458.094	5275.28	346.571	1	0.912029
NEG_34563	25699	8322.23	745.519	338.544	8	0.572838
NEG_3464	3.05331e+06	2.35742e+06	258128	74660.4	2	0.847011
NEG_34701	12719.3	14874.5	14468.9	25562.2	5	0.623636
NEG_34892	125564	14780.4	73716.7	129648	5	0.174612
NEG_34918	4975.85	5419.17	14676.7	1497.05	7	0.730354
NEG_34919	187.408	72.0034	198936	40.2522	1	0.942829
NEG_34976	396255	538540	510745	110718	4	0.312977
NEG_35000	7021.62	5384.72	6.53764e+06	3294.19	1	0.942993
NEG_35084	33871.4	22435.4	20140.8	17204.4	8	0.438325
NEG_35133	8.65101e+06	4.65414e+06	2.81137e+06	29617.1	8	0.341263
NEG_35180	44111.6	49010.5	37414	78416.3	5	0.448788
NEG_35241	1.24329e+06	1.00297e+06	1.95875e+06	1.11013e+06	1	0.426609
NEG_35316	97673.5	116420	169868	284093	9	0.463395
NEG_35403	79.7944	183.281	76708.2	40.0564	1	0.946373
NEG_35537	159720	266898	208.303	2059.25	6	0.441815
NEG_35610	24941.6	20650	32360.7	372.434	4	0.290289
NEG_35615	123.841	222.359	2621.74	88.5296	1	0.837408
NEG_35617	2324.54	2818.07	790183	1118.77	1	0.948568
NEG_35887	17798.8	1519.37	32.1113	16.3298	8	0.341262
NEG_35963	376291	308494	343004	5519.34	4	0.533224
NEG_36015	261392	218005	384320	158334	7	0.377121
NEG_36133	808.612	370.017	142905	257.159	1	0.947443
NEG_36136	46456.2	34689.2	125.73	69.71	2	0.827593
NEG_36153	2276.81	5460.8	9096.02	36072.2	5	0.611061
NEG_36159	239152	118666	200194	789.94	4	0.270094
NEG_362	487452	444906	44267.3	22572.6	2	0.44848
NEG_36209	11299	21185.8	139113	1972.54	1	0.505624
NEG_36210	60574.1	36747.5	28361.7	1108.32	8	0.234943
NEG_36245	32005.3	25305.6	31650.5	34407.5	9	0.212303
NEG_36289	19764.5	11713.2	21124	18252	1	0.164018
NEG_36508	5630.31	6888.73	18131.3	24551.7	9	0.685478
NEG_3655	6146.44	20294.7	4390.82	6233.71	3	0.579361
NEG_36583	13628.9	14673	4912.49	1942.8	6	0.463896
NEG_36659	13794.6	4672.16	1436.89	1320.73	8	0.501308
NEG_36661	23744.2	42930.3	16753.3	4882.68	3	0.248119
NEG_36724	1420.84	1511.99	31193.5	99.5458	1	0.866143
NEG_37240	392.739	410.378	28213.2	124.884	1	0.975138
NEG_37363	5364.35	2382.55	13495.4	20221.2	9	0.56525
NEG_37424	36265.6	32370.8	28485.9	1999.86	4	0.535864
NEG_3761	57680.9	281906	26838.6	3940.24	3	0.730605
NEG_37788	107.594	133.425	3957.74	25.0869	1	0.955915
NEG_38125	628.615	690.274	1781.36	12292.7	5	0.850298
NEG_38126	6645.23	9807.74	15852.3	55.5056	7	0.29223
NEG_38292	13351.5	9243.07	2882.53	1710.58	2	0.482104
NEG_38296	166689	182565	43632	2929.47	6	0.479598
NEG_38345	1699.43	901.624	74733.9	167126	9	0.656944
NEG_38403	214839	118991	65632.1	1101.43	8	0.353846
NEG_38543	13745	8833.34	10874.4	38533.8	5	0.616093
NEG_38606	6540.35	3655.95	14456.9	2404.23	7	0.365374
NEG_38651	2194.99	1702.38	16092.1	54.9409	1	0.507017
NEG_38656	1178.92	2664.62	15278.1	31.8734	7	0.415843
NEG_38888	41566.8	16684.3	5922.46	2303.81	8	0.625276
NEG_38978	68913	67766.9	41738.6	3584.12	4	0.268441
NEG_39284	1.69169e+06	948546	1.23907e+06	10753.6	4	0.296849
NEG_39338	479266	208483	662015	3582.59	7	0.224935
NEG_39390	276737	288444	420460	306635	1	0.490293
NEG_39457	47157.4	31411	84540.1	53127.7	1	0.309795
NEG_39459	496.104	7517.47	664.723	114.455	3	0.816025
NEG_3965	19750	61759.4	4675.4	4336.49	3	0.473622
NEG_40325	619.632	2202.08	95557.6	117.295	1	0.949463
NEG_40960	293.026	2259.79	4249.59	388.378	7	0.306641
NEG_41062	40576.4	26007.2	3151.59	159.263	2	0.496623
NEG_41077	9224.1	13749.8	20458.8	829.346	7	0.268413
NEG_41653	23998.3	19612.1	7248.44	414.499	2	0.337843
NEG_41865	1952.77	3497.86	38308.5	45.291	1	0.693469
NEG_42397	2769.63	2104.22	1922.38	139.694	4	0.379328
NEG_42704	147.835	221.083	5605.36	16.8198	1	0.922384
NEG_42831	156.435	50.0498	2578.63	87.8233	1	0.841212
NEG_43254	12465.6	10418.8	89.1094	97.7429	2	0.605084
NEG_43302	89.2953	77.7803	4226.43	104.346	1	0.920862
NEG_4342	32753.3	194346	562311	5156.57	7	0.421879
NEG_43571	141.179	76.2116	20247.1	80.3842	1	0.944028
NEG_4546	533613	591247	5909.6	2426.71	6	0.551747
NEG_4555	31476.9	62573.2	10476.5	5648.15	6	0.276095
NEG_4613	63266	143471	179097	2217.44	7	0.220617
NEG_4642	50787.9	88799	41107.1	7397.34	3	0.213924
NEG_4791	5378.26	28527.1	685.028	1669.82	3	0.645309
NEG_4976	191957	75764.9	2015.18	942.602	8	0.732577
NEG_5021	138973	33247.8	27631.2	788.411	8	0.359867
NEG_5061	47506.2	56201.1	49830.1	62788.8	5	0.278921
NEG_507	1.3797e+06	1.13348e+06	1.73146e+06	199270	4	0.279859
NEG_5091	4673.52	20040.3	75234.5	1.97338e+06	5	0.934302
NEG_5125	1.0367e+06	2.28553e+06	1.84745e+06	57018.8	4	0.215034
NEG_5193	225.582	25925.8	373.435	739.094	3	0.686423
NEG_5197	677.862	380.472	268.658	32658.4	5	0.841859
NEG_5201	2798.09	9053	216391	2.28558e+06	5	0.862124
NEG_5224	168977	49751.8	63651.5	276966	5	0.296306
NEG_528	281680	172165	41058.8	4050.55	8	0.376444
NEG_5339	1622.81	1533.18	161.283	3694.78	5	0.311326
NEG_5434	34008.4	17664.7	900610	348182	1	0.332011
NEG_5466	41764.1	92557.2	9048.59	106.085	6	0.269957
NEG_5537	57527	65107.7	69768.6	4076.45	4	0.420155
NEG_564	409070	749458	712767	425357	3	0.16435
NEG_5641	11403.4	6023.79	179451	116467	1	0.215427
NEG_5708	344014	415222	385051	95819	4	0.407563
NEG_5732	80806.5	38551.6	306233	45002.1	1	0.524762
NEG_5771	190.399	144.328	572.811	26005.8	5	0.899761
NEG_5775	252795	130941	54002.3	31479.8	8	0.790302
NEG_578	856536	914074	71850.4	43193.8	6	0.512715
NEG_5867	712.411	604.844	115157	1126.31	1	0.92556
NEG_5868	699.064	484.766	20668.7	554.955	1	0.932516
NEG_5871	1266.81	27008.3	20215.2	93607.7	5	0.460274
NEG_5873	19691.2	61817.8	180050	1.56226e+06	5	0.852049
NEG_5883	220.947	451.778	21943.5	302293	5	0.917223
NEG_5889	424.89	772.439	541.276	26098	5	0.856641
NEG_5924	27291.6	7501.39	269515	2227.21	1	0.676414
NEG_599	3.6969e+06	3.32215e+06	532029	100125	2	0.446796
NEG_6020	8.72617e+06	8.65344e+06	1.4195e+07	2.78829e+06	7	0.301536
NEG_6038	116.246	273.951	2506.24	11957	5	0.57837
NEG_6067	1.7444e+06	3.07679e+06	1.41691e+06	164971	3	0.207007
NEG_6135	101760	140317	343896	36245.3	7	0.658543
NEG_6231	116802	72187	4200.19	26399.1	8	0.31685
NEG_6248	24888.1	78968.5	36700.7	1533.72	3	0.305981
NEG_626	30178	34671.6	9413.91	5878.69	6	0.770406
NEG_6341	16209.8	15308.5	15019.9	10318.6	4	0.551701
NEG_6359	317985	854720	7.35074e+06	64806.6	1	0.622172
NEG_6364	23691.7	30239	208823	7232.15	1	0.577107
NEG_643	176204	144823	63262	23473.7	2	0.371711
NEG_648	57956.6	51181.8	4021.25	4097.05	2	0.511016
NEG_6507	14676.7	10289.5	225369	5189.5	1	0.884164
NEG_665	943.952	1570.55	27930.3	7307.87	1	0.44598
NEG_6686	132800	63166.8	834595	50327.7	1	0.636634
NEG_6745	12625.5	79881.6	27279.3	5780.53	3	0.471342
NEG_6839	9933.65	12574.9	118598	24890.9	1	0.581751
NEG_6842	333231	287081	193195	19112.9	4	0.26787
NEG_6847	6287.12	11767	11626.5	46455.8	5	0.676054
NEG_6852	7766.84	226980	40109.6	401880	5	0.281669
NEG_6859	254.167	416.641	1432.31	20610.1	5	0.947174
NEG_6863	1657.83	975.966	1490.29	12804.3	5	0.824507
NEG_6902	312449	574499	325205	112845	3	0.253502
NEG_7020	31573.1	41631.4	245501	16897.9	1	0.616531
NEG_7022	168205	82772.8	2.39583e+07	173728	1	0.9313
NEG_703	1.00949e+06	866210	738590	702317	8	0.588067
NEG_7037	1.89718e+06	1.92218e+06	1.1127e+07	2.04906e+06	1	0.884069
NEG_7065	1901.71	4698.43	95550.1	540252	5	0.639957
NEG_7078	70789.8	59389.3	56850.3	27968.8	4	0.370645
NEG_7090	357119	2.71614e+06	36238.9	5157.43	3	0.768235
NEG_7188	211553	210139	2.65097e+07	130414	1	0.952667
NEG_7194	63995.4	426953	564609	19445.6	7	0.233013
NEG_727	31972.7	18716.7	8197.27	2087.3	8	0.447696
NEG_7310	714.583	1062.09	767127	1089.06	1	0.940655
NEG_7352	34933.7	65435.4	2.09944e+06	475658	1	0.467973
NEG_7408	23983.7	59501.6	35340	412.144	3	0.21735
NEG_7410	230291	70850.2	3653.39	273.205	8	0.558935
NEG_7442	2020.81	14971.9	22521.2	1140.98	7	0.261246
NEG_750	148210	54684.9	90892.1	7511.15	4	0.199168
NEG_7501	9711.97	11143	18083.4	1555.92	7	0.286472
NEG_7503	833309	736310	798938	474614	4	0.429786
NEG_7504	309264	293948	290768	52516.6	4	0.659723
NEG_7514	715671	922129	28154.8	1320.44	6	0.751859
NEG_7515	351799	1.19704e+06	1.16346e+06	2719.37	4	0.174917
NEG_7521	751644	2.84607e+06	2.05509e+06	4735.15	3	0.194564
NEG_7547	68.1204	82.5922	305.88	1111.82	5	0.519057
NEG_760	1.36732e+06	2.77358e+06	157807	65817.6	6	0.313213
NEG_7623	86273.7	247045	123702	2587.04	3	0.271427
NEG_7626	433125	771766	2.60523e+06	54446	7	0.652409
NEG_765	1.54816e+06	2.1032e+06	142694	71589.4	6	0.679432
NEG_7662	23550.6	24120.5	110304	4282.14	7	0.618733
NEG_7667	59086.6	68322.7	5586.83	1117.14	6	0.725022
NEG_7750	5183.09	97606.3	4941.56	2046.63	3	0.793226
NEG_7764	85860.7	103123	110609	78485.9	7	0.234499
NEG_777	256697	159601	17687.6	8752.8	2	0.435567
NEG_7774	69025.8	79687.2	149225	25538.7	7	0.456162
NEG_7776	119303	238785	70840.7	50089.5	3	0.376725
NEG_7778	65239.7	115476	103123	13189.8	4	0.238269
NEG_782	3.76886e+06	2.89352e+06	1.06365e+06	1.97981e+06	2	0.277003
NEG_7851	85722.1	36756.4	2.39479e+06	15169.7	1	0.915851
NEG_787	127097	133887	476049	2524.48	7	0.737331
NEG_7871	9382.06	26030.8	19290.2	12467	3	0.244124
NEG_7873	61208.2	49816.1	667841	38235.1	1	0.907318
NEG_7876	1198.97	100763	8761.51	82115.7	3	0.186114
NEG_7877	5118.79	142614	48301.2	68929.4	3	0.27572
NEG_7880	770993	28371.1	17862.5	174.572	8	0.312357
NEG_7885	1.86961e+06	485167	12752.3	23224.6	8	0.480233
NEG_7892	238111	110348	2062.88	1752.72	8	0.73171
NEG_7923	15796.5	162021	26968.5	11460.1	3	0.718368
NEG_7937	268601	334943	238797	82972.4	4	0.288601
NEG_7938	146875	261946	222020	84449.6	4	0.19026
NEG_7960	11756.1	16223.8	217285	6198.53	1	0.876588
NEG_8005	68176.3	35868.5	34248	96803.7	5	0.285184
NEG_8022	23496.5	8027.23	477376	28728.7	1	0.8017
NEG_8023	152296	90491.9	673292	202783	1	0.510404
NEG_8038	9.51269e+06	3.53263e+06	8.61767e+07	3.56735e+06	1	0.725623
NEG_805	653228	366515	88291.4	7426.42	8	0.513997
NEG_8073	219350	905382	124972	7362.8	3	0.634894
NEG_8117	3724.84	171129	37832.9	3921.56	3	0.521654
NEG_8118	9020.93	248848	48426.9	7527.55	3	0.575544
NEG_8188	410550	209926	5.95914e+07	420530	1	0.932095
NEG_8232	2421.3	37475.4	772.326	1562.24	3	0.734625
NEG_824	359200	252599	318184	94614	4	0.326837
NEG_826	46573	81672.2	15241.7	5162.68	6	0.346027
NEG_8299	433433	328442	5266.17	1550.33	2	0.838905
NEG_8337	459593	1.07531e+06	461187	19880.8	3	0.27694
NEG_8356	50526.6	24334.3	351651	32927.3	1	0.722942
NEG_839	765113	412977	405387	3911.83	4	0.219354
NEG_840	879793	699722	1.84354e+06	190121	7	0.434771
NEG_8513	240387	60906.2	5729.57	136.32	8	0.476775
NEG_8530	486587	1.22905e+06	1.50118e+06	48303.5	7	0.21828
NEG_8628	70517.1	116372	66586.8	43046.9	3	0.346854
NEG_8630	168124	97724.2	21881.7	1332.37	8	0.449534
NEG_8638	285418	542198	290993	4662.81	3	0.196685
NEG_8639	482500	520014	22347.1	3194.44	6	0.529713
NEG_8643	329691	467257	75869.8	1697.69	6	0.561115
NEG_8647	365259	983377	3.0169e+06	141965	7	0.484656
NEG_8668	26748.7	31919.8	6083.27	1383.13	6	0.718277
NEG_8717	266691	1.47209e+06	229636	179294	3	0.865352
NEG_8719	40948.7	75511	134983	235.392	7	0.350063
NEG_8722	51794.9	50769	33105.6	599.505	4	0.318025
NEG_8725	45099.2	35815.9	6053.78	1956.12	2	0.715457
NEG_8797	32297.4	94841.5	83556.7	13813.5	4	0.167162
NEG_8825	1969.45	10542.2	16010.2	5083.17	7	0.2397
NEG_8833	1036.14	7143.68	49849.8	3.15909e+06	5	0.897775
NEG_8865	230.236	724.26	17112.8	11001.8	1	0.214658
NEG_8871	25085.3	36760.3	105632	2060.16	7	0.675555
NEG_8872	260965	1.38096e+06	30386	4880.8	3	0.656394
NEG_8874	50429.8	62161.7	3.78409e+06	7032.15	1	0.981952
NEG_8969	97377.1	202308	478398	56393	7	0.472674
NEG_8971	127349	103923	4814.92	3815.21	2	0.682504
NEG_899	2.13113e+06	1.76211e+06	114365	185561	2	0.613126
NEG_9012	13331	81013.3	79485.2	65091	1	0.139692
NEG_9019	170934	80438.2	3639.78	987.429	8	0.756884
NEG_9086	51686.6	34065.3	125061	3015.25	7	0.435922
NEG_9206	8593.39	4657.13	247988	4875.29	1	0.929332
NEG_9262	269.934	33304	1789.84	158.421	3	0.725377
NEG_9268	162.476	340.127	2565.24	3122.34	9	0.4914
NEG_9312	780.588	1132.13	23009.7	398.123	1	0.93565
NEG_9348	47130.1	133851	1.15157e+06	5026.24	1	0.608186
NEG_9423	15306.2	9958.04	6839.51	39398.7	5	0.475817
NEG_9442	1663.98	7300.92	3428.29	169.89	3	0.319048
NEG_9483	102089	142339	15288.4	136.579	6	0.655643
NEG_960	80423.5	28601.5	4295.4	1517.9	8	0.625364
NEG_9612	75343.4	24890.1	4141.47	827.521	8	0.577949
NEG_9616	1.11427e+06	725858	15787.1	1184.25	2	0.585164
NEG_9648	392783	2.10339e+06	395747	237811	3	0.881359
NEG_9673	133093	122030	205086	11007.8	7	0.231749
NEG_968	152063	190402	351662	137179	7	0.480778
NEG_9747	36525.2	37560.3	1671.23	111.998	6	0.440929
NEG_9784	317046	173806	61084	1009.35	8	0.478356
NEG_9787	2.61851e+07	1.08013e+07	402474	8497.68	8	0.788157
NEG_9807	169564	138929	315011	88224.9	7	0.465549
NEG_9883	1597.72	9303.12	12238.2	13285	9	0.240633
NEG_9890	6151.31	13612.7	65300.8	9358.78	1	0.601258
NEG_9902	38936	3.88254e+06	117323	255917	3	0.626858
NEG_9910	39299.1	21609.4	7515.39	5820.44	8	0.838856
NEG_9943	3022.27	12594	3358.96	55.917	3	0.510584
NEG_9960	46104.7	52551.6	38653.1	17761.7	4	0.291029
NEG_9963	3.56182e+06	1.30209e+06	1.15848e+06	23321.6	8	0.330129

## Sheet: POS
ID	Y-M_Mean	D-M_Mean	FD-M_Mean	FM-M_Mean	Cluster	Membership
POS_1	5.31559e+06	4.03183e+06	1.77524e+06	103845	8	0.30607
POS_10032	3500.19	4968.48	13780	7117.53	2	0.381115
POS_10101	758362	1.07334e+06	1.40146e+06	23702.1	7	0.254727
POS_10103	9.004e+06	1.07537e+07	7.65403e+06	132310	6	0.1837
POS_10107	13256.8	20625.2	1.0823e+06	3546.27	2	0.975104
POS_10176	424871	100400	5274.01	28148.6	5	0.592695
POS_10186	3951.95	22595	497033	1933.08	2	0.880382
POS_1020	9.28621e+06	1.02309e+07	7.45308e+06	3.6452e+06	6	0.210485
POS_10236	511785	403480	355.215	206.062	9	0.404811
POS_10238	523876	207797	507715	643709	3	0.230896
POS_10246	29657.7	1.876e+06	64179.6	55025.6	4	0.89734
POS_10249	825244	984865	3.23695e+06	1.24728e+06	2	0.566182
POS_10299	5.86504e+07	3.81818e+07	1.47934e+08	331805	7	0.404772
POS_10301	11398	12842.2	419956	293.182	2	0.922389
POS_10314	540019	656130	1.3247e+06	190021	7	0.567215
POS_10318	55955.2	71159	222.617	168.916	6	0.419362
POS_10338	4320.31	1.01304e+06	331499	1868.74	4	0.402369
POS_10341	42900.8	1.67336e+07	201931	51200.5	4	0.926011
POS_10342	982.561	885473	26552.5	1520.02	4	0.924307
POS_1035	17854.7	19213.3	58344.6	284746	1	0.497034
POS_10393	1642.37	2090.43	790748	6084.91	2	0.947892
POS_10401	133647	69612.5	990049	28794.6	2	0.658027
POS_10419	166381	866442	117685	1420.69	4	0.564124
POS_10420	169918	1.99739e+06	3132.35	1016.71	4	0.758819
POS_10461	1.1257e+07	1.1227e+07	9.35244e+06	2.13024e+07	1	0.583363
POS_1052	5335.53	1287.26	28554.7	5865.14	2	0.549511
POS_10568	1.44299e+06	2.43776e+06	7.31468e+06	89673.5	7	0.808406
POS_1057	61970	55428.9	98175.6	139187	3	0.597429
POS_10617	266767	205981	2131.25	9235.48	8	0.37386
POS_10671	627351	461812	1013.09	203.043	8	0.474136
POS_10674	1.52372e+06	1.60398e+06	3866.07	4002.28	9	0.602407
POS_10735	1.59856e+06	705208	7998.2	447.262	5	0.412264
POS_10741	10928.3	6330.2	31552.6	1920.36	7	0.375852
POS_10803	7022.81	18132.1	17255.5	58068.5	1	0.433562
POS_10805	243154	224793	3915.92	1910.73	9	0.864963
POS_1083	109721	220470	1.69945e+06	371839	2	0.581933
POS_10842	361531	241721	12257.5	3313.29	8	0.754698
POS_10919	510.941	273.363	42740.3	222.759	2	0.95765
POS_10937	24084.2	42874.5	725.626	331.227	6	0.633994
POS_10968	123622	110273	7718.06	607.005	9	0.723093
POS_11036	1.6772e+06	2.74392e+06	1.65408e+07	26702.9	2	0.430802
POS_11114	816564	1.04884e+06	2.31953e+07	10686.3	2	0.8728
POS_11144	18237.9	45929.6	13079.7	414.83	4	0.275621
POS_1115	5432.4	201.251	1.62448e+07	1376.21	2	0.961491
POS_11157	337460	862885	190339	4931.86	4	0.275844
POS_1121	2.45897e+06	2.67789e+06	2.42374e+06	2.40894e+06	4	0.556821
POS_11213	2951.12	69751.9	49035.5	928.705	4	0.213816
POS_11218	210083	322877	86702.3	18888.6	6	0.477457
POS_11257	3.13697e+06	4.61475e+06	1.50177e+07	18361.8	7	0.801791
POS_1127	6479.03	5444.56	4796.27	385697	1	0.913674
POS_11278	205446	137810	1108.23	918.598	8	0.68149
POS_11330	310330	95143.5	302.874	30.8975	5	0.814469
POS_11344	20484	31388.1	235.751	269.489	6	0.715248
POS_11395	2.93721e+06	5.48608e+06	4.40163e+06	292844	4	0.16236
POS_11407	45265.8	32138.3	11723.1	355.245	8	0.375726
POS_11437	61361.1	186312	76550.1	6602.62	4	0.311442
POS_1151	435.325	574.952	195301	549.018	2	0.962161
POS_11573	63179	35232.5	629.72	234.519	8	0.588584
POS_11616	186.912	188.313	779646	147.595	2	0.96187
POS_1171	28697.6	52022.9	179151	12265.5	7	0.609008
POS_11719	43915.4	8.03578e+06	7466.11	9534.69	4	0.916451
POS_11770	767766	736065	255.6	111.268	9	0.848355
POS_1179	4.32877e+06	6.98261e+06	334020	214521	6	0.742053
POS_11792	5316.33	1.17054e+06	69544.7	1405.29	4	0.872157
POS_11806	4447.56	21203.1	557840	1331.83	2	0.907985
POS_1184	136062	236984	300355	9537.2	7	0.265326
POS_11912	27732.1	982299	60743.4	2792.59	4	0.912124
POS_11950	35294.7	15679.3	1.3021e+06	1.05352e+07	1	0.582694
POS_12012	859.513	2809.1	64862.6	353.286	2	0.902063
POS_12049	1053.88	325.696	4.15775e+06	519.889	2	0.961593
POS_12091	3.28146e+06	3.51769e+06	1.71272e+07	9165.27	7	0.547699
POS_1210	7829.35	4290.95	12802.5	84410.5	1	0.69799
POS_12187	30881.7	129074	17591	35262.2	4	0.559583
POS_12230	303540	258118	84.22	327.728	9	0.59592
POS_12235	56726.2	59905.1	63.3722	50.1241	9	0.595049
POS_1231	5587.06	5976.65	539.847	49473.1	1	0.677617
POS_12336	1.13e+08	3.5826e+08	8.22194e+08	5.61971e+06	7	0.531603
POS_1238	107714	101660	138731	226231	3	0.732152
POS_124	278953	186041	256571	229753	5	0.155651
POS_1240	2.96828e+06	1.53092e+06	765.649	356.12	8	0.476155
POS_12446	159277	201279	755.821	1892.09	6	0.407614
POS_1250	1.13142e+06	813175	2.64838e+06	1.29758e+06	2	0.452326
POS_12547	718088	660731	680189	1.78872e+06	1	0.907808
POS_1259	417241	345137	640008	886608	3	0.553778
POS_12644	4986.98	3063.74	115578	1176.08	2	0.901949
POS_12678	651.306	801.388	42571.8	361.345	2	0.977835
POS_12686	255713	458911	399401	9002.95	7	0.157513
POS_1270	188621	597530	110600	105231	4	0.554878
POS_12713	1.13696e+06	1.04805e+06	211.945	310.707	9	0.837234
POS_12714	911528	236886	178.623	222.685	5	0.765638
POS_1273	45987.5	56943.5	2462.59	708.471	6	0.394228
POS_1274	3838.56	71169.9	33471.3	931.452	4	0.308723
POS_1281	431459	795788	9760.8	16888.6	6	0.572809
POS_12913	1.53765e+06	1.44392e+06	658.164	169.723	9	0.863862
POS_12963	329132	769200	1900.17	295.932	6	0.406096
POS_12988	195460	35164.7	139416	135363	5	0.15534
POS_13063	1.10612e+07	5.84264e+06	2.38248e+07	4.77722e+07	3	0.749086
POS_13112	40850.4	90611.9	84900.4	6620.15	7	0.184271
POS_13118	698894	1.19639e+06	3883.38	938.244	6	0.67936
POS_1319	2.21848e+06	549643	145.688	1985.36	5	0.736634
POS_13195	1222.76	927.786	1.40387e+06	633.383	2	0.962175
POS_13215	475445	353523	85.4411	354.53	8	0.450572
POS_1323	43993.1	76908.1	93977.2	104584	3	0.228313
POS_13269	160203	31914	3724.71	21518.5	5	0.46053
POS_13272	7347.42	7170.13	4218.05	22948	1	0.577053
POS_13273	1290.83	1222.94	4001.44	11423.5	3	0.654925
POS_13274	1687.07	1008.65	32091.5	42.8782	2	0.8428
POS_13282	469256	164650	61400.8	16672.1	5	0.736054
POS_13283	4.92246e+06	4.34761e+06	103017	8551.46	9	0.725866
POS_1329	49581.6	411753	3911.42	2013.43	4	0.678177
POS_13292	6.15224e+06	4.13768e+06	4.81841e+06	3.49602e+06	5	0.249446
POS_1331	127360	78876.2	5482.29	9484.97	8	0.616266
POS_13413	369322	429573	980.041	96.1162	9	0.403467
POS_13416	44206.6	134316	996905	2295.98	2	0.553824
POS_13464	25525.6	697991	167102	12836.7	4	0.526783
POS_13465	380756	199103	30643.5	12675.1	8	0.431697
POS_13482	542864	338414	608.273	629.567	8	0.738585
POS_13498	67133.2	60017.9	333.509	641.8	9	0.740523
POS_1360	1.00904e+07	8.77325e+06	3.80833e+07	1.13379e+08	3	0.678098
POS_1366	2.44654e+06	3.25701e+06	108527	276351	6	0.47935
POS_13682	1.06643e+07	1.01693e+07	6936.76	3365.49	9	0.856899
POS_1370	8074.32	6531.59	159456	76100.5	2	0.307566
POS_1376	922966	846946	711947	1.19164e+06	1	0.334537
POS_13820	5.04207e+06	6.2574e+06	4.51649e+06	9.21229e+06	1	0.375636
POS_13851	2.05815e+06	2.46759e+06	925.859	532.405	9	0.356215
POS_13854	135.762	183.027	553147	2484.13	2	0.950747
POS_1386	114173	124028	431848	190523	2	0.472424
POS_13905	107977	49122.3	12040.4	320.652	5	0.440217
POS_14	928989	724319	3.37262e+06	8.1646e+06	3	0.819812
POS_14016	54139.5	4254.38	3457.59	1099.14	5	0.421376
POS_14063	11856	13381	64958.9	428.194	7	0.542557
POS_14078	1.5178e+06	3.24461e+06	9993.62	5971.75	6	0.46268
POS_1414	122231	195330	526824	4380.04	7	0.71873
POS_14164	8.69701e+06	7.55714e+06	135938	184847	9	0.646964
POS_14257	862092	1.08637e+06	1.16953e+06	933009	7	0.248482
POS_14289	64.6151	93.7858	31932.6	64.0013	2	0.964089
POS_14328	241.29	105.438	364105	157.541	2	0.961311
POS_1435	101669	83390.3	108779	347065	1	0.74564
POS_14381	581.248	487.99	235018	250.525	2	0.963857
POS_14385	2280.81	6114.22	87259.5	200.14	2	0.793974
POS_14386	894.809	507.441	3889.95	13272.4	3	0.633343
POS_1439	47768.9	17725.7	7818.24	21267	5	0.307703
POS_1441	8724.16	21049	3.9276e+06	16548.8	2	0.964117
POS_1461	744086	392303	971640	92346.6	7	0.23162
POS_1462	94559.4	249246	83595.9	135559	4	0.392815
POS_14633	1.11321e+06	1.08866e+06	311407	273448	9	0.847945
POS_14707	2806.69	2189.27	24364.7	132.086	2	0.622572
POS_14753	80505	101400	193.188	43.8507	6	0.402731
POS_14841	83774.9	99737.5	434.162	121.792	9	0.366071
POS_14863	509005	148792	2.92175e+07	678430	2	0.908987
POS_149	1.08784e+08	9.07285e+07	3.37764e+07	7.84967e+06	9	0.299334
POS_14958	46863.9	47320.8	1.26753e+07	7458.28	2	0.968217
POS_14962	4.58393e+06	5.53856e+06	3.77539e+06	55292.1	6	0.189969
POS_14963	762404	481195	4970.42	3007.05	8	0.748908
POS_14964	1.32363e+06	1.46694e+06	1.25507e+06	10931.3	6	0.158924
POS_14980	2.20385e+06	2.35543e+06	1.77433e+06	2.03047e+06	6	0.232866
POS_15002	181880	137443	198810	404403	1	0.400412
POS_15014	1.539e+07	6.09023e+06	2.06722e+06	238870	5	0.612411
POS_15110	8.06631e+06	5.66918e+06	2.54143e+08	4.41022e+06	2	0.948399
POS_15145	68336.2	208631	1.37817e+06	3379.35	2	0.499419
POS_15366	318.011	616.579	339462	119.897	2	0.965294
POS_15417	38358.4	25695	49192.2	118884	3	0.473937
POS_15423	32099.2	97590.1	1688.12	375.026	4	0.291781
POS_1565	1.56083e+06	1.04166e+06	3.23352e+06	66963.1	7	0.363779
POS_1568	914849	875409	577100	73304.4	9	0.199946
POS_1583	596520	455751	12044.2	474.906	8	0.406726
POS_15873	2166.22	5104.04	3.03148e+06	749.781	2	0.96525
POS_15889	4.00605e+07	2.78392e+07	108063	171846	8	0.60226
POS_159	707152	339448	2.26569e+06	551759	2	0.531783
POS_15919	165741	135522	59761.8	4233.51	8	0.273001
POS_1598	152171	127182	36262.2	25082.2	9	0.40026
POS_16000	289102	491561	167779	889.334	6	0.324275
POS_16045	26667.3	52007.6	2.76955e+07	33876.2	2	0.96343
POS_16124	39897.7	2031.13	94.3429	77417.7	1	0.297803
POS_1615	827530	286989	3116.79	483.931	5	0.723717
POS_16274	3101.39	4229.03	479665	151.77	2	0.976341
POS_1630	1.18235e+07	1.32994e+07	7.61285e+06	1.93531e+06	6	0.228034
POS_1635	2.02722e+06	1.84103e+06	12521.3	139740	9	0.622875
POS_16523	5786.16	27638.5	119032	769.357	7	0.500526
POS_16524	5806.23	37458.7	97664	857.7	7	0.502556
POS_16653	882.644	436.128	4.8774e+06	753.174	2	0.961572
POS_167	57749.6	85046	30486.1	31660.6	6	0.494867
POS_16734	1142.68	1086.86	104104	265.107	2	0.971624
POS_1675	2363.38	2381.53	61275	24736.1	2	0.348376
POS_1680	852408	259079	10288.6	163686	5	0.444904
POS_16808	104816	182505	3.60611e+06	12547.3	2	0.874958
POS_1681	254362	69411.4	3395.42	3016.79	5	0.77644
POS_1684	216963	153035	7347.23	2888.44	8	0.615735
POS_1689	13363.6	7555.97	1.17527e+06	643819	2	0.266636
POS_16953	274645	91470.4	41503.8	2494.51	5	0.618551
POS_17086	26030.3	37496.6	85389.1	187886	3	0.618061
POS_1712	18400.4	7153.49	313558	216050	2	0.221665
POS_17134	47531.4	49811	96991.9	31045.6	7	0.666136
POS_17193	2106.09	84278.7	1001.26	33.9577	4	0.939617
POS_1725	204845	139223	2799.92	2125.08	8	0.667279
POS_1727	254044	221355	10787.2	3696.04	9	0.670519
POS_1733	61849.5	194090	69774.6	112504	4	0.349366
POS_17403	294720	329627	205219	272237	6	0.2061
POS_17438	16481.4	9222.38	969996	1.58532e+06	3	0.448775
POS_17458	157500	87603.3	83487.4	96252.9	5	0.339882
POS_17779	518881	219250	126.065	76.6596	5	0.461391
POS_17835	548143	524156	20701.5	5826.33	9	0.910495
POS_180	1.3006e+06	997310	29685.1	234596	8	0.334568
POS_18379	344668	387117	10681.3	1466.18	9	0.462886
POS_185	7531.99	3858.15	155588	16594.4	2	0.731524
POS_1851	1.85575e+06	1.37546e+06	2.68999e+06	3.94163e+07	1	0.894139
POS_1861	827306	519262	2.9415e+06	4.32188e+07	1	0.811317
POS_18693	1.18861e+07	1.48481e+07	2.23754e+06	166748	6	0.424815
POS_1870	8.38824e+06	8.84854e+06	6.52539e+06	26729.8	6	0.173815
POS_1876	7814.75	76245.5	225109	4671.74	7	0.488051
POS_189	177371	64534	264970	3883.16	7	0.247341
POS_18905	5059.56	5115.52	2.16568e+07	10458.6	2	0.961162
POS_1894	586.003	1458.28	25793.1	832.848	2	0.908532
POS_19110	228596	74920.7	113.748	57.7375	5	0.773658
POS_19270	472.146	468.686	561737	259.475	2	0.962609
POS_19275	2.08225e+06	1.92259e+06	1.10328e+06	5463.22	9	0.215184
POS_1935	169353	223665	100084	410639	1	0.358009
POS_1939	78725.1	11745.6	2174.47	454.681	5	0.526535
POS_1943	17364.3	224338	39572.4	21563.7	4	0.747639
POS_196	22726	36609.6	213955	1026.4	2	0.42181
POS_1986	68619	38451.6	3927.14	1444.73	8	0.569557
POS_19868	129455	61217	48050.9	294241	1	0.419777
POS_1987	2647.97	806.852	195391	2583.22	2	0.933843
POS_19933	462.836	458.02	323.583	3390.21	1	0.830873
POS_1999	1049.44	1713.18	1401.6	26187.1	1	0.844894
POS_200	573405	498628	683325	14037.2	7	0.188922
POS_2002	1.57444e+06	1.34876e+06	267792	237617	9	0.53208
POS_2004	354557	294505	3544.07	787.007	9	0.530927
POS_2012	7970.31	16647.5	54284	11803.1	2	0.496733
POS_20254	3307.9	20908	6815.36	2993.64	4	0.544402
POS_20437	113219	204412	5724.36	10633.1	6	0.558639
POS_20471	334834	415225	195632	17937.5	6	0.260571
POS_2048	1.07874e+06	860185	803596	451819	8	0.206869
POS_2052	64777.7	83068	28323.2	26104.8	6	0.749535
POS_20645	3.23938e+07	3.81676e+07	1.72167e+07	1.80564e+06	6	0.258268
POS_20730	548129	462294	121165	40944.4	9	0.391584
POS_2076	685335	512724	8958.37	231603	8	0.26163
POS_21039	518848	291482	190487	1957.9	8	0.25957
POS_21088	128452	183922	48.3938	81.1484	6	0.627668
POS_2113	42047.1	19328.5	67185	137088	3	0.64111
POS_2119	50331.8	67145.9	80488.8	140719	3	0.414276
POS_21197	1.30232e+06	624860	522042	554.809	5	0.280444
POS_21287	5437.02	30242.3	546775	65.862	2	0.833388
POS_21419	5492.28	4244.86	4008.12	5628.29	1	0.185149
POS_2183	6000.88	1866.73	11187.4	1028.63	7	0.273919
POS_2228	29924.7	32396.4	55477.9	90786.5	3	0.645384
POS_2231	22755.3	97789.4	22626.3	33557.4	4	0.578247
POS_2232	137434	1.74956e+06	128559	36233.2	4	0.904427
POS_2234	45959.1	43341.9	84348.2	125102	3	0.585836
POS_2236	21564	54765.8	84899.8	78204.7	3	0.183762
POS_2245	7.37257e+06	8.19172e+06	562215	355098	9	0.474635
POS_2248	37812.3	105345	511328	14223.5	7	0.426695
POS_225	9028.31	6519.93	9641.85	21043.3	1	0.432219
POS_226	113465	125009	53444	12916.2	9	0.260443
POS_2282	2961.87	3380.28	7821.09	112259	1	0.831895
POS_2328	53253.7	63736.4	15949.7	32513.4	6	0.259466
POS_2329	224584	580874	1.47289e+06	1.60852e+06	3	0.266278
POS_2359	270098	167225	5665.21	474.567	8	0.781571
POS_2388	42200.9	27969.6	1328.69	534724	1	0.792398
POS_2390	32961.2	22813.2	4408.67	55712.7	1	0.270246
POS_240	416469	484228	86361.3	1592.65	9	0.326836
POS_244	961042	929843	2.72845e+06	765536	2	0.648021
POS_2478	4.8128e+06	4.86992e+06	32975	2333.98	9	0.712918
POS_2481	1.39111e+06	889414	7.2803e+06	51591	2	0.453499
POS_2489	185020	133746	43873	262176	1	0.233419
POS_2505	2.9608e+06	2.22671e+06	3.12021e+06	3.41258e+06	3	0.255869
POS_252	1.92613e+06	2.35681e+06	2.22168e+06	481223	7	0.148262
POS_2557	90866.8	93537.6	4054.35	1823.04	9	0.668816
POS_2604	343407	751687	1.02931e+06	6168.91	7	0.300317
POS_2609	24532	25641.4	103186	41613.9	2	0.493503
POS_2613	40959	97070.9	245755	78150.2	2	0.400355
POS_2667	26592.3	92388.9	273955	3583.05	7	0.601341
POS_2672	94247.4	84847.7	132974	204193	3	0.820915
POS_271	116708	116474	5963.58	1660.7	9	0.765933
POS_2752	1249.64	893.588	1241.15	11367.9	1	0.929698
POS_2766	83128.1	617510	1.78703e+06	4555.29	7	0.519234
POS_2775	1.23223e+06	1.56321e+06	63831.6	64005.4	6	0.433126
POS_2779	288996	251986	11013.6	11681.3	9	0.651359
POS_2800	11912.8	3438.34	43761.9	195507	3	0.452619
POS_282	8773.52	9624.99	147898	79437.4	2	0.282072
POS_2824	123308	37932.7	265778	3412.11	7	0.301063
POS_2840	69167	41062.9	2051.73	263.231	8	0.713565
POS_2898	9913.74	4832.6	770888	633548	3	0.209834
POS_2899	838.695	635.474	21156.3	174659	1	0.595356
POS_2902	72000.8	55780.6	563.777	548.391	8	0.368986
POS_2939	3642.82	42045.4	813.456	13971.6	4	0.388458
POS_2949	41625.9	272433	350205	21191.5	7	0.269402
POS_2962	128508	65471.9	74036.5	776.054	5	0.217173
POS_2966	719478	645817	789049	2.63286e+06	1	0.811831
POS_299	113128	49531.6	563949	134449	2	0.568808
POS_2991	22542.9	22244.4	32750.6	59935	3	0.672273
POS_2995	73576.5	400218	78379.7	12219.6	4	0.591999
POS_3005	274872	3.77031e+06	151017	15291.6	4	0.869445
POS_3014	529321	156163	218622	896955	1	0.305673
POS_302	304944	595053	782837	43013.5	7	0.289958
POS_3029	1.62992e+06	1.53944e+06	1.77247e+06	1.90456e+06	3	0.43077
POS_3083	1068.65	302172	128.078	486.359	4	0.913083
POS_3094	1.64987e+08	9.0624e+07	1.61438e+08	1.76282e+08	3	0.195628
POS_311	702321	775703	778722	646636	7	0.206034
POS_3117	142.51	204.599	6753.21	295417	1	0.888701
POS_3141	108883	68010.6	27680.1	37505.6	5	0.321696
POS_3153	133008	9.53276e+06	9.72315e+07	1.13745e+07	2	0.64776
POS_3168	718117	277305	677984	897742	3	0.235704
POS_3196	338781	2.0516e+06	5.27146e+06	20735.8	7	0.506392
POS_3245	1.31179e+06	1.19287e+06	1.82159e+06	13539.3	7	0.228043
POS_3291	4690.88	53675.8	13509.2	1908.99	4	0.543498
POS_3294	161706	296714	260833	52512.6	7	0.162246
POS_3327	355949	313581	93670.1	35018.3	9	0.416967
POS_3341	1.80233e+06	1.39045e+06	35933.4	65016.8	8	0.383974
POS_3343	73202.9	120302	128901	6749.6	7	0.206372
POS_3371	4.00885e+06	2.2783e+06	2.88197e+06	108323	5	0.182057
POS_3398	7660.2	6289.34	9402.66	17088.6	3	0.589154
POS_3412	5069.94	113194	9148.81	2551.29	4	0.906914
POS_3444	6524.89	1.8136e+06	2611.86	4891.64	4	0.912176
POS_345	367623	256541	31253.5	2199.8	8	0.661915
POS_3471	271.039	151.803	2516.33	122765	1	0.897439
POS_3475	65008.3	4888.2	851.069	403.664	5	0.44534
POS_351	3.67531e+06	3.77841e+06	1.35964e+07	3.69155e+07	3	0.704126
POS_3511	109223	68643.1	173559	275767	3	0.576188
POS_3518	692482	1.1776e+06	857118	85763.7	6	0.172477
POS_3521	301.171	251.745	49296.7	174.323	2	0.964579
POS_3523	205723	183730	1004.89	1581.1	9	0.741019
POS_3533	136965	21303.5	577.393	478.409	5	0.548503
POS_3539	26151.3	14001.5	26917.8	12364.9	7	0.175609
POS_3551	560595	522156	319698	1.26376e+06	1	0.470952
POS_3586	523100	1.10073e+06	43950.9	964.123	6	0.468904
POS_361	11125.8	220260	61741.1	458609	1	0.308564
POS_3639	345146	346360	420768	505680	3	0.601782
POS_3640	119227	148626	478193	9263.1	7	0.727632
POS_373	139197	116497	231934	572447	3	0.583506
POS_3745	9009.65	8469.22	11855	19017	3	0.803246
POS_3802	84812.5	33025.2	42368.2	3207.26	5	0.262408
POS_3803	2.52205e+06	3.65838e+06	115697	13893.8	6	0.705587
POS_3804	169448	184549	62182.3	3935.14	9	0.287306
POS_3816	317257	127269	22444.3	81803.9	5	0.420923
POS_3849	98990.4	48084.8	38044.9	166484	1	0.323177
POS_3882	1.422e+08	8.46104e+07	1.59068e+08	1.75322e+08	3	0.243388
POS_3884	44694.1	273773	33520.1	83173.6	4	0.503311
POS_389	466381	435104	116889	8483.87	9	0.393306
POS_390	598293	609760	2.24629e+06	128367	7	0.580896
POS_3904	168.341	11206.6	1579.2	201599	1	0.769106
POS_3921	566276	452075	183415	559931	5	0.14253
POS_4015	15962	52479	494947	39359.8	2	0.764362
POS_4027	53914.6	17390.7	33609.7	792.068	5	0.213283
POS_4048	1314.92	2282.71	2.1463e+06	340.02	2	0.963943
POS_4059	23085.8	291287	464399	1891.95	7	0.325069
POS_4062	156768	316223	35850.3	176.791	6	0.461305
POS_409	29678.2	26685.2	539883	9067.48	2	0.883872
POS_4101	419544	323062	9278.37	707.14	8	0.390547
POS_4114	12799.3	122550	496234	5326.37	7	0.476664
POS_412	5.21867e+06	7.60394e+06	280123	137781	6	0.708817
POS_4144	126190	151161	50157.9	320120	1	0.36303
POS_4155	203782	208527	98212	10834.2	9	0.2481
POS_4158	1.34506e+07	5.58811e+06	120792	4823.87	5	0.494172
POS_4173	8.90519e+06	1.53499e+07	1.06142e+07	386228	6	0.178548
POS_4175	3.98611e+06	2.33751e+06	4.14539e+06	4.60643e+06	3	0.224763
POS_4187	208200	225787	122555	231.309	6	0.20823
POS_4217	368360	360171	17566.9	1342.59	9	0.827671
POS_4222	317692	2.25148e+06	196623	3638.22	4	0.685667
POS_4229	881939	287102	290517	3395.09	5	0.35426
POS_4243	2.37751e+06	2.841e+06	8.30211e+06	2.22995e+06	2	0.66351
POS_4292	91858.7	73600.8	85233.1	243916	1	0.756269
POS_431	274469	261471	3552.06	4313.95	9	0.84856
POS_4314	398501	365757	160916	17186.2	9	0.272216
POS_4315	340750	491243	74297.1	12162.7	6	0.671162
POS_4366	8023.87	127775	22051.6	25729.3	4	0.610257
POS_4368	16858.3	207963	16799.4	29555.6	4	0.735248
POS_4387	722.634	442.061	2.3238e+06	133162	2	0.783432
POS_4392	1.30604e+06	394773	311228	2.08461e+06	1	0.280063
POS_4396	2.65942e+06	2.57853e+06	672080	22477.9	9	0.390121
POS_4414	1316.5	95671.9	6339.68	1859.28	4	0.875319
POS_4437	6.98764e+06	3.33023e+06	510.345	3182.55	8	0.380832
POS_4453	1.22668e+07	5.87685e+06	1.12403e+07	1.23651e+07	3	0.177721
POS_4469	4672.36	44761.6	2365.65	354.464	4	0.790019
POS_4474	2353.77	2304.33	23543.2	352112	1	0.780852
POS_4483	4177.17	12450.1	224627	985.042	2	0.85549
POS_4488	207624	131904	61821.5	230877	1	0.18234
POS_4512	1.20765e+06	1.1479e+06	399532	16849.4	9	0.314984
POS_4521	101212	1.51108e+06	87423.5	129375	4	0.839899
POS_4547	399789	311197	23756.1	4434.17	8	0.387399
POS_4549	199698	95131.2	445665	154702	2	0.413134
POS_456	101828	42949.9	138558	33369	7	0.231547
POS_457	265043	99985.8	31105.2	19297.5	5	0.846436
POS_4576	9.0917e+06	8.38893e+06	425792	47591.4	9	0.868919
POS_4605	5.77912e+06	2.28117e+06	740.706	70019.5	5	0.553219
POS_4614	154725	37919.4	788.74	355.086	5	0.728651
POS_4615	1.64109e+06	1.15721e+06	22859	8271.99	8	0.588606
POS_4625	1.1782e+07	2.41265e+07	5.0064e+07	160699	7	0.513791
POS_4668	7335.57	8595.62	54597.2	606.805	2	0.459929
POS_4675	17591.9	80601	2.60184e+06	698974	2	0.44591
POS_4678	122033	70580.1	3848.03	1938.89	8	0.640346
POS_4713	216044	173949	3386.38	1309.8	9	0.448157
POS_4720	7.02212e+06	1.16504e+07	8.1685e+06	238169	6	0.178416
POS_4733	3689.96	3528.27	3421.17	185576	1	0.910874
POS_4751	70143.3	71663.7	95090.4	16135.6	7	0.229964
POS_4761	535.241	1212.73	315646	771.296	2	0.965138
POS_4835	1.62631e+06	1.26247e+06	9.55488e+06	94175.7	2	0.471828
POS_4866	565.207	4632.34	57842.3	253.995	2	0.740436
POS_4884	60271.6	16170.6	165605	1115.92	2	0.325966
POS_4893	845787	576324	493838	1.77196e+06	1	0.477909
POS_4903	2.0306e+06	1.92523e+06	1.1775e+06	115154	9	0.210263
POS_493	3092.37	14739.8	57646.4	6030.99	2	0.423709
POS_4930	5348.03	934.614	737564	624521	3	0.216555
POS_4933	65588.8	71178.6	51498.4	210530	1	0.66258
POS_4936	1.59297e+06	856621	192352	4693.13	8	0.43865
POS_4937	289202	289842	989189	3045.26	7	0.585177
POS_4962	9991.8	57520.4	15702.7	339.365	4	0.4689
POS_4970	1.04492e+06	979690	3318.4	783.3	9	0.870182
POS_4976	4.61848e+06	1.14401e+07	2.01509e+07	236186	7	0.415482
POS_4981	102368	1.98141e+06	1.03474e+06	482121	4	0.304541
POS_499	503852	918289	1.48872e+06	144654	7	0.407124
POS_5001	342624	324505	2334.96	4714.74	9	0.83812
POS_5006	93070.6	116411	125493	252781	1	0.450591
POS_5014	4.5759e+06	2.15749e+06	4.53328e+06	5.22953e+06	3	0.213057
POS_5015	77884.1	49479.1	41871.4	20019.5	5	0.277463
POS_5083	1.0909e+06	391544	2.0019e+06	72222.3	7	0.284591
POS_5116	1.17628e+08	9.24205e+07	4.50202e+07	927693	8	0.268786
POS_5137	931512	475077	5996.53	4286.01	8	0.455654
POS_5154	2246.01	6130.17	534826	1670	2	0.976542
POS_516	429156	588572	78384.5	52028.6	6	0.690068
POS_5209	184921	178343	5276.5	572.447	9	0.88451
POS_5210	135851	903198	2.25068e+06	3820.91	7	0.49185
POS_5212	5145.4	5853.84	5208.46	15807.5	1	0.739793
POS_5213	107090	525759	28550.3	12594.9	4	0.541789
POS_5245	1.36909e+06	1.25626e+06	236571	3224.18	9	0.490269
POS_5248	12244.8	114997	20017.8	39349.2	4	0.454827
POS_5261	357439	301382	8485.33	10116.8	9	0.555967
POS_5289	930.085	66718.9	16949.6	451.171	4	0.488133
POS_5308	15490.3	1.19437e+06	1.53345e+07	4.50121e+06	2	0.427965
POS_5319	1.27937e+06	458131	11176.2	1055.24	5	0.695494
POS_533	10032.2	11003.4	36452.4	43213.1	3	0.328794
POS_5336	43445.4	14531.3	1618.27	587221	1	0.826626
POS_5339	205.604	643957	1705.43	4847.36	4	0.897622
POS_5348	157564	68690	5365.52	5229.42	5	0.480249
POS_539	390776	671582	160279	92217	6	0.490553
POS_5400	3028.72	1532.79	26921.5	202498	1	0.578559
POS_5405	1604.4	1095.47	55662	464.586	2	0.941855
POS_543	3.37235e+07	4.18985e+07	1.71601e+07	4.66667e+07	1	0.170574
POS_5442	5330.3	13228.6	1.06563e+06	5307.27	2	0.974876
POS_5474	5.93823e+07	4.46447e+07	7.75506e+07	5.65248e+07	2	0.297782
POS_5475	1.06168e+06	917353	674332	327179	8	0.231666
POS_5483	312597	587307	39312.2	3570.93	6	0.564852
POS_5529	81048.8	376220	707759	3458.05	7	0.410303
POS_554	199278	403997	1547.69	1027.48	6	0.503643
POS_5546	845652	1.17077e+06	254376	19518.8	6	0.496377
POS_5573	598.255	540.418	81935	215.076	2	0.968734
POS_5588	990035	264635	1604.62	3224.18	5	0.775364
POS_5609	10506.6	42450.3	258414	610.333	2	0.460576
POS_562	2.51779e+06	4.31973e+06	2.65668e+06	2.49033e+06	4	0.804328
POS_565	8879.29	9900.67	13739.1	101293	1	0.807607
POS_5652	3851.45	5690.75	15633.1	115362	1	0.647377
POS_5655	425.698	931.972	36235.3	712.959	2	0.957256
POS_5678	5.6666e+06	2.68451e+06	5.4895e+06	8.8781e+06	3	0.319262
POS_5706	2.77523e+06	1.04412e+06	18304.6	1400.71	5	0.625039
POS_5707	350.257	409.212	333102	2260.1	2	0.946593
POS_5716	852764	795294	1.82379e+06	243852	7	0.467635
POS_5749	508394	1.98256e+06	42283.6	212357	4	0.439519
POS_5764	140043	93603.7	17451.4	91.0468	8	0.628029
POS_5768	1.10963e+08	5.21793e+07	1.98267e+08	4.7756e+08	3	0.709005
POS_5822	10812.4	95180.3	578628	6834.14	2	0.477754
POS_5826	1.42811e+06	3.4992e+06	317529	12023	6	0.350071
POS_5920	903.256	189679	1244.73	690.034	4	0.919956
POS_5957	258057	152105	13575.6	18125.7	8	0.578154
POS_5991	1.10936e+06	1.33802e+06	2055.1	3112.11	9	0.346922
POS_6027	57622.6	245652	123960	153381	4	0.281001
POS_6037	9372.46	55680.6	553461	343755	2	0.245367
POS_604	62751.4	48365.9	12796.3	20943.9	8	0.371646
POS_6049	2.23879e+06	1.24177e+06	563463	1.03959e+06	5	0.336968
POS_6090	219162	193775	709821	15526.7	7	0.529911
POS_6100	27202.5	30753.3	5.29526e+07	3.53204e+06	2	0.758103
POS_611	30885.3	5450.26	570895	6560.84	2	0.83212
POS_6123	9.70093e+06	4.73817e+06	1.37442e+06	7224.35	5	0.35906
POS_6128	624.276	537.558	370333	213.777	2	0.963643
POS_6134	10755.7	6058.81	42213	675412	1	0.819835
POS_6135	1.12605e+06	1.09545e+06	87480.4	28706.4	9	0.826327
POS_6153	420168	1.13355e+07	717709	15027.3	4	0.913031
POS_6171	12751.6	6659.68	318650	16426	2	0.870432
POS_6172	4547.83	17085.3	235313	8805.32	2	0.840528
POS_6187	615637	205481	178710	594.201	5	0.388844
POS_6213	28797.9	29460.1	50515	424.145	7	0.297925
POS_6227	138540	6881.49	6197.1	12699.3	5	0.373354
POS_6231	72616	197685	714848	17457.5	7	0.59874
POS_6248	1.76606e+06	8.41874e+06	442390	122869	4	0.517503
POS_6285	60461	84964.5	21850.2	3955.73	6	0.483519
POS_6305	545991	444798	988040	2570.91	7	0.324807
POS_6322	45482.9	1.63736e+06	862868	9206.3	4	0.276159
POS_6328	163030	933794	446582	8401.3	4	0.303335
POS_6333	3.95769e+06	8.82606e+06	6.9086e+07	101857	2	0.575134
POS_6356	520855	193565	6903.08	977.633	5	0.65507
POS_6359	5.14989e+06	4.46313e+06	100386	16654.6	9	0.659238
POS_6365	881316	654662	718022	1.41787e+06	1	0.447565
POS_6387	19377.2	47418.3	9788.26	28489.4	4	0.268387
POS_6389	2267.38	5526.78	70586.4	474.387	2	0.778022
POS_6402	1.74913e+06	783684	542137	6275.32	5	0.343937
POS_6403	24512.1	22925.6	70101	48437.6	2	0.270828
POS_647	603081	385224	14750.3	3324.79	8	0.796587
POS_651	907795	822695	9532.49	14568	9	0.776312
POS_6516	301709	77595	67714.5	498914	1	0.285563
POS_6535	491507	7.20581e+06	1.2032e+07	18217.1	7	0.337381
POS_654	529670	707511	422966	13519.6	6	0.214004
POS_6560	1371.38	112716	327583	1896.32	7	0.463354
POS_6569	4.16576e+06	1.63643e+06	2.63079e+06	4.22392e+06	1	0.175668
POS_658	3281.75	1424.13	1247.64	199503	1	0.924111
POS_660	142376	210134	4.84032e+06	5.71412e+06	3	0.309106
POS_6608	15033.4	330277	4114.04	1585.46	4	0.896867
POS_6609	963.78	395649	1747.82	984.756	4	0.917017
POS_6612	1.19253e+06	991515	1.65559e+06	118577	7	0.244589
POS_6621	100654	62956.6	2510.31	551.266	8	0.790431
POS_6640	54657.9	65786.7	14655.6	2037.95	6	0.359388
POS_667	115297	83033.6	83780.5	82099.5	5	0.394178
POS_6671	4445.82	10604.7	847391	1234.25	2	0.979111
POS_6687	493.805	1.58215e+06	664.844	646.002	4	0.913666
POS_669	1.36603e+06	1.50593e+06	3.38462e+06	460143	7	0.589135
POS_6690	831.786	3.46162e+06	1279.98	1003.27	4	0.913832
POS_6692	6.90753e+07	3.04976e+07	6.30613e+07	7.10785e+07	3	0.183086
POS_6702	1.19144e+07	2.37681e+07	1.03291e+08	2.24042e+08	3	0.617798
POS_6704	72641.5	44519.2	6192.1	3679.9	8	0.714978
POS_6715	361640	184078	22426.8	3154.17	8	0.4235
POS_6737	127724	73414.6	25086.4	117.08	8	0.400026
POS_6805	1540.98	66290.4	21898.3	707.052	4	0.407813
POS_6808	1.65145e+06	1.35983e+06	6238.73	3905.33	9	0.507402
POS_6813	4630.3	3997.91	99184.6	1572.26	2	0.912996
POS_6856	7772.59	14578.9	165671	540041	3	0.676466
POS_6929	26697.4	24350.1	171.31	381.101	9	0.788116
POS_6965	108351	159959	1876.87	28623.6	6	0.410128
POS_6968	16536	244296	183307	147415	4	0.19459
POS_699	3677.6	4099.94	67122	42661.1	2	0.241354
POS_6992	258309	457905	1.96744e+06	64828.1	7	0.537096
POS_70	665.608	1011.88	55181.9	14834.9	2	0.444117
POS_703	806068	796504	465831	474463	9	0.750597
POS_7054	82028	175041	900.64	56847.9	6	0.245169
POS_7059	295823	334424	27012	16837.9	9	0.436783
POS_7072	1120.83	20556.1	214892	2932.28	2	0.690747
POS_7143	704913	394363	14615.6	8469.3	8	0.58362
POS_7215	109787	2.25701e+06	4.24827e+06	3907.41	7	0.370028
POS_7232	530666	616988	17182.5	80710.2	9	0.356987
POS_7246	3.76544e+06	1.3885e+06	12331.3	41288.7	5	0.645767
POS_7255	578.191	387127	743.054	358.686	4	0.916049
POS_730	968957	1.67832e+06	1.06936e+06	1.25729e+06	4	0.345137
POS_7327	3000.95	634599	959.117	515.846	4	0.918204
POS_7353	62178.9	117149	61828.3	5233.32	6	0.216324
POS_7360	387776	249095	428581	767514	3	0.456799
POS_7374	9097.19	8421.32	2149.92	6541.81	9	0.191584
POS_7401	225432	212317	142378	66089.8	9	0.229947
POS_748	9333.92	5354.49	8149.2	37527.9	1	0.704104
POS_7485	234198	290679	3613.07	23362.8	6	0.364589
POS_7488	2.64534e+06	2.56761e+06	18363.3	8261.59	9	0.831154
POS_7489	226421	148416	474.348	342.317	8	0.715706
POS_7493	120753	146472	402850	227.576	7	0.607631
POS_7517	267474	409415	2.64891e+06	63943.8	2	0.541179
POS_7522	8.96468e+06	9.3747e+06	7.11483e+06	1.19555e+07	1	0.295227
POS_7574	2278.89	3144.57	373526	21689.5	2	0.800867
POS_7602	107759	63940.4	1.27276e+06	37222.2	2	0.817717
POS_7607	1.01687e+07	5.53892e+06	710998	41226.1	8	0.519854
POS_7643	309764	339855	9280.64	781.175	9	0.510812
POS_77	17176.7	11960.2	2494.39	90161.7	1	0.615971
POS_7712	3.73155e+06	4.02969e+06	43470.9	292861	9	0.493262
POS_7730	4.12363e+07	2.33203e+07	4.31231e+07	4.89597e+07	3	0.233097
POS_7734	187826	191812	876.374	937.397	9	0.680658
POS_7741	86541.4	214992	3.20796e+06	2670.52	2	0.801833
POS_778	435160	84577.7	12255.1	7328.96	5	0.590617
POS_7811	10664.5	35295.6	3.01633e+06	2943.75	2	0.978293
POS_7826	1.55083e+06	1.26873e+06	24809.2	67382.1	9	0.463713
POS_783	1.40619e+06	1.73326e+06	164466	5791.17	6	0.401035
POS_7848	15454.2	19498.9	152896	1.11786e+07	1	0.903875
POS_7865	64278.8	44939.3	453397	83638.7	2	0.710695
POS_7870	21048.9	121547	102866	9521.5	4	0.180712
POS_7925	6.22952e+07	2.6389e+07	1447.12	8189.17	5	0.457923
POS_7931	22438.1	49715.5	1447.58	19304.9	4	0.237513
POS_7939	23850.9	13215.2	15781.5	37.2615	5	0.191775
POS_7977	116781	106124	1.60494e+06	623.953	2	0.743272
POS_7999	4764.92	6405.15	262419	1.83847e+06	1	0.525091
POS_8007	16014.4	17675.1	198125	313.707	2	0.679857
POS_8037	2.4537e+06	629648	1.65732e+06	917940	5	0.202352
POS_8070	170453	182645	746.57	1212.43	9	0.55916
POS_8072	1.51835e+06	895608	319724	3.63386e+06	1	0.400988
POS_8080	958417	835644	910.969	895.77	9	0.671892
POS_8096	126140	111888	2817.04	670.094	9	0.73897
POS_8106	6184.03	2.17546e+06	20646.8	13201.8	4	0.915195
POS_8117	14740	237180	2937.13	2786.56	4	0.85187
POS_8126	2.81973e+07	1.79037e+07	8.52045e+06	331203	8	0.330521
POS_8160	292122	440937	377572	982600	1	0.48572
POS_8183	5.70416e+06	1.01151e+07	2.03521e+06	21682.2	6	0.459024
POS_8231	3858.77	1003.43	4537.72	74197.4	1	0.892646
POS_8235	21326.7	151258	6334.39	686.759	4	0.665074
POS_8273	81527	37530.7	12869.6	14370.4	5	0.663102
POS_8307	553626	476448	26754.5	1181.69	9	0.622887
POS_8336	23803.9	79384.3	38262.7	607.294	4	0.27738
POS_8358	98620.3	271627	5.97536e+06	7797.98	2	0.885321
POS_837	446556	1.02779e+06	346523	145506	4	0.32666
POS_84	108075	103296	20572.4	6952.33	9	0.593999
POS_8407	2812.08	3215.02	63827.7	8407.26	2	0.701201
POS_8431	2.62363e+06	1.98518e+06	273982	7910.38	8	0.455623
POS_8459	5296.29	66932.8	2881.94	492.613	4	0.859101
POS_8467	2.82875e+07	2.55557e+07	1.10103e+07	125895	9	0.264757
POS_847	1.63216e+06	2.36724e+06	102325	155064	6	0.638285
POS_8476	1.18699e+06	679041	2373.26	11016.2	8	0.613633
POS_8496	7.28798e+06	6.96762e+06	205068	71488.1	9	0.901589
POS_8526	2.11874e+06	225189	318901	20837.5	5	0.398694
POS_8559	1.38937e+06	1.43311e+06	26627.5	388085	9	0.338659
POS_8561	9464.59	5608.51	441.146	53793.8	1	0.6194
POS_8562	148039	144602	19584.7	20199.1	9	0.803771
POS_8565	146257	138242	8800.49	2776.22	9	0.908446
POS_8568	5109.05	3372.05	69074	18190.6	2	0.489012
POS_857	106722	64085.6	4593.39	45206.1	8	0.230678
POS_858	644011	490835	3492.24	13570.4	8	0.399544
POS_8587	170901	667854	1.02972e+06	408415	7	0.270708
POS_859	738200	121698	222356	33022.6	5	0.33608
POS_8628	60062.1	70126.6	823.897	136.136	9	0.395909
POS_8648	1.42569e+07	1.50771e+07	108910	41279.5	9	0.593168
POS_8660	134969	94197.9	12599.6	442.341	8	0.645913
POS_8671	84876.4	124640	187621	665886	1	0.483932
POS_869	19372.4	18188.5	267573	142359	2	0.2864
POS_8694	335624	279837	42728.8	607408	1	0.271124
POS_871	45332	42089.8	298062	262816	3	0.220711
POS_8749	187138	61471.8	226672	251521	3	0.231351
POS_8751	4.31273e+07	2.27327e+07	4.13736e+07	4.51421e+07	3	0.188629
POS_8753	8514.52	7843.21	438517	1241.24	2	0.959354
POS_8760	2041.36	2263.08	164358	104.911	2	0.971165
POS_8767	1197.47	2.73358e+06	1696.21	1498.76	4	0.91376
POS_8768	13199.2	534415	4562.15	313.232	4	0.930706
POS_880	238154	328835	9982.99	1718.3	6	0.601526
POS_8804	39504.3	4649.16	4504.44	184332	1	0.558896
POS_8831	24299.3	329400	29098	577.798	4	0.83352
POS_8882	38235.7	63356.3	645.024	100.592	6	0.720292
POS_8883	4555.56	5269.62	60.9977	41.0176	9	0.410513
POS_8887	7436.72	234631	8018.76	10210.5	4	0.883849
POS_8935	3599.65	2285.83	27079.5	59854.5	3	0.697552
POS_895	42457.2	62366.5	2496.67	4164.39	6	0.640258
POS_8990	4649.41	3527.06	301977	225.518	2	0.960906
POS_9008	158470	164226	429234	211634	2	0.523005
POS_9024	425.239	15693.8	381.249	19176	1	0.195718
POS_9093	52038.7	44791.9	5054.37	132.233	9	0.550069
POS_9096	702929	355049	900601	1.18585e+06	3	0.347164
POS_9125	430977	513250	1.89109e+06	125991	7	0.606813
POS_9130	5714.49	2.53919e+06	38618.7	7083.27	4	0.928783
POS_9173	382474	167488	6806.05	477.961	5	0.434803
POS_9185	171217	51977.1	4.07436e+06	22279.8	2	0.874458
POS_9196	38617.5	365331	51140.5	9060.58	4	0.758155
POS_9203	1.51907e+06	1.26362e+06	760215	47732.1	8	0.225303
POS_9205	1.87466e+06	1.23649e+06	643357	99601.2	8	0.322781
POS_9221	2.01714e+06	1.84249e+06	1.6535e+06	4.55998e+06	1	0.701856
POS_9246	1117.12	1720.47	39447.4	155.203	2	0.900939
POS_927	1.09246e+06	991480	17909.1	22182.2	9	0.782736
POS_9275	402.405	1.15744e+06	90385.3	635.725	4	0.813943
POS_9278	1.75851e+07	5.73506e+06	2.78477e+06	102516	5	0.593888
POS_9338	5178.47	2506.87	634.332	522511	1	0.915845
POS_9343	5678.64	683.011	6663.83	28259.9	1	0.429148
POS_9359	311.597	64140.5	1972.61	131.514	4	0.932874
POS_9372	2.12738e+07	2.35763e+07	1.49162e+07	2.98692e+07	1	0.247465
POS_9392	4.46358e+06	2.23824e+06	4.26909e+06	4.71218e+06	3	0.190642
POS_9406	6038.65	2516.65	57519.1	2260.53	2	0.757967
POS_9424	218958	205332	3518.42	1336.28	9	0.894245
POS_9425	78361.5	88811.7	3906.18	613.816	9	0.441871
POS_9426	2630.12	2062.15	13908.6	536.784	2	0.49417
POS_9482	2.69481e+06	1.53619e+06	2396.98	361.736	8	0.626298
POS_9488	42927.7	15292.5	71961.3	87209.7	3	0.314158
POS_9497	118407	592556	10321.8	5819.19	4	0.503308
POS_9561	3614.83	4079.57	53824.8	155866	3	0.748685
POS_958	1148.79	1252.63	5284.02	44869.4	1	0.670949
POS_9585	198737	3.71219e+07	169984	240332	4	0.909231
POS_9593	28693.5	903941	396215	3914.38	4	0.323758
POS_9688	4.56185e+06	4.28146e+06	11583.9	3466.27	9	0.868581
POS_969	77214.5	127755	6715.32	83345.8	6	0.180022
POS_9738	2.31907e+06	8.21143e+06	1.66619e+06	571192	4	0.491938
POS_9803	14678.8	12727	8816.81	267664	1	0.899312
POS_9822	421073	255895	1.49903e+07	15621.7	2	0.924706
POS_9834	21217	2.88363e+06	15297	10225.2	4	0.920254
POS_9843	6407.82	3.13402e+06	6118.13	6856.44	4	0.913177
POS_9894	32826.8	48628.6	22944.2	25349.7	6	0.303316
POS_9920	177971	245194	235816	5594.66	7	0.161743
POS_9921	529.016	98728.4	543.413	250.442	4	0.921703
POS_9923	1029.43	140233	33344.7	290.972	4	0.504186
POS_9954	5.03889e+06	4.40441e+06	2.63865e+06	47812.9	9	0.211059
POS_9976	6.26272e+06	4.96739e+06	1957.04	575.147	9	0.418468
POS_9981	1148.93	4161.71	415752	1099.35	2	0.974939
